# Supplementary material for: Investigating the Effect of Trace Levels of Manganese Ions During Solvothermal Synthesis of Massey University Framework-16 on CO2 Uptake Capacity
Source: Chem Mater. 2024 May 17;36(11):5378–87. doi: 10.1021/acs.chemmater.4c00137 (PMC11170933; doi:10.1021/acs.chemmater.4c00137)
Supplement: Supplementary file 1 — cm4c00137_si_001.zip [file cm4c00137_si_001.zip]

Archive with 9 entries (7 files):
- Structure files/Energy of Mixing/
- Structure files/Energy of Mixing/Co1Mn3.cif
- Structure files/Energy of Mixing/Co2Mn2case1.cif
- Structure files/Energy of Mixing/Co2Mn2case2.cif
- Structure files/Energy of Mixing/Co2Mn2case3.cif
- Structure files/Energy of Mixing/Co3Mn1.cif
- Structure files/SCXRD/
- Structure files/SCXRD/R3.cif
- Structure files/SCXRD/S2(II).cif
