# Supplementary material for: Investigating the Effect of Trace Levels of Manganese Ions During Solvothermal Synthesis of Massey University Framework-16 on CO2 Uptake Capacity
Source: Chem Mater. 2024 May 17;36(11):5378–87. doi: 10.1021/acs.chemmater.4c00137 (PMC11170933; doi:10.1021/acs.chemmater.4c00137)
Supplement: Supplementary file 1 — cm4c00137_si_001.zip [file cm4c00137_si_001.zip › Structure files/Energy of Mixing/Co1Mn3.cif]

#======================================================================
# CRYSTAL DATA
#----------------------------------------------------------------------
data_VESTA_phase_1

_chemical_name_common                  'Co1Mn3                       '
_cell_length_a                         4.500292
_cell_length_b                         26.517839
_cell_length_c                         15.092536
_cell_angle_alpha                      116.275284
_cell_angle_beta                       89.997726
_cell_angle_gamma                      99.777367
_cell_volume                           1585.795681
_space_group_name_H-M_alt              'P 1'
_space_group_IT_number                 1

loop_
_space_group_symop_operation_xyz
   'x, y, z'

loop_
   _atom_site_label
   _atom_site_occupancy
   _atom_site_fract_x
   _atom_site_fract_y
   _atom_site_fract_z
   _atom_site_adp_type
   _atom_site_U_iso_or_equiv
   _atom_site_type_symbol
   C1         1.0     0.823570     0.186621     0.184995    Uiso  ? C
   C2         1.0     0.853672     0.690155     0.190938    Uiso  ? C
   C3         1.0     0.473190     0.308582     0.311014    Uiso  ? C
   C4         1.0     0.474416     0.810741     0.309849    Uiso  ? C
   C5         1.0     0.176430     0.313379     0.815005    Uiso  ? C
   C6         1.0     0.146327     0.809846     0.809063    Uiso  ? C
   C7         1.0     0.526809     0.191418     0.688986    Uiso  ? C
   C8         1.0     0.525582     0.689259     0.690151    Uiso  ? C
   C9         1.0     0.264847     0.119264     0.116497    Uiso  ? C
   C10        1.0     0.287124     0.621499     0.120170    Uiso  ? C
   C11        1.0     0.045839     0.377170     0.381024    Uiso  ? C
   C12        1.0     0.045713     0.879372     0.380472    Uiso  ? C
   C13        1.0     0.735152     0.380736     0.883505    Uiso  ? C
   C14        1.0     0.712876     0.878501     0.879831    Uiso  ? C
   C15        1.0     0.954161     0.122830     0.618974    Uiso  ? C
   C16        1.0     0.954287     0.620628     0.619527    Uiso  ? C
   C17        1.0     0.919158     0.195413     0.356264    Uiso  ? C
   C18        1.0     0.953884     0.699663     0.361288    Uiso  ? C
   C19        1.0     0.553484     0.299451     0.140415    Uiso  ? C
   C20        1.0     0.555405     0.800844     0.139193    Uiso  ? C
   C21        1.0     0.080843     0.304587     0.643737    Uiso  ? C
   C22        1.0     0.046116     0.800338     0.638713    Uiso  ? C
   C23        1.0     0.446514     0.200548     0.859584    Uiso  ? C
   C24        1.0     0.444593     0.699155     0.860806    Uiso  ? C
   C25        1.0     0.982675     0.174032     0.250481    Uiso  ? C
   C26        1.0     0.020042     0.678521     0.256527    Uiso  ? C
   C27        1.0     0.661255     0.320524     0.245287    Uiso  ? C
   C28        1.0     0.663833     0.822306     0.244149    Uiso  ? C
   C29        1.0     0.017326     0.325968     0.749520    Uiso  ? C
   C30        1.0    -0.020043     0.821479     0.743474    Uiso  ? C
   C31        1.0     0.338744     0.179476     0.754712    Uiso  ? C
   C32        1.0     0.336166     0.677694     0.755851    Uiso  ? C
   C33        1.0     0.200852     0.140396     0.216253    Uiso  ? C
   C34        1.0     0.234012     0.643913     0.220883    Uiso  ? C
   C35        1.0     0.945258     0.354925     0.280477    Uiso  ? C
   C36        1.0     0.947250     0.856911     0.279743    Uiso  ? C
   C37        1.0     0.799146     0.359604     0.783747    Uiso  ? C
   C38        1.0     0.765989     0.856088     0.779118    Uiso  ? C
   C39        1.0     0.054740     0.145075     0.719522    Uiso  ? C
   C40        1.0     0.052749     0.643089     0.720255    Uiso  ? C
   C41        1.0     0.110085     0.132618     0.051198    Uiso  ? C
   C42        1.0     0.126492     0.634132     0.055098    Uiso  ? C
   C43        1.0     0.861445     0.364323     0.446077    Uiso  ? C
   C44        1.0     0.860250     0.866561     0.445512    Uiso  ? C
   C45        1.0     0.889914     0.367381     0.948802    Uiso  ? C
   C46        1.0     0.873508     0.865868     0.944903    Uiso  ? C
   C47        1.0     0.138559     0.135677     0.553922    Uiso  ? C
   C48        1.0     0.139751     0.633439     0.554488    Uiso  ? C
   C49        1.0     0.899204     0.167675     0.086527    Uiso  ? C
   C50        1.0     0.917658     0.669780     0.091355    Uiso  ? C
   C51        1.0     0.582044     0.328452     0.410062    Uiso  ? C
   C52        1.0     0.579944     0.830959     0.409355    Uiso  ? C
   C53        1.0     0.100793     0.332325     0.913473    Uiso  ? C
   C54        1.0     0.082342     0.830220     0.908645    Uiso  ? C
   C55        1.0     0.417957     0.171548     0.589938    Uiso  ? C
   C56        1.0     0.420056     0.669041     0.590645    Uiso  ? C
   C57        1.0     0.435063     0.072625     0.069854    Uiso  ? C
   C58        1.0     0.458349     0.575060     0.073033    Uiso  ? C
   C59        1.0     0.308420     0.424076     0.428153    Uiso  ? C
   C60        1.0     0.307973     0.926352     0.427948    Uiso  ? C
   C61        1.0     0.564938     0.427373     0.930140    Uiso  ? C
   C62        1.0     0.541650     0.924941     0.926972    Uiso  ? C
   C63        1.0     0.691583     0.075924     0.571848    Uiso  ? C
   C64        1.0     0.692027     0.573648     0.572052    Uiso  ? C
   H1         1.0     0.529636     0.188131     0.038943    Uiso  ? H
   H2         1.0     0.540494     0.689017     0.045340    Uiso  ? H
   H3         1.0     0.169511     0.308164     0.457655    Uiso  ? H
   H4         1.0     0.164639     0.811769     0.455641    Uiso  ? H
   H5         1.0     0.470362     0.311868     0.961056    Uiso  ? H
   H6         1.0     0.459505     0.810982     0.954659    Uiso  ? H
   H7         1.0     0.830492     0.191837     0.542346    Uiso  ? H
   H8         1.0     0.835363     0.688232     0.544360    Uiso  ? H
   H9         1.0     0.731868     0.150517     0.950916    Uiso  ? H
   H10        1.0     0.737877     0.650909     0.956263    Uiso  ? H
   H11        1.0     0.444759     0.346938     0.545681    Uiso  ? H
   H12        1.0     0.439667     0.849349     0.544561    Uiso  ? H
   H13        1.0     0.268130     0.349483     0.049084    Uiso  ? H
   H14        1.0     0.262124     0.849090     0.043737    Uiso  ? H
   H15        1.0     0.555246     0.153063     0.454319    Uiso  ? H
   H16        1.0     0.560335     0.650652     0.455439    Uiso  ? H
   H17        1.0     0.662202     0.214973     0.212989    Uiso  ? H
   H18        1.0     0.691917     0.718387     0.219538    Uiso  ? H
   H19        1.0     0.255559     0.279990     0.282666    Uiso  ? H
   H20        1.0     0.256161     0.782489     0.281311    Uiso  ? H
   H21        1.0     0.337797     0.285027     0.787011    Uiso  ? H
   H22        1.0     0.308082     0.781613     0.780462    Uiso  ? H
   H23        1.0     0.744441     0.220010     0.717335    Uiso  ? H
   H24        1.0     0.743840     0.717511     0.718690    Uiso  ? H
   H25        1.0     0.323382     0.131165     0.267562    Uiso  ? H
   H26        1.0     0.360524     0.634562     0.271181    Uiso  ? H
   H27        1.0     0.088833     0.364194     0.229746    Uiso  ? H
   H28        1.0     0.092194     0.866227     0.229336    Uiso  ? H
   H29        1.0     0.676619     0.368836     0.732439    Uiso  ? H
   H30        1.0     0.639475     0.865438     0.728820    Uiso  ? H
   H31        1.0     0.911164     0.135806     0.770253    Uiso  ? H
   H32        1.0     0.907804     0.633772     0.770662    Uiso  ? H
   H33        1.0     0.143021     0.112022     0.972514    Uiso  ? H
   H34        1.0     0.151822     0.612323     0.976001    Uiso  ? H
   H35        1.0     0.932596     0.385380     0.524978    Uiso  ? H
   H36        1.0     0.929431     0.888317     0.524594    Uiso  ? H
   H37        1.0     0.856977     0.387978     0.027486    Uiso  ? H
   H38        1.0     0.848177     0.887676     0.024000    Uiso  ? H
   H39        1.0     0.067409     0.114621     0.475021    Uiso  ? H
   H40        1.0     0.070571     0.611684     0.475406    Uiso  ? H
   H41        1.0     0.570376     0.013059     0.086301    Uiso  ? H
   H42        1.0     0.595335     0.515460     0.088890    Uiso  ? H
   H43        1.0     0.561962     0.483367     0.411296    Uiso  ? H
   H44        1.0     0.561409     0.985793     0.411436    Uiso  ? H
   H45        1.0     0.429624     0.486941     0.913700    Uiso  ? H
   H46        1.0     0.404665     0.984541     0.911112    Uiso  ? H
   H47        1.0     0.438038     0.016632     0.588701    Uiso  ? H
   H48        1.0     0.438591     0.514207     0.588562    Uiso  ? H
   Co1        1.0     0.500001     0.250000     0.500000    Uiso  ? Co
   Mn1        1.0     0.500000     0.750000     0.500000    Uiso  ? Mn
   Mn2        1.0    -0.000001     0.250000    -0.000000    Uiso  ? Mn
   Mn3        1.0    -0.000001     0.750000    -0.000000    Uiso  ? Mn
   N1         1.0     0.749212     0.182515     0.022124    Uiso  ? N
   N2         1.0     0.759406     0.683555     0.026983    Uiso  ? N
   N3         1.0     0.400429     0.314220     0.475040    Uiso  ? N
   N4         1.0     0.394546     0.816971     0.473627    Uiso  ? N
   N5         1.0     0.250786     0.317484     0.977876    Uiso  ? N
   N6         1.0     0.240594     0.816445     0.973017    Uiso  ? N
   N7         1.0     0.599574     0.185780     0.524961    Uiso  ? N
   N8         1.0     0.605456     0.683029     0.526373    Uiso  ? N
   O1         1.0     0.704681     0.224954     0.381576    Uiso  ? O
   O2         1.0     0.725072     0.725170     0.384330    Uiso  ? O
   O3         1.0     0.274390     0.273502     0.116215    Uiso  ? O
   O4         1.0     0.275746     0.775196     0.116015    Uiso  ? O
   O5         1.0     0.295320     0.275046     0.618424    Uiso  ? O
   O6         1.0     0.274928     0.774830     0.615670    Uiso  ? O
   O7         1.0     0.725607     0.226497     0.883785    Uiso  ? O
   O8         1.0     0.724252     0.724803     0.883985    Uiso  ? O
   O9         1.0     0.075319     0.184330     0.413347    Uiso  ? O
   O10        1.0     0.109934     0.689542     0.421673    Uiso  ? O
   O11        1.0     0.732129     0.310106     0.080982    Uiso  ? O
   O12        1.0     0.732126     0.810712     0.078694    Uiso  ? O
   O13        1.0     0.924682     0.315670     0.586654    Uiso  ? O
   O14        1.0     0.890067     0.810459     0.578328    Uiso  ? O
   O15        1.0     0.267869     0.189893     0.919017    Uiso  ? O
   O16        1.0     0.267873     0.689287     0.921305    Uiso  ? O
   O17        1.0     0.547078     0.054516     0.128940    Uiso  ? O
   O18        1.0     0.573662     0.557079     0.131764    Uiso  ? O
   O19        1.0     0.459280     0.441862     0.368882    Uiso  ? O
   O20        1.0     0.460177     0.944158     0.368961    Uiso  ? O
   O21        1.0     0.452923     0.445484     0.871061    Uiso  ? O
   O22        1.0     0.426337     0.942921     0.868237    Uiso  ? O
   O23        1.0     0.540720     0.058138     0.631115    Uiso  ? O
   O24        1.0     0.539822     0.555842     0.631037    Uiso  ? O
   O25        1.0     0.449883     0.050150     0.978097    Uiso  ? O
   O26        1.0     0.471713     0.552757     0.981216    Uiso  ? O
   O27        1.0     0.365739     0.447120     0.519917    Uiso  ? O
   O28        1.0     0.363531     0.949357     0.519798    Uiso  ? O
   O29        1.0     0.550116     0.449852     0.021909    Uiso  ? O
   O30        1.0     0.528292     0.947242     0.018782    Uiso  ? O
   O31        1.0     0.634266     0.052879     0.480079    Uiso  ? O
   O32        1.0     0.636469     0.550643     0.480198    Uiso  ? O
