# Supplementary material for: Investigating the Effect of Trace Levels of Manganese Ions During Solvothermal Synthesis of Massey University Framework-16 on CO2 Uptake Capacity
Source: Chem Mater. 2024 May 17;36(11):5378–87. doi: 10.1021/acs.chemmater.4c00137 (PMC11170933; doi:10.1021/acs.chemmater.4c00137)
Supplement: Supplementary file 1 — cm4c00137_si_001.zip [file cm4c00137_si_001.zip › Structure files/Energy of Mixing/Co2Mn2case1.cif]

#======================================================================
# CRYSTAL DATA
#----------------------------------------------------------------------
data_VESTA_phase_1

_chemical_name_common                  'Co2Mn2case1                   '
_cell_length_a                         4.500292
_cell_length_b                         26.517839
_cell_length_c                         15.092536
_cell_angle_alpha                      116.275284
_cell_angle_beta                       89.997726
_cell_angle_gamma                      99.777367
_cell_volume                           1585.795681
_space_group_name_H-M_alt              'P 1'
_space_group_IT_number                 1

loop_
_space_group_symop_operation_xyz
   'x, y, z'

loop_
   _atom_site_label
   _atom_site_occupancy
   _atom_site_fract_x
   _atom_site_fract_y
   _atom_site_fract_z
   _atom_site_adp_type
   _atom_site_U_iso_or_equiv
   _atom_site_type_symbol
   C1         1.0     0.823699     0.186963     0.185141    Uiso  ? C
   C2         1.0     0.823656     0.686956     0.185145    Uiso  ? C
   C3         1.0     0.473229     0.309064     0.311521    Uiso  ? C
   C4         1.0     0.473243     0.809059     0.311539    Uiso  ? C
   C5         1.0     0.176302     0.313042     0.814848    Uiso  ? C
   C6         1.0     0.176331     0.813042     0.814866    Uiso  ? C
   C7         1.0     0.526763     0.190936     0.688464    Uiso  ? C
   C8         1.0     0.526772     0.690930     0.688474    Uiso  ? C
   C9         1.0     0.264766     0.119583     0.116663    Uiso  ? C
   C10        1.0     0.264728     0.619572     0.116666    Uiso  ? C
   C11        1.0     0.046027     0.377700     0.381502    Uiso  ? C
   C12        1.0     0.045993     0.877695     0.381501    Uiso  ? C
   C13        1.0     0.735229     0.380422     0.883321    Uiso  ? C
   C14        1.0     0.735256     0.880426     0.883334    Uiso  ? C
   C15        1.0     0.953973     0.122300     0.618494    Uiso  ? C
   C16        1.0     0.954002     0.622295     0.618511    Uiso  ? C
   C17        1.0     0.919214     0.195676     0.356343    Uiso  ? C
   C18        1.0     0.919217     0.695654     0.356346    Uiso  ? C
   C19        1.0     0.553585     0.299697     0.140738    Uiso  ? C
   C20        1.0     0.553581     0.799690     0.140746    Uiso  ? C
   C21        1.0     0.080784     0.304326     0.643644    Uiso  ? C
   C22        1.0     0.080799     0.804335     0.643660    Uiso  ? C
   C23        1.0     0.446437     0.200309     0.859250    Uiso  ? C
   C24        1.0     0.446428     0.700313     0.859271    Uiso  ? C
   C25        1.0     0.982801     0.174368     0.250617    Uiso  ? C
   C26        1.0     0.982765     0.674360     0.250620    Uiso  ? C
   C27        1.0     0.661164     0.320987     0.245756    Uiso  ? C
   C28        1.0     0.661129     0.820976     0.245761    Uiso  ? C
   C29        1.0     0.017203     0.325637     0.749372    Uiso  ? C
   C30        1.0     0.017214     0.825632     0.749384    Uiso  ? C
   C31        1.0     0.338857     0.179019     0.754238    Uiso  ? C
   C32        1.0     0.338887     0.679015     0.754248    Uiso  ? C
   C33        1.0     0.200773     0.140698     0.216388    Uiso  ? C
   C34        1.0     0.200720     0.640690     0.216394    Uiso  ? C
   C35        1.0     0.945175     0.355387     0.280941    Uiso  ? C
   C36        1.0     0.945157     0.855380     0.280945    Uiso  ? C
   C37        1.0     0.799224     0.359303     0.783595    Uiso  ? C
   C38        1.0     0.799260     0.859304     0.783605    Uiso  ? C
   C39        1.0     0.054825     0.144616     0.719054    Uiso  ? C
   C40        1.0     0.054854     0.644615     0.719071    Uiso  ? C
   C41        1.0     0.109743     0.132845     0.051293    Uiso  ? C
   C42        1.0     0.109668     0.632841     0.051306    Uiso  ? C
   C43        1.0     0.862004     0.364739     0.446544    Uiso  ? C
   C44        1.0     0.862026     0.864731     0.446556    Uiso  ? C
   C45        1.0     0.890259     0.367161     0.948693    Uiso  ? C
   C46        1.0     0.890298     0.867160     0.948699    Uiso  ? C
   C47        1.0     0.137985     0.135262     0.553446    Uiso  ? C
   C48        1.0     0.137995     0.635258     0.553463    Uiso  ? C
   C49        1.0     0.899042     0.167943     0.086663    Uiso  ? C
   C50        1.0     0.899005     0.667938     0.086671    Uiso  ? C
   C51        1.0     0.582611     0.328847     0.410519    Uiso  ? C
   C52        1.0     0.582658     0.828847     0.410535    Uiso  ? C
   C53        1.0     0.100964     0.332062     0.913325    Uiso  ? C
   C54        1.0     0.100971     0.832062     0.913344    Uiso  ? C
   C55        1.0     0.417365     0.171150     0.589463    Uiso  ? C
   C56        1.0     0.417369     0.671150     0.589478    Uiso  ? C
   C57        1.0     0.436645     0.073199     0.070340    Uiso  ? C
   C58        1.0     0.436612     0.573196     0.070341    Uiso  ? C
   C59        1.0     0.307543     0.424960     0.428680    Uiso  ? C
   C60        1.0     0.307514     0.924953     0.428673    Uiso  ? C
   C61        1.0     0.563353     0.426805     0.929642    Uiso  ? C
   C62        1.0     0.563374     0.926805     0.929651    Uiso  ? C
   C63        1.0     0.692504     0.075041     0.571328    Uiso  ? C
   C64        1.0     0.692511     0.575042     0.571341    Uiso  ? C
   H1         1.0     0.529459     0.188443     0.039278    Uiso  ? H
   H2         1.0     0.529432     0.688439     0.039280    Uiso  ? H
   H3         1.0     0.170317     0.308483     0.458102    Uiso  ? H
   H4         1.0     0.170344     0.808460     0.458120    Uiso  ? H
   H5         1.0     0.470544     0.311563     0.960714    Uiso  ? H
   H6         1.0     0.470548     0.811570     0.960739    Uiso  ? H
   H7         1.0     0.829669     0.191518     0.541885    Uiso  ? H
   H8         1.0     0.829657     0.691527     0.541892    Uiso  ? H
   H9         1.0     0.730508     0.150630     0.951111    Uiso  ? H
   H10        1.0     0.730528     0.650628     0.951120    Uiso  ? H
   H11        1.0     0.445692     0.347082     0.546186    Uiso  ? H
   H12        1.0     0.445686     0.847085     0.546205    Uiso  ? H
   H13        1.0     0.269490     0.349378     0.048878    Uiso  ? H
   H14        1.0     0.269454     0.849380     0.048901    Uiso  ? H
   H15        1.0     0.554288     0.152915     0.453794    Uiso  ? H
   H16        1.0     0.554296     0.652906     0.453814    Uiso  ? H
   H17        1.0     0.662371     0.215309     0.213111    Uiso  ? H
   H18        1.0     0.662268     0.715295     0.213086    Uiso  ? H
   H19        1.0     0.255515     0.280484     0.283236    Uiso  ? H
   H20        1.0     0.255512     0.780472     0.283251    Uiso  ? H
   H21        1.0     0.337628     0.284695     0.786879    Uiso  ? H
   H22        1.0     0.337723     0.784704     0.786937    Uiso  ? H
   H23        1.0     0.744503     0.219519     0.716752    Uiso  ? H
   H24        1.0     0.744481     0.719519     0.716743    Uiso  ? H
   H25        1.0     0.323445     0.131451     0.267638    Uiso  ? H
   H26        1.0     0.323339     0.631447     0.267660    Uiso  ? H
   H27        1.0     0.088697     0.364676     0.230218    Uiso  ? H
   H28        1.0     0.088676     0.864662     0.230215    Uiso  ? H
   H29        1.0     0.676558     0.368550     0.732343    Uiso  ? H
   H30        1.0     0.676632     0.868544     0.732335    Uiso  ? H
   H31        1.0     0.911329     0.135335     0.769787    Uiso  ? H
   H32        1.0     0.911295     0.635337     0.769798    Uiso  ? H
   H33        1.0     0.142555     0.112183     0.972586    Uiso  ? H
   H34        1.0     0.142491     0.612179     0.972591    Uiso  ? H
   H35        1.0     0.933004     0.385797     0.525481    Uiso  ? H
   H36        1.0     0.933064     0.885784     0.525488    Uiso  ? H
   H37        1.0     0.857441     0.387824     0.027399    Uiso  ? H
   H38        1.0     0.857479     0.887827     0.027412    Uiso  ? H
   H39        1.0     0.066986     0.114200     0.474514    Uiso  ? H
   H40        1.0     0.066934     0.614199     0.474524    Uiso  ? H
   H41        1.0     0.574376     0.013607     0.086751    Uiso  ? H
   H42        1.0     0.574373     0.513605     0.086744    Uiso  ? H
   H43        1.0     0.559906     0.484333     0.411470    Uiso  ? H
   H44        1.0     0.559905     0.984328     0.411458    Uiso  ? H
   H45        1.0     0.425624     0.486398     0.913232    Uiso  ? H
   H46        1.0     0.425608     0.986395     0.913245    Uiso  ? H
   H47        1.0     0.440096     0.015669     0.588527    Uiso  ? H
   H48        1.0     0.440133     0.515670     0.588557    Uiso  ? H
   Co1        1.0     0.499997     0.250002     0.499992    Uiso  ? Co
   Co2        1.0     0.500018     0.749995     0.500008    Uiso  ? Co
   Mn1        1.0    -0.000003     0.250005    -0.000006    Uiso  ? Mn
   Mn2        1.0    -0.000005     0.750006     0.000026    Uiso  ? Mn
   N1         1.0     0.748759     0.182733     0.022248    Uiso  ? N
   N2         1.0     0.748748     0.682737     0.022254    Uiso  ? N
   N3         1.0     0.401238     0.314489     0.475430    Uiso  ? N
   N4         1.0     0.401249     0.814482     0.475447    Uiso  ? N
   N5         1.0     0.251242     0.317275     0.977744    Uiso  ? N
   N6         1.0     0.251228     0.817268     0.977762    Uiso  ? N
   N7         1.0     0.598745     0.185513     0.524561    Uiso  ? N
   N8         1.0     0.598734     0.685510     0.524573    Uiso  ? N
   O1         1.0     0.704427     0.225156     0.381651    Uiso  ? O
   O2         1.0     0.704400     0.725116     0.381658    Uiso  ? O
   O3         1.0     0.274673     0.273658     0.116442    Uiso  ? O
   O4         1.0     0.274658     0.773645     0.116445    Uiso  ? O
   O5         1.0     0.295571     0.274846     0.618336    Uiso  ? O
   O6         1.0     0.295635     0.774877     0.618355    Uiso  ? O
   O7         1.0     0.725337     0.226350     0.883548    Uiso  ? O
   O8         1.0     0.725365     0.726351     0.883576    Uiso  ? O
   O9         1.0     0.075044     0.184549     0.413435    Uiso  ? O
   O10        1.0     0.075160     0.684543     0.413429    Uiso  ? O
   O11        1.0     0.732554     0.310163     0.081248    Uiso  ? O
   O12        1.0     0.732524     0.810154     0.081258    Uiso  ? O
   O13        1.0     0.924962     0.315452     0.586551    Uiso  ? O
   O14        1.0     0.924843     0.815442     0.586570    Uiso  ? O
   O15        1.0     0.267455     0.189846     0.918742    Uiso  ? O
   O16        1.0     0.267433     0.689870     0.918778    Uiso  ? O
   O17        1.0     0.547872     0.055098     0.129380    Uiso  ? O
   O18        1.0     0.547848     0.555092     0.129379    Uiso  ? O
   O19        1.0     0.457908     0.442732     0.369319    Uiso  ? O
   O20        1.0     0.457861     0.942726     0.369302    Uiso  ? O
   O21        1.0     0.452139     0.444909     0.870601    Uiso  ? O
   O22        1.0     0.452155     0.944907     0.870607    Uiso  ? O
   O23        1.0     0.542158     0.057268     0.630686    Uiso  ? O
   O24        1.0     0.542179     0.557275     0.630709    Uiso  ? O
   O25        1.0     0.453419     0.051043     0.978597    Uiso  ? O
   O26        1.0     0.453408     0.551046     0.978597    Uiso  ? O
   O27        1.0     0.363982     0.448247     0.520475    Uiso  ? O
   O28        1.0     0.364005     0.948244     0.520464    Uiso  ? O
   O29        1.0     0.546555     0.448958     0.021383    Uiso  ? O
   O30        1.0     0.546570     0.948955     0.021391    Uiso  ? O
   O31        1.0     0.636028     0.051743     0.479529    Uiso  ? O
   O32        1.0     0.636027     0.551753     0.479553    Uiso  ? O
