# Supplementary material for: Investigating the Effect of Trace Levels of Manganese Ions During Solvothermal Synthesis of Massey University Framework-16 on CO2 Uptake Capacity
Source: Chem Mater. 2024 May 17;36(11):5378–87. doi: 10.1021/acs.chemmater.4c00137 (PMC11170933; doi:10.1021/acs.chemmater.4c00137)
Supplement: Supplementary file 1 — cm4c00137_si_001.zip [file cm4c00137_si_001.zip › Structure files/Energy of Mixing/Co2Mn2case2.cif]

#======================================================================
# CRYSTAL DATA
#----------------------------------------------------------------------
data_VESTA_phase_1

_chemical_name_common                  'Co2Mn2case2                   '
_cell_length_a                         4.500292
_cell_length_b                         26.517839
_cell_length_c                         15.092536
_cell_angle_alpha                      116.275284
_cell_angle_beta                       89.997726
_cell_angle_gamma                      99.777367
_cell_volume                           1585.795681
_space_group_name_H-M_alt              'P 1'
_space_group_IT_number                 1

loop_
_space_group_symop_operation_xyz
   'x, y, z'

loop_
   _atom_site_label
   _atom_site_occupancy
   _atom_site_fract_x
   _atom_site_fract_y
   _atom_site_fract_z
   _atom_site_adp_type
   _atom_site_U_iso_or_equiv
   _atom_site_type_symbol
   C1         1.0     0.823432     0.186147     0.184589    Uiso  ? C
   C2         1.0     0.856722     0.691841     0.189391    Uiso  ? C
   C3         1.0     0.473190     0.308167     0.310615    Uiso  ? C
   C4         1.0     0.451038     0.813855     0.315439    Uiso  ? C
   C5         1.0     0.176562     0.313851     0.815410    Uiso  ? C
   C6         1.0     0.143277     0.808162     0.810616    Uiso  ? C
   C7         1.0     0.526816     0.191836     0.689392    Uiso  ? C
   C8         1.0     0.548972     0.686143     0.684563    Uiso  ? C
   C9         1.0     0.264833     0.118769     0.116141    Uiso  ? C
   C10        1.0     0.291524     0.623187     0.119161    Uiso  ? C
   C11        1.0     0.045363     0.376805     0.380806    Uiso  ? C
   C12        1.0     0.027315     0.881226     0.383858    Uiso  ? C
   C13        1.0     0.735156     0.381230     0.883858    Uiso  ? C
   C14        1.0     0.708468     0.876811     0.880837    Uiso  ? C
   C15        1.0     0.954642     0.123196     0.619197    Uiso  ? C
   C16        1.0     0.972711     0.618773     0.616139    Uiso  ? C
   C17        1.0     0.919478     0.195205     0.356025    Uiso  ? C
   C18        1.0     0.955016     0.700772     0.359796    Uiso  ? C
   C19        1.0     0.553552     0.299235     0.140197    Uiso  ? C
   C20        1.0     0.529021     0.804782     0.143983    Uiso  ? C
   C21        1.0     0.080525     0.304795     0.643974    Uiso  ? C
   C22        1.0     0.044987     0.799230     0.640207    Uiso  ? C
   C23        1.0     0.446455     0.200765     0.859803    Uiso  ? C
   C24        1.0     0.470964     0.695219     0.856016    Uiso  ? C
   C25        1.0     0.982632     0.173634     0.250143    Uiso  ? C
   C26        1.0     0.021028     0.679846     0.255005    Uiso  ? C
   C27        1.0     0.661433     0.320155     0.244973    Uiso  ? C
   C28        1.0     0.635263     0.826368     0.249876    Uiso  ? C
   C29        1.0     0.017361     0.326366     0.749855    Uiso  ? C
   C30        1.0    -0.021016     0.820154     0.744998    Uiso  ? C
   C31        1.0     0.338566     0.179844     0.755025    Uiso  ? C
   C32        1.0     0.364744     0.673630     0.750122    Uiso  ? C
   C33        1.0     0.200796     0.139969     0.215919    Uiso  ? C
   C34        1.0     0.236018     0.645444     0.219731    Uiso  ? C
   C35        1.0     0.945292     0.354558     0.280234    Uiso  ? C
   C36        1.0     0.920774     0.860036     0.284089    Uiso  ? C
   C37        1.0     0.799212     0.360032     0.784083    Uiso  ? C
   C38        1.0     0.763978     0.854555     0.780267    Uiso  ? C
   C39        1.0     0.054712     0.145441     0.719764    Uiso  ? C
   C40        1.0     0.079219     0.639964     0.715913    Uiso  ? C
   C41        1.0     0.110398     0.132208     0.050852    Uiso  ? C
   C42        1.0     0.132278     0.635938     0.054113    Uiso  ? C
   C43        1.0     0.860630     0.364065     0.445885    Uiso  ? C
   C44        1.0     0.845985     0.867786     0.449151    Uiso  ? C
   C45        1.0     0.889584     0.367789     0.949147    Uiso  ? C
   C46        1.0     0.867700     0.864062     0.945889    Uiso  ? C
   C47        1.0     0.139374     0.135938     0.554124    Uiso  ? C
   C48        1.0     0.154047     0.632210     0.550849    Uiso  ? C
   C49        1.0     0.899539     0.167279     0.086180    Uiso  ? C
   C50        1.0     0.925019     0.671882     0.090281    Uiso  ? C
   C51        1.0     0.581435     0.328121     0.409714    Uiso  ? C
   C52        1.0     0.564967     0.832714     0.413840    Uiso  ? C
   C53        1.0     0.100456     0.332721     0.913820    Uiso  ? C
   C54        1.0     0.074963     0.828119     0.909725    Uiso  ? C
   C55        1.0     0.418574     0.171879     0.590290    Uiso  ? C
   C56        1.0     0.435048     0.667292     0.586165    Uiso  ? C
   C57        1.0     0.433549     0.071823     0.069392    Uiso  ? C
   C58        1.0     0.461848     0.576530     0.072251    Uiso  ? C
   C59        1.0     0.309122     0.423457     0.427709    Uiso  ? C
   C60        1.0     0.289964     0.928173     0.430601    Uiso  ? C
   C61        1.0     0.566436     0.428176     0.930603    Uiso  ? C
   C62        1.0     0.538140     0.923469     0.927738    Uiso  ? C
   C63        1.0     0.690882     0.076541     0.572277    Uiso  ? C
   C64        1.0     0.710071     0.571826     0.569392    Uiso  ? C
   H1         1.0     0.530233     0.187878     0.038913    Uiso  ? H
   H2         1.0     0.553035     0.692340     0.043151    Uiso  ? H
   H3         1.0     0.168464     0.307656     0.456842    Uiso  ? H
   H4         1.0     0.154517     0.812102     0.461090    Uiso  ? H
   H5         1.0     0.469776     0.312122     0.961087    Uiso  ? H
   H6         1.0     0.446954     0.807666     0.956860    Uiso  ? H
   H7         1.0     0.831544     0.192342     0.543160    Uiso  ? H
   H8         1.0     0.845456     0.687900     0.538915    Uiso  ? H
   H9         1.0     0.732269     0.150413     0.950659    Uiso  ? H
   H10        1.0     0.748247     0.653175     0.954799    Uiso  ? H
   H11        1.0     0.442079     0.346809     0.545200    Uiso  ? H
   H12        1.0     0.431423     0.849590     0.549352    Uiso  ? H
   H13        1.0     0.267715     0.349588     0.049343    Uiso  ? H
   H14        1.0     0.251711     0.846825     0.045208    Uiso  ? H
   H15        1.0     0.557929     0.153185     0.454804    Uiso  ? H
   H16        1.0     0.568585     0.650418     0.450656    Uiso  ? H
   H17        1.0     0.662113     0.214507     0.212508    Uiso  ? H
   H18        1.0     0.696495     0.720470     0.217862    Uiso  ? H
   H19        1.0     0.255688     0.279548     0.282175    Uiso  ? H
   H20        1.0     0.233007     0.785501     0.287508    Uiso  ? H
   H21        1.0     0.337885     0.285491     0.787488    Uiso  ? H
   H22        1.0     0.303496     0.779532     0.782151    Uiso  ? H
   H23        1.0     0.744329     0.220457     0.717837    Uiso  ? H
   H24        1.0     0.766983     0.714496     0.712494    Uiso  ? H
   H25        1.0     0.323348     0.130766     0.267262    Uiso  ? H
   H26        1.0     0.361501     0.636123     0.270293    Uiso  ? H
   H27        1.0     0.089395     0.363885     0.229687    Uiso  ? H
   H28        1.0     0.061794     0.869239     0.232742    Uiso  ? H
   H29        1.0     0.676664     0.369237     0.732739    Uiso  ? H
   H30        1.0     0.638531     0.863877     0.729703    Uiso  ? H
   H31        1.0     0.910592     0.136113     0.770312    Uiso  ? H
   H32        1.0     0.938190     0.630763     0.767260    Uiso  ? H
   H33        1.0     0.143567     0.111639     0.972153    Uiso  ? H
   H34        1.0     0.160780     0.614815     0.975173    Uiso  ? H
   H35        1.0     0.931438     0.385176     0.524822    Uiso  ? H
   H36        1.0     0.920409     0.888343     0.527845    Uiso  ? H
   H37        1.0     0.856418     0.388354     0.027845    Uiso  ? H
   H38        1.0     0.839175     0.885184     0.024830    Uiso  ? H
   H39        1.0     0.068576     0.114824     0.475186    Uiso  ? H
   H40        1.0     0.079583     0.611650     0.472154    Uiso  ? H
   H41        1.0     0.568794     0.012373     0.086381    Uiso  ? H
   H42        1.0     0.599335     0.517213     0.089006    Uiso  ? H
   H43        1.0     0.565243     0.482759     0.410904    Uiso  ? H
   H44        1.0     0.543956     0.987639     0.413619    Uiso  ? H
   H45        1.0     0.431205     0.487629     0.913614    Uiso  ? H
   H46        1.0     0.400660     0.982786     0.910979    Uiso  ? H
   H47        1.0     0.434770     0.017235     0.589068    Uiso  ? H
   H48        1.0     0.456055     0.512366     0.586375    Uiso  ? H
   Co1        1.0     0.500001     0.249998     0.500000    Uiso  ? Co
   Co2        1.0     0.000005     0.750001     0.000004    Uiso  ? Co
   Mn1        1.0     0.500006     0.750006     0.500004    Uiso  ? Mn
   Mn2        1.0     0.000004     0.250001     0.000002    Uiso  ? Mn
   N1         1.0     0.749802     0.182313     0.021970    Uiso  ? N
   N2         1.0     0.771251     0.686053     0.025337    Uiso  ? N
   N3         1.0     0.399283     0.313943     0.474635    Uiso  ? N
   N4         1.0     0.385154     0.817690     0.478054    Uiso  ? N
   N5         1.0     0.250202     0.317687     0.978032    Uiso  ? N
   N6         1.0     0.228729     0.813949     0.974667    Uiso  ? N
   N7         1.0     0.600723     0.186054     0.525360    Uiso  ? N
   N8         1.0     0.614829     0.682313     0.521956    Uiso  ? N
   O1         1.0     0.704963     0.224751     0.381387    Uiso  ? O
   O2         1.0     0.727498     0.726611     0.383899    Uiso  ? O
   O3         1.0     0.274318     0.273396     0.116101    Uiso  ? O
   O4         1.0     0.255370     0.775229     0.118634    Uiso  ? O
   O5         1.0     0.295038     0.275247     0.618611    Uiso  ? O
   O6         1.0     0.272521     0.773393     0.616109    Uiso  ? O
   O7         1.0     0.725686     0.226604     0.883902    Uiso  ? O
   O8         1.0     0.744614     0.724767     0.881364    Uiso  ? O
   O9         1.0     0.076117     0.184291     0.413234    Uiso  ? O
   O10        1.0     0.111812     0.690062     0.419245    Uiso  ? O
   O11        1.0     0.731756     0.309945     0.080733    Uiso  ? O
   O12        1.0     0.707458     0.815696     0.086774    Uiso  ? O
   O13        1.0     0.923880     0.315708     0.586762    Uiso  ? O
   O14        1.0     0.888220     0.809942     0.580759    Uiso  ? O
   O15        1.0     0.268239     0.190057     0.919265    Uiso  ? O
   O16        1.0     0.292537     0.684303     0.913222    Uiso  ? O
   O17        1.0     0.546610     0.053920     0.128637    Uiso  ? O
   O18        1.0     0.576960     0.558786     0.131441    Uiso  ? O
   O19        1.0     0.459991     0.441181     0.368524    Uiso  ? O
   O20        1.0     0.438664     0.946083     0.371335    Uiso  ? O
   O21        1.0     0.453377     0.446080     0.871362    Uiso  ? O
   O22        1.0     0.423030     0.941213     0.868550    Uiso  ? O
   O23        1.0     0.540040     0.058814     0.631465    Uiso  ? O
   O24        1.0     0.561378     0.553921     0.628664    Uiso  ? O
   O25        1.0     0.445687     0.048916     0.977553    Uiso  ? O
   O26        1.0     0.474553     0.553790     0.980468    Uiso  ? O
   O27        1.0     0.367108     0.446218     0.519504    Uiso  ? O
   O28        1.0     0.348110     0.951065     0.522431    Uiso  ? O
   O29        1.0     0.554307     0.451080     0.022443    Uiso  ? O
   O30        1.0     0.525451     0.946211     0.019525    Uiso  ? O
   O31        1.0     0.632867     0.053790     0.480496    Uiso  ? O
   O32        1.0     0.651897     0.548927     0.477559    Uiso  ? O
