# Supplementary material for: Investigating the Effect of Trace Levels of Manganese Ions During Solvothermal Synthesis of Massey University Framework-16 on CO2 Uptake Capacity
Source: Chem Mater. 2024 May 17;36(11):5378–87. doi: 10.1021/acs.chemmater.4c00137 (PMC11170933; doi:10.1021/acs.chemmater.4c00137)
Supplement: Supplementary file 1 — cm4c00137_si_001.zip [file cm4c00137_si_001.zip › Structure files/Energy of Mixing/Co2Mn2case3.cif]

#======================================================================
# CRYSTAL DATA
#----------------------------------------------------------------------
data_VESTA_phase_1

_chemical_name_common                  'Co2Mn2case3                    '
_cell_length_a                         4.500292
_cell_length_b                         26.517839
_cell_length_c                         15.092536
_cell_angle_alpha                      116.275284
_cell_angle_beta                       89.997726
_cell_angle_gamma                      99.777367
_cell_volume                           1585.795681
_space_group_name_H-M_alt              'P 1'
_space_group_IT_number                 1

loop_
_space_group_symop_operation_xyz
   'x, y, z'

loop_
   _atom_site_label
   _atom_site_occupancy
   _atom_site_fract_x
   _atom_site_fract_y
   _atom_site_fract_z
   _atom_site_adp_type
   _atom_site_U_iso_or_equiv
   _atom_site_type_symbol
   C1         1.0     0.828451     0.188483     0.183711    Uiso  ? C
   C2         1.0     0.853631     0.689638     0.190655    Uiso  ? C
   C3         1.0     0.451534     0.311513     0.316276    Uiso  ? C
   C4         1.0     0.474380     0.810344     0.309332    Uiso  ? C
   C5         1.0     0.171543     0.311517     0.816291    Uiso  ? C
   C6         1.0     0.146371     0.810363     0.809346    Uiso  ? C
   C7         1.0     0.548464     0.188486     0.683726    Uiso  ? C
   C8         1.0     0.525623     0.689655     0.690667    Uiso  ? C
   C9         1.0     0.270810     0.121058     0.116177    Uiso  ? C
   C10        1.0     0.287180     0.620960     0.119733    Uiso  ? C
   C11        1.0     0.028834     0.378935     0.383809    Uiso  ? C
   C12        1.0     0.045364     0.879019     0.380248    Uiso  ? C
   C13        1.0     0.729182     0.378942     0.883824    Uiso  ? C
   C14        1.0     0.712813     0.879039     0.880266    Uiso  ? C
   C15        1.0     0.971161     0.121064     0.616191    Uiso  ? C
   C16        1.0     0.954642     0.620981     0.619751    Uiso  ? C
   C17        1.0     0.921402     0.196801     0.355142    Uiso  ? C
   C18        1.0     0.953913     0.699326     0.361088    Uiso  ? C
   C19        1.0     0.527867     0.303198     0.144847    Uiso  ? C
   C20        1.0     0.555259     0.800663     0.138905    Uiso  ? C
   C21        1.0     0.078600     0.303199     0.644859    Uiso  ? C
   C22        1.0     0.046091     0.800675     0.638912    Uiso  ? C
   C23        1.0     0.472136     0.196804     0.855156    Uiso  ? C
   C24        1.0     0.444741     0.699336     0.861093    Uiso  ? C
   C25        1.0     0.985076     0.175611     0.249399    Uiso  ? C
   C26        1.0     0.019857     0.677975     0.256204    Uiso  ? C
   C27        1.0     0.633948     0.324389     0.250594    Uiso  ? C
   C28        1.0     0.663954     0.822010     0.243783    Uiso  ? C
   C29        1.0     0.014921     0.324389     0.750600    Uiso  ? C
   C30        1.0    -0.019847     0.822026     0.743797    Uiso  ? C
   C31        1.0     0.366051     0.175612     0.749408    Uiso  ? C
   C32        1.0     0.336050     0.677989     0.756215    Uiso  ? C
   C33        1.0     0.203915     0.142086     0.215694    Uiso  ? C
   C34        1.0     0.233770     0.643331     0.220449    Uiso  ? C
   C35        1.0     0.919859     0.357909     0.284295    Uiso  ? C
   C36        1.0     0.947190     0.856654     0.279531    Uiso  ? C
   C37        1.0     0.796074     0.357914     0.784308    Uiso  ? C
   C38        1.0     0.766235     0.856669     0.779548    Uiso  ? C
   C39        1.0     0.080136     0.142090     0.715706    Uiso  ? C
   C40        1.0     0.052812     0.643346     0.720467    Uiso  ? C
   C41        1.0     0.117953     0.134511     0.050754    Uiso  ? C
   C42        1.0     0.126944     0.633752     0.054777    Uiso  ? C
   C43        1.0     0.849045     0.365475     0.449226    Uiso  ? C
   C44        1.0     0.859499     0.866231     0.445205    Uiso  ? C
   C45        1.0     0.882040     0.365489     0.949245    Uiso  ? C
   C46        1.0     0.873051     0.866247     0.945221    Uiso  ? C
   C47        1.0     0.150951     0.134526     0.550775    Uiso  ? C
   C48        1.0     0.140510     0.633768     0.554792    Uiso  ? C
   C49        1.0     0.908656     0.169859     0.085801    Uiso  ? C
   C50        1.0     0.918142     0.669402     0.091122    Uiso  ? C
   C51        1.0     0.569011     0.330128     0.414179    Uiso  ? C
   C52        1.0     0.579358     0.830583     0.408866    Uiso  ? C
   C53        1.0     0.091340     0.330140     0.914200    Uiso  ? C
   C54        1.0     0.081854     0.830597     0.908877    Uiso  ? C
   C55        1.0     0.430993     0.169873     0.585823    Uiso  ? C
   C56        1.0     0.420649     0.669417     0.591133    Uiso  ? C
   C57        1.0     0.439822     0.074151     0.069838    Uiso  ? C
   C58        1.0     0.457028     0.574246     0.072396    Uiso  ? C
   C59        1.0     0.291677     0.425847     0.430149    Uiso  ? C
   C60        1.0     0.308694     0.925730     0.427582    Uiso  ? C
   C61        1.0     0.560177     0.425849     0.930159    Uiso  ? C
   C62        1.0     0.542971     0.925751     0.927594    Uiso  ? C
   C63        1.0     0.708321     0.074153     0.569848    Uiso  ? C
   C64        1.0     0.691310     0.574269     0.572412    Uiso  ? C
   H1         1.0     0.544507     0.191236     0.036450    Uiso  ? H
   H2         1.0     0.540985     0.688721     0.045413    Uiso  ? H
   H3         1.0     0.162074     0.308750     0.463519    Uiso  ? H
   H4         1.0     0.163540     0.811261     0.454572    Uiso  ? H
   H5         1.0     0.455494     0.308765     0.963551    Uiso  ? H
   H6         1.0     0.459004     0.811278     0.954586    Uiso  ? H
   H7         1.0     0.837929     0.191250     0.536484    Uiso  ? H
   H8         1.0     0.836468     0.688740     0.545428    Uiso  ? H
   H9         1.0     0.746935     0.152875     0.949621    Uiso  ? H
   H10        1.0     0.738703     0.650862     0.956134    Uiso  ? H
   H11        1.0     0.441204     0.347117     0.550353    Uiso  ? H
   H12        1.0     0.436972     0.849130     0.543850    Uiso  ? H
   H13        1.0     0.253063     0.347125     0.050381    Uiso  ? H
   H14        1.0     0.261290     0.849137     0.043866    Uiso  ? H
   H15        1.0     0.558801     0.152884     0.449648    Uiso  ? H
   H16        1.0     0.563039     0.650871     0.456150    Uiso  ? H
   H17        1.0     0.668729     0.217237     0.211399    Uiso  ? H
   H18        1.0     0.691876     0.717876     0.219350    Uiso  ? H
   H19        1.0     0.234276     0.282761     0.288583    Uiso  ? H
   H20        1.0     0.256148     0.782100     0.280627    Uiso  ? H
   H21        1.0     0.331265     0.282762     0.788603    Uiso  ? H
   H22        1.0     0.308124     0.782124     0.780651    Uiso  ? H
   H23        1.0     0.765727     0.217240     0.711420    Uiso  ? H
   H24        1.0     0.743854     0.717900     0.719372    Uiso  ? H
   H25        1.0     0.324865     0.132895     0.267360    Uiso  ? H
   H26        1.0     0.360188     0.633883     0.270638    Uiso  ? H
   H27        1.0     0.059228     0.367103     0.232629    Uiso  ? H
   H28        1.0     0.092519     0.866103     0.229340    Uiso  ? H
   H29        1.0     0.675137     0.367104     0.732641    Uiso  ? H
   H30        1.0     0.639816     0.866117     0.729359    Uiso  ? H
   H31        1.0     0.940769     0.132896     0.767372    Uiso  ? H
   H32        1.0     0.907480     0.633897     0.770658    Uiso  ? H
   H33        1.0     0.154723     0.114598     0.972304    Uiso  ? H
   H34        1.0     0.152089     0.611974     0.975654    Uiso  ? H
   H35        1.0     0.925634     0.385386     0.527674    Uiso  ? H
   H36        1.0     0.928236     0.888009     0.524327    Uiso  ? H
   H37        1.0     0.845263     0.385401     0.027695    Uiso  ? H
   H38        1.0     0.847914     0.888026     0.024346    Uiso  ? H
   H39        1.0     0.074365     0.114615     0.472327    Uiso  ? H
   H40        1.0     0.071776     0.611990     0.475670    Uiso  ? H
   H41        1.0     0.574171     0.014746     0.087090    Uiso  ? H
   H42        1.0     0.593863     0.514716     0.088542    Uiso  ? H
   H43        1.0     0.544733     0.485283     0.412920    Uiso  ? H
   H44        1.0     0.564487     0.985283     0.411452    Uiso  ? H
   H45        1.0     0.425824     0.485254     0.912907    Uiso  ? H
   H46        1.0     0.406141     0.985284     0.911457    Uiso  ? H
   H47        1.0     0.455273     0.014718     0.587079    Uiso  ? H
   H48        1.0     0.435514     0.514717     0.588546    Uiso  ? H
   Co1        1.0     0.500002     0.250001     0.500002    Uiso  ? Co
   Co2        1.0    -0.000004     0.250000     0.000001    Uiso  ? Co
   Mn1        1.0     0.500001     0.750000     0.499999    Uiso  ? Mn
   Mn2        1.0    -0.000002     0.750000    -0.000000    Uiso  ? Mn
   N1         1.0     0.763908     0.185050     0.020680    Uiso  ? N
   N2         1.0     0.760041     0.683371     0.026991    Uiso  ? N
   N3         1.0     0.393846     0.314942     0.479299    Uiso  ? N
   N4         1.0     0.393296     0.816615     0.473002    Uiso  ? N
   N5         1.0     0.236086     0.314951     0.979323    Uiso  ? N
   N6         1.0     0.239952     0.816628     0.973007    Uiso  ? N
   N7         1.0     0.606156     0.185060     0.520702    Uiso  ? N
   N8         1.0     0.606709     0.683385     0.526997    Uiso  ? N
   O1         1.0     0.707693     0.226538     0.381399    Uiso  ? O
   O2         1.0     0.725217     0.724867     0.384129    Uiso  ? O
   O3         1.0     0.254662     0.273455     0.118591    Uiso  ? O
   O4         1.0     0.275434     0.775129     0.115879    Uiso  ? O
   O5         1.0     0.292315     0.273463     0.618603    Uiso  ? O
   O6         1.0     0.274785     0.775132     0.615870    Uiso  ? O
   O7         1.0     0.745335     0.226547     0.881411    Uiso  ? O
   O8         1.0     0.724561     0.724870     0.884120    Uiso  ? O
   O9         1.0     0.077983     0.185244     0.411551    Uiso  ? O
   O10        1.0     0.110340     0.689416     0.421645    Uiso  ? O
   O11        1.0     0.707582     0.314757     0.088441    Uiso  ? O
   O12        1.0     0.731489     0.810570     0.078334    Uiso  ? O
   O13        1.0     0.922018     0.314757     0.588451    Uiso  ? O
   O14        1.0     0.889667     0.810583     0.578354    Uiso  ? O
   O15        1.0     0.292412     0.185243     0.911561    Uiso  ? O
   O16        1.0     0.268509     0.689429     0.921663    Uiso  ? O
   O17        1.0     0.550508     0.056155     0.129365    Uiso  ? O
   O18        1.0     0.573249     0.556390     0.131197    Uiso  ? O
   O19        1.0     0.438298     0.443867     0.370636    Uiso  ? O
   O20        1.0     0.460674     0.943598     0.368795    Uiso  ? O
   O21        1.0     0.449492     0.443845     0.870635    Uiso  ? O
   O22        1.0     0.426752     0.943610     0.868800    Uiso  ? O
   O23        1.0     0.561700     0.056132     0.629365    Uiso  ? O
   O24        1.0     0.539326     0.556402     0.631204    Uiso  ? O
   O25        1.0     0.454478     0.051303     0.978142    Uiso  ? O
   O26        1.0     0.468234     0.551604     0.980528    Uiso  ? O
   O27        1.0     0.352113     0.448686     0.521848    Uiso  ? O
   O28        1.0     0.365194     0.948370     0.519457    Uiso  ? O
   O29        1.0     0.545521     0.448698     0.021861    Uiso  ? O
   O30        1.0     0.531764     0.948398     0.019475    Uiso  ? O
   O31        1.0     0.647890     0.051316     0.478153    Uiso  ? O
   O32        1.0     0.634812     0.551630     0.480544    Uiso  ? O
