# Supplementary material for: Investigating the Effect of Trace Levels of Manganese Ions During Solvothermal Synthesis of Massey University Framework-16 on CO2 Uptake Capacity
Source: Chem Mater. 2024 May 17;36(11):5378–87. doi: 10.1021/acs.chemmater.4c00137 (PMC11170933; doi:10.1021/acs.chemmater.4c00137)
Supplement: Supplementary file 1 — cm4c00137_si_001.zip [file cm4c00137_si_001.zip › Structure files/Energy of Mixing/Co3Mn1.cif]

#======================================================================
# CRYSTAL DATA
#----------------------------------------------------------------------
data_VESTA_phase_1

_chemical_name_common                  'Co3Mn1                      '
_cell_length_a                         4.500292
_cell_length_b                         26.517839
_cell_length_c                         15.092536
_cell_angle_alpha                      116.275284
_cell_angle_beta                       89.997726
_cell_angle_gamma                      99.777367
_cell_volume                           1585.795681
_space_group_name_H-M_alt              'P 1'
_space_group_IT_number                 1

loop_
_space_group_symop_operation_xyz
   'x, y, z'

loop_
   _atom_site_label
   _atom_site_occupancy
   _atom_site_fract_x
   _atom_site_fract_y
   _atom_site_fract_z
   _atom_site_adp_type
   _atom_site_U_iso_or_equiv
   _atom_site_type_symbol
   C1         1.0     0.828417     0.188758     0.183966    Uiso  ? C
   C2         1.0     0.823677     0.686592     0.184748    Uiso  ? C
   C3         1.0     0.452507     0.311846     0.316553    Uiso  ? C
   C4         1.0     0.471740     0.808916     0.311486    Uiso  ? C
   C5         1.0     0.171600     0.311241     0.816032    Uiso  ? C
   C6         1.0     0.176327     0.813405     0.815248    Uiso  ? C
   C7         1.0     0.547500     0.188154     0.683447    Uiso  ? C
   C8         1.0     0.528251     0.691085     0.688512    Uiso  ? C
   C9         1.0     0.270734     0.121304     0.116513    Uiso  ? C
   C10        1.0     0.265301     0.619237     0.116385    Uiso  ? C
   C11        1.0     0.030103     0.379329     0.383899    Uiso  ? C
   C12        1.0     0.044473     0.877529     0.381460    Uiso  ? C
   C13        1.0     0.729274     0.378695     0.883494    Uiso  ? C
   C14        1.0     0.734706     0.880767     0.883613    Uiso  ? C
   C15        1.0     0.969903     0.120672     0.616099    Uiso  ? C
   C16        1.0     0.955503     0.622470     0.618543    Uiso  ? C
   C17        1.0     0.920891     0.196943     0.355318    Uiso  ? C
   C18        1.0     0.919527     0.695552     0.356127    Uiso  ? C
   C19        1.0     0.528461     0.303325     0.144942    Uiso  ? C
   C20        1.0     0.552372     0.799604     0.140781    Uiso  ? C
   C21        1.0     0.079115     0.303056     0.644683    Uiso  ? C
   C22        1.0     0.080462     0.804446     0.643866    Uiso  ? C
   C23        1.0     0.471561     0.196674     0.855054    Uiso  ? C
   C24        1.0     0.447640     0.700397     0.859214    Uiso  ? C
   C25        1.0     0.984886     0.175850     0.249652    Uiso  ? C
   C26        1.0     0.982847     0.674062     0.250300    Uiso  ? C
   C27        1.0     0.634713     0.324670     0.250773    Uiso  ? C
   C28        1.0     0.659717     0.820885     0.245757    Uiso  ? C
   C29        1.0     0.015121     0.324151     0.750351    Uiso  ? C
   C30        1.0     0.017106     0.825942     0.749706    Uiso  ? C
   C31        1.0     0.365292     0.175329     0.749232    Uiso  ? C
   C32        1.0     0.340286     0.679115     0.754237    Uiso  ? C
   C33        1.0     0.203507     0.142290     0.215970    Uiso  ? C
   C34        1.0     0.200732     0.640349     0.216097    Uiso  ? C
   C35        1.0     0.920617     0.358238     0.284404    Uiso  ? C
   C36        1.0     0.943482     0.855330     0.280951    Uiso  ? C
   C37        1.0     0.796504     0.357709     0.784030    Uiso  ? C
   C38        1.0     0.799273     0.859651     0.783908    Uiso  ? C
   C39        1.0     0.079408     0.141763     0.715596    Uiso  ? C
   C40        1.0     0.056495     0.644671     0.719050    Uiso  ? C
   C41        1.0     0.117996     0.134738     0.051056    Uiso  ? C
   C42        1.0     0.110821     0.632637     0.051064    Uiso  ? C
   C43        1.0     0.850774     0.365750     0.449318    Uiso  ? C
   C44        1.0     0.860620     0.864535     0.446476    Uiso  ? C
   C45        1.0     0.882021     0.365260     0.948943    Uiso  ? C
   C46        1.0     0.889204     0.867361     0.948923    Uiso  ? C
   C47        1.0     0.149215     0.134252     0.550682    Uiso  ? C
   C48        1.0     0.139359     0.635467     0.553526    Uiso  ? C
   C49        1.0     0.908654     0.170097     0.086085    Uiso  ? C
   C50        1.0     0.899709     0.667647     0.086340    Uiso  ? C
   C51        1.0     0.570586     0.330413     0.414379    Uiso  ? C
   C52        1.0     0.581155     0.828678     0.410447    Uiso  ? C
   C53        1.0     0.091347     0.329905     0.913922    Uiso  ? C
   C54        1.0     0.100298     0.832355     0.913658    Uiso  ? C
   C55        1.0     0.429389     0.169584     0.585620    Uiso  ? C
   C56        1.0     0.418837     0.671326     0.589553    Uiso  ? C
   C57        1.0     0.441366     0.074638     0.070479    Uiso  ? C
   C58        1.0     0.435431     0.572513     0.069851    Uiso  ? C
   C59        1.0     0.292128     0.426532     0.430205    Uiso  ? C
   C60        1.0     0.307145     0.924510     0.428437    Uiso  ? C
   C61        1.0     0.558650     0.425361     0.929524    Uiso  ? C
   C62        1.0     0.564566     0.927489     0.930155    Uiso  ? C
   C63        1.0     0.707863     0.073465     0.569794    Uiso  ? C
   C64        1.0     0.692843     0.575490     0.571560    Uiso  ? C
   H1         1.0     0.544429     0.191401     0.036629    Uiso  ? H
   H2         1.0     0.530001     0.688018     0.038867    Uiso  ? H
   H3         1.0     0.163837     0.309142     0.463865    Uiso  ? H
   H4         1.0     0.169051     0.808212     0.458083    Uiso  ? H
   H5         1.0     0.455574     0.308595     0.963369    Uiso  ? H
   H6         1.0     0.470007     0.811983     0.961126    Uiso  ? H
   H7         1.0     0.836171     0.190857     0.536133    Uiso  ? H
   H8         1.0     0.830915     0.691788     0.541909    Uiso  ? H
   H9         1.0     0.746510     0.152915     0.949859    Uiso  ? H
   H10        1.0     0.732285     0.650480     0.950751    Uiso  ? H
   H11        1.0     0.443559     0.347276     0.550617    Uiso  ? H
   H12        1.0     0.444233     0.847012     0.546115    Uiso  ? H
   H13        1.0     0.253500     0.347084     0.050144    Uiso  ? H
   H14        1.0     0.267728     0.849517     0.049241    Uiso  ? H
   H15        1.0     0.556433     0.152724     0.449383    Uiso  ? H
   H16        1.0     0.555728     0.652989     0.453878    Uiso  ? H
   H17        1.0     0.668580     0.217497     0.211613    Uiso  ? H
   H18        1.0     0.662476     0.714975     0.212639    Uiso  ? H
   H19        1.0     0.235244     0.283085     0.288949    Uiso  ? H
   H20        1.0     0.254084     0.780319     0.283165    Uiso  ? H
   H21        1.0     0.331429     0.282501     0.788386    Uiso  ? H
   H22        1.0     0.337522     0.785027     0.787354    Uiso  ? H
   H23        1.0     0.764774     0.216917     0.711052    Uiso  ? H
   H24        1.0     0.745899     0.719680     0.716827    Uiso  ? H
   H25        1.0     0.323969     0.133014     0.267613    Uiso  ? H
   H26        1.0     0.322747     0.631023     0.267392    Uiso  ? H
   H27        1.0     0.059506     0.367455     0.232671    Uiso  ? H
   H28        1.0     0.086843     0.864756     0.230330    Uiso  ? H
   H29        1.0     0.676034     0.366985     0.732390    Uiso  ? H
   H30        1.0     0.677231     0.868978     0.732607    Uiso  ? H
   H31        1.0     0.940499     0.132544     0.767334    Uiso  ? H
   H32        1.0     0.913164     0.635244     0.769667    Uiso  ? H
   H33        1.0     0.154962     0.114837     0.972634    Uiso  ? H
   H34        1.0     0.144373     0.612121     0.972392    Uiso  ? H
   H35        1.0     0.927684     0.385621     0.527756    Uiso  ? H
   H36        1.0     0.932219     0.885447     0.525369    Uiso  ? H
   H37        1.0     0.845061     0.385161     0.027367    Uiso  ? H
   H38        1.0     0.855636     0.887880     0.027616    Uiso  ? H
   H39        1.0     0.072317     0.114382     0.472254    Uiso  ? H
   H40        1.0     0.067746     0.614552     0.474625    Uiso  ? H
   H41        1.0     0.576656     0.015036     0.087561    Uiso  ? H
   H42        1.0     0.570793     0.512746     0.086450    Uiso  ? H
   H43        1.0     0.543402     0.486038     0.412530    Uiso  ? H
   H44        1.0     0.560569     0.984073     0.411462    Uiso  ? H
   H45        1.0     0.423361     0.484966     0.912449    Uiso  ? H
   H46        1.0     0.429223     0.987260     0.913558    Uiso  ? H
   H47        1.0     0.456590     0.013966     0.587475    Uiso  ? H
   H48        1.0     0.439436     0.515929     0.588541    Uiso  ? H
   Co1        1.0     0.500000     0.250000     0.500000    Uiso  ? Co
   Co2        1.0     0.499992     0.750001     0.499997    Uiso  ? Co
   Co3        1.0     0.000014     0.249997    -0.000001    Uiso  ? Co
   Mn1        1.0     0.000001     0.749998    -0.000005    Uiso  ? Mn
   N1         1.0     0.763779     0.185185     0.020834    Uiso  ? N
   N2         1.0     0.749624     0.682494     0.021947    Uiso  ? N
   N3         1.0     0.395593     0.315178     0.479512    Uiso  ? N
   N4         1.0     0.400030     0.814325     0.475421    Uiso  ? N
   N5         1.0     0.236226     0.314814     0.979165    Uiso  ? N
   N6         1.0     0.250414     0.817508     0.978050    Uiso  ? N
   N7         1.0     0.604403     0.184821     0.520483    Uiso  ? N
   N8         1.0     0.599945     0.685675     0.524580    Uiso  ? N
   O1         1.0     0.706808     0.226569     0.381442    Uiso  ? O
   O2         1.0     0.704743     0.725029     0.381461    Uiso  ? O
   O3         1.0     0.255155     0.273614     0.118756    Uiso  ? O
   O4         1.0     0.273271     0.773714     0.116598    Uiso  ? O
   O5         1.0     0.293195     0.273430     0.618556    Uiso  ? O
   O6         1.0     0.295228     0.774970     0.618534    Uiso  ? O
   O7         1.0     0.744837     0.226385     0.881247    Uiso  ? O
   O8         1.0     0.726744     0.726286     0.883394    Uiso  ? O
   O9         1.0     0.077320     0.185402     0.411798    Uiso  ? O
   O10        1.0     0.075950     0.684570     0.413317    Uiso  ? O
   O11        1.0     0.708293     0.314729     0.088409    Uiso  ? O
   O12        1.0     0.731401     0.809902     0.081139    Uiso  ? O
   O13        1.0     0.922685     0.314597     0.588203    Uiso  ? O
   O14        1.0     0.924028     0.815431     0.586678    Uiso  ? O
   O15        1.0     0.291724     0.185270     0.911590    Uiso  ? O
   O16        1.0     0.268601     0.690098     0.918859    Uiso  ? O
   O17        1.0     0.549545     0.056436     0.129921    Uiso  ? O
   O18        1.0     0.545767     0.554314     0.128925    Uiso  ? O
   O19        1.0     0.437355     0.444570     0.370481    Uiso  ? O
   O20        1.0     0.455996     0.942444     0.369168    Uiso  ? O
   O21        1.0     0.450455     0.443560     0.870079    Uiso  ? O
   O22        1.0     0.454211     0.945684     0.871077    Uiso  ? O
   O23        1.0     0.562645     0.055430     0.629520    Uiso  ? O
   O24        1.0     0.543996     0.557556     0.630834    Uiso  ? O
   O25        1.0     0.459772     0.052327     0.978884    Uiso  ? O
   O26        1.0     0.451212     0.550171     0.978099    Uiso  ? O
   O27        1.0     0.352853     0.449537     0.521879    Uiso  ? O
   O28        1.0     0.365799     0.947310     0.520170    Uiso  ? O
   O29        1.0     0.540263     0.447675     0.021125    Uiso  ? O
   O30        1.0     0.548811     0.949830     0.021908    Uiso  ? O
   O31        1.0     0.647148     0.050463     0.478128    Uiso  ? O
   O32        1.0     0.634171     0.552691     0.479836    Uiso  ? O
