# Supplementary material for: Investigating the Effect of Trace Levels of Manganese Ions During Solvothermal Synthesis of Massey University Framework-16 on CO2 Uptake Capacity
Source: Chem Mater. 2024 May 17;36(11):5378–87. doi: 10.1021/acs.chemmater.4c00137 (PMC11170933; doi:10.1021/acs.chemmater.4c00137)
Supplement: Supplementary file 1 — cm4c00137_si_001.zip [file cm4c00137_si_001.zip › Structure files/SCXRD/R3.cif]

data_akriti-batch10-xt2-rt_twin1_hklf4
_audit_contact_author_address     ?
_audit_contact_author_email       ?
_audit_contact_author_phone       ?
_audit_creation_method
;FinalCif V125 by Daniel Kratzert, Freiburg 2023, 
https://dkratzert.de/finalcif.html
;
_audit_contact_author_name        ''
_audit_creation_date              2023-11-04
_cell_oxdiff_angle_alpha          89.977(3)
_cell_oxdiff_angle_beta           95.702(3)
_cell_oxdiff_angle_gamma          90.003(3)
_cell_oxdiff_length_a             15.2987(7)
_cell_oxdiff_length_b             4.46660(16)
_cell_oxdiff_length_c             25.4600(8)
_cell_oxdiff_measurement_reflns_used 3607
_cell_oxdiff_volume               1731.15(11)
_chemical_oxdiff_formula          'C64  H48  Co4  N8  O44'
_diffrn_orient_matrix_UB_11       0.0325014000
_diffrn_orient_matrix_UB_12       0.2286457000
_diffrn_orient_matrix_UB_13       -0.0389986000
_diffrn_orient_matrix_UB_21       -0.0373582000
_diffrn_orient_matrix_UB_22       -0.1966089000
_diffrn_orient_matrix_UB_23       -0.0466328000
_diffrn_orient_matrix_UB_31       -0.0882568000
_diffrn_orient_matrix_UB_32       0.1674146000
_diffrn_orient_matrix_UB_33       -0.0015514000
_diffrn_orient_matrix_type        'CrysAlisPro convention (1999,Acta A55,543-557)'
_publ_contact_author_id_orcid     ?
_publ_section_references
;
Dolomanov, O.V., Bourhis, L.J., Gildea, R.J, Howard, J.A.K. & Puschmann, H.
 (2009), J. Appl. Cryst. 42, 339-341.

Sheldrick, G.M. (2015). Acta Cryst. A71, 3-8.

Sheldrick, G.M. (2015). Acta Cryst. C71, 3-8.
;
_olex2_refinement_description
;
1. Twinned data refinement
 Scales: 0.561(3)
 0.439(3)
2. Fixed Uiso
 At 1.2 times of:
  All H(H) groups, All C(H) groups, All N(H,H) groups
 At 1.5 times of:
  All O(H) groups
3. Restrained distances
 H3-O3
 0.998 with sigma of 0.002
 C8-H3
 -1.98 with sigma of 0.003
 H3-O4_$1
 1.617 with sigma of 0.003
 O4-H1WB
 1.983 with sigma of 0.02
 N1-H1A = N1-H1B
 1.023 with sigma of 0.003
 H1WA-O1W
 0.987 with sigma of 0.002
 O1W-H1WB
 0.987 with sigma of 0.002
 H2W-O2W
 0.998 with sigma of 0.001
 H1WA-H1WB
 1.52 with sigma of 0.01
 H2W-H2W_$2
 1.55 with sigma of 0.01
 N1-H1A \\sim N1-H1B
 with sigma of 0.002
 C5-H5 \\sim C7-H7
 with sigma of 0.002
4. Restrained planarity
 H3, O3, C8, O4
 with sigma of 0.01
5.a Aromatic/amide H refined with riding coordinates:
 C3(H3A)
5.b Aromatic/amide H refined with riding coordinates and stretchable bonds:
 C5(H5), C7(H7)
;
_olex2_submission_special_instructions 'No special instructions were received'
_oxdiff_exptl_absorpt_empirical_details
;Empirical correction (ABSPACK) includes:
- Absorption correction using spherical harmonics
- Frame scaling
;
_oxdiff_exptl_absorpt_empirical_full_max 1.553
_oxdiff_exptl_absorpt_empirical_full_min 0.677
_oxdiff_twin_integration_method   simultaneous
_oxdiff_twin_items                2
_shelx_SHELXL_version_number      '2018/3'
_chemical_name_systematic         ?
_chemical_name_common             ?
_chemical_formula_sum             'C16 H18 Co N2 O11'
_chemical_formula_moiety          'C16 H12 Co N2 O8, 3(H2 O)'
_chemical_formula_weight          473.25
_chemical_melting_point           ?
_reflns_odcompleteness_completeness 82.76
_reflns_odcompleteness_iscentric  1
_reflns_odcompleteness_theta      68.13
_space_group_crystal_system       monoclinic
_space_group_IT_number            15
_space_group_name_H-M_alt         'I 1 2/a 1'
_space_group_name_Hall            '-I 2ya'
_shelx_space_group_comment
;
The symmetry employed for this shelxl refinement is uniquely defined
by the following loop, which should always be used as a source of
symmetry information in preference to the above space-group names.
They are only intended as comments.
;

loop_
_space_group_symop_operation_xyz
'x, y, z'
'-x+1/2, y, -z'
'x+1/2, y+1/2, z+1/2'
'-x+1, y+1/2, -z+1/2'
'-x, -y, -z'
'x-1/2, -y, z'
'-x+1/2, -y+1/2, -z+1/2'
'x, -y+1/2, z+1/2'

_cell_length_a                    15.2994(6)
_cell_length_b                    4.46667(15)
_cell_length_c                    25.4573(10)
_cell_angle_alpha                 90.0
_cell_angle_beta                  95.679(4)
_cell_angle_gamma                 90.0
_cell_volume                      1731.15(11)
_cell_formula_units_Z             1.00
_cell_measurement_temperature     293(2)
_cell_measurement_reflns_used     3561
_cell_measurement_theta_min       3.4850
_cell_measurement_theta_max       75.4430
_exptl_crystal_description        sphere
_exptl_crystal_colour             ?
_exptl_crystal_recrystallization_method ?
_exptl_crystal_density_meas       ?
_exptl_crystal_density_method     ?
_exptl_crystal_density_diffrn     1.792
_exptl_crystal_F_000              948.000
_exptl_crystal_size_max           0.156
_exptl_crystal_size_mid           0.123
_exptl_crystal_size_min           0.043
_exptl_crystal_size_rad           0.050
_exptl_absorpt_coefficient_mu     8.451
_exptl_absorpt_correction_type    analytical
_exptl_absorpt_correction_T_min   0.382
_exptl_absorpt_correction_T_max   0.749
_exptl_absorpt_process_details
;CrysAlisPro 1.171.43.93a (Rigaku Oxford Diffraction, 2023)
Analytical numeric absorption correction using a multifaceted crystal
model based on expressions derived by R.C. Clark & J.S. Reid.
(Clark, R. C. & Reid, J. S. (1995). Acta Cryst. A51, 887-897)
Empirical absorption correction using spherical harmonics,
implemented in SCALE3 ABSPACK scaling algorithm.
;
_exptl_absorpt_special_details    ?
_shelx_estimated_absorpt_T_min    0.345
_shelx_estimated_absorpt_T_max    0.729
_exptl_transmission_factor_min    ?
_exptl_transmission_factor_max    ?
_exptl_special_details            ?
_diffrn_ambient_temperature       293(2)
_diffrn_ambient_environment       ?
_diffrn_radiation_type            'Cu K\a'
_diffrn_radiation_wavelength      1.54184
_diffrn_radiation_monochromator   mirror
_diffrn_measurement_ambient_temperature_device_make ?
_diffrn_radiation_probe           x-ray
_diffrn_source                    'micro-focus sealed X-ray tube'
_diffrn_source_type               'PhotonJet (Cu) X-ray Source'
_diffrn_source_voltage            ?
_diffrn_source_current            ?
_diffrn_detector                  'Hybrid Pixel Array Detector'
_diffrn_detector_type             HyPix
_diffrn_detector_area_resol_mean  10.0000
_diffrn_measurement_device        'four-circle diffractometer'
_diffrn_measurement_device_type   'XtaLAB Synergy, Dualflex, HyPix'
_diffrn_measurement_method        '\w scans'
_diffrn_measurement_specimen_support ?
_diffrn_measurement_details
;List of Runs (angles in degrees, time in seconds):

  # Type    Start    End  Width  t~exp~   \w     \q     \k     \f   Frames
--------------------------------------------------------------------------
  1  \w    -65.00  37.00   0.50    3.00    --  -40.24  82.00-163.00  204
  2  \w    -20.00  52.00   0.50    3.00    --   40.24 -82.00  74.00  144
  3  \w    -75.00 -49.00   0.50    9.00    --  -94.50  82.00-163.00   52
  4  \w    119.00 145.00   0.50    9.00    --  112.90  82.00-163.00   52
  5  \w    105.00 142.00   0.50    9.00    --  112.90 -82.00  74.00   74
  6  \w     40.00  87.00   0.50    9.00    --  112.90 -82.00  74.00   94
  7  \w   -111.00 -66.00   0.50    3.00    --  -40.24 -38.00   0.00   90
  8  \w    -51.00 -16.00   0.50    3.00    --  -40.24 -38.00   0.00   70
  9  \w    -98.00 -14.00   0.50    3.00    --  -40.24 -57.00  90.00  168
 10  \w     13.00 100.00   0.50    3.00    --   40.24  57.00   0.00  174
 11  \w     63.00 101.00   0.50    3.00    --   40.24 178.00  60.00   76
 12  \w   -123.00 -97.00   0.50    9.00    --  -94.50 -61.00 -30.00   52
 13  \w   -167.00-142.00   0.50    9.00    --  -94.50 -61.00   0.00   50
 14  \w    -46.00 -20.00   0.50    9.00    --  -94.50  45.00  60.00   52
 15  \w    -51.00 -16.00   0.50    9.00    --  -94.50  45.00 -90.00   70
 16  \w    -57.00 -21.00   0.50    9.00    --  -94.50  77.00 -60.00   72
 17  \w   -118.00 -92.00   0.50    9.00    --  -94.50 -95.00 -30.00   52
 18  \w    -51.00 -18.00   0.50    9.00    --  -94.50  45.00  30.00   66
 19  \w   -149.00-124.00   0.50    9.00    --  -94.50 -82.00  74.00   50
 20  \w   -131.00 -92.00   0.50    9.00    --  -94.50 -61.00   0.00   78
 21  \w     84.00 168.00   0.50    9.00    --  112.90  45.00 -60.00  168
 22  \w     43.00 109.00   0.50    9.00    --  112.90-125.00  60.00  132
 23  \w     39.00  70.00   0.50    9.00    --  112.90 -61.00-150.00   62
 24  \w     38.00  72.00   0.50    9.00    --  112.90-125.00 -90.00   68
 25  \w     38.00 101.00   0.50    9.00    --  112.90-125.00  30.00  126
 26  \w     88.00 177.00   0.50    9.00    --  112.90  45.00 -30.00  178
 27  \w     79.00 178.00   0.50    9.00    --  112.90  77.00-150.00  198
 28  \w    142.00 168.00   0.50    9.00    --  112.90  61.00-120.00   52
 29  \w     88.00 122.00   0.50    9.00    --  112.90  61.00-120.00   68
 30  \w     39.00  83.00   0.50    9.00    --  112.90 -95.00 -60.00   88
 31  \w     39.00  71.00   0.50    9.00    --  112.90 -61.00  90.00   64
 32  \w    121.00 167.00   0.50    9.00    --  112.90  30.00-180.00   92
 33  \w     40.00  66.00   0.50    9.00    --  112.90 -61.00  30.00   52
 34  \w     93.00 162.00   0.50    9.00    --  112.90  45.00 -90.00  138
 35  \w     40.00  65.00   0.50    9.00    --  112.90 -61.00   0.00   50
 36  \w     36.00 105.00   0.50    9.00    --  112.90 -95.00-180.00  138
 37  \w    102.00 127.00   0.50    9.00    --  112.90 125.00 -60.00   50
 38  \w     83.00 109.00   0.50    9.00    --  112.90  30.00-180.00   52
 39  \w     53.00 110.00   0.50    9.00    --  112.90-125.00 150.00  114
 40  \w     84.00 123.00   0.50    9.00    --  112.90  61.00 150.00   78
 41  \w     39.00  67.00   0.50    9.00    --  112.90 -61.00 120.00   56
;
_diffrn_reflns_number             6970
_diffrn_reflns_av_unetI/netI      0.0662
_diffrn_reflns_av_R_equivalents   0.0724
_diffrn_reflns_av_sigmaI/netI     0.0954
_diffrn_reflns_theta_min          3.4894
_diffrn_reflns_theta_max          75.7106
_diffrn_reflns_theta_full         68.1328
_diffrn_reflns_limit_h_min        -18
_diffrn_reflns_limit_h_max        18
_diffrn_reflns_limit_k_min        -5
_diffrn_reflns_limit_k_max        5
_diffrn_reflns_limit_l_min        -32
_diffrn_reflns_limit_l_max        31
_diffrn_measured_fraction_theta_max 0.0000
_diffrn_measured_fraction_theta_full 0.8276
_diffrn_reflns_Laue_measured_fraction_max 0.909
_diffrn_reflns_Laue_measured_fraction_full 0.917
_diffrn_reflns_point_group_measured_fraction_max 0.909
_diffrn_reflns_point_group_measured_fraction_full 0.917
_reflns_number_total              1642
_reflns_number_gt                 1439
_reflns_threshold_expression      'I > 2\s(I)'
_reflns_Friedel_coverage          0.000
_reflns_Friedel_fraction_max      .
_reflns_Friedel_fraction_full     .
_reflns_special_details
;
 _reflns_Friedel_fraction is defined as the number of unique
 Friedel pairs measured divided by the number that would be
 possible theoretically, ignoring centric projections and
 systematic absences. Completness statistics refer to single and
 composite reflections containing twin component 1 only.
;
_computing_data_collection        'CrysAlisPro system (CCD 43.92a 64-bit (release 05-10-2023))'
_computing_cell_refinement        'CrysAlisPro 1.171.43.93a (Rigaku OD, 2023)'
_computing_data_reduction         'CrysAlisPro 1.171.43.93a (Rigaku OD, 2023)'
_computing_structure_solution     'SHELXT  (Sheldrick, 2015)'
_computing_structure_refinement   'SHELXL 2018/3 (Sheldrick, 2015)'
_computing_molecular_graphics     'Olex2 1.5-alpha (Dolomanov et al., 2009)'
_computing_publication_material   'Olex2 1.5-alpha (Dolomanov et al., 2009)'
_refine_special_details
;
 Refined as a 2-component twin.
;
_refine_ls_structure_factor_coef  Fsqd
_refine_ls_matrix_type            full
_refine_ls_weighting_scheme       calc
_refine_ls_weighting_details      'w=1/[\s^2^(Fo^2^)+(0.0687P)^2^+0.0153P] where P=(Fo^2^+2Fc^2^)/3'
_atom_sites_solution_primary      dual
_atom_sites_solution_secondary    ?
_atom_sites_solution_hydrogens    mixed
_refine_ls_hydrogen_treatment     mixed
_refine_ls_number_reflns          1642
_refine_ls_number_parameters      161
_refine_ls_number_restraints      13
_refine_ls_R_factor_all           0.0502
_refine_ls_R_factor_gt            0.0411
_refine_ls_wR_factor_ref          0.1068
_refine_ls_wR_factor_gt           0.1025
_refine_ls_goodness_of_fit_ref    1.058
_refine_ls_restrained_S_all       1.054
_refine_ls_shift/su_max           0.000
_refine_ls_shift/su_mean          0.000
_refine_diff_density_max          0.335
_refine_diff_density_min          -0.314
_refine_diff_density_rms          0.086
_refine_ls_extinction_method      none
_refine_ls_extinction_coef        .
_twin_special_details
;
Component 2 rotated by -179.9923\% 
around [-0.00 0.00 1.00] (reciprocal) or [0.16 -0.00 0.99] (direct)
;

loop_
_twin_individual_id
_twin_individual_mass_fraction_refined
_oxdiff_twin_reflns_isolated
_oxdiff_twin_reflns_overlapped
_twin_individual_twin_lattice_type
_twin_individual_twin_matrix_11
_twin_individual_twin_matrix_12
_twin_individual_twin_matrix_13
_twin_individual_twin_matrix_21
_twin_individual_twin_matrix_22
_twin_individual_twin_matrix_23
_twin_individual_twin_matrix_31
_twin_individual_twin_matrix_32
_twin_individual_twin_matrix_33
1 0.561(3) 5856 1488 ref 1.0000 0.0000 0.0000 0.0000 1.0000 0.0000 0.0000 0.0000 1.0000
2 0.439(3) 5875 1488 nmt -1.0000 -0.0001 0.0001 -0.0000 -0.9999 0.0000 0.3281 -0.0004 0.9998

loop_
_atom_type_symbol
_atom_type_description
_atom_type_scat_dispersion_real
_atom_type_scat_dispersion_imag
_atom_type_scat_source
'C' 'C' 0.0181 0.0091 'International Tables Vol C Tables 4.2.6.8 and 6.1.1.4'
'H' 'H' 0.0000 0.0000 'International Tables Vol C Tables 4.2.6.8 and 6.1.1.4'
'Co' 'Co' -2.3653 3.6143 'International Tables Vol C Tables 4.2.6.8 and 6.1.1.4'
'N' 'N' 0.0311 0.0180 'International Tables Vol C Tables 4.2.6.8 and 6.1.1.4'
'O' 'O' 0.0492 0.0322 'International Tables Vol C Tables 4.2.6.8 and 6.1.1.4'

_geom_special_details
;
 All esds (except the esd in the dihedral angle between two l.s. planes)
 are estimated using the full covariance matrix.  The cell esds are taken
 into account individually in the estimation of esds in distances, angles
 and torsion angles; correlations between esds in cell parameters are only
 used when they are defined by crystal symmetry.  An approximate (isotropic)
 treatment of cell esds is used for estimating esds involving l.s. planes.
;

loop_
_exptl_crystal_face_index_h
_exptl_crystal_face_index_k
_exptl_crystal_face_index_l
_exptl_crystal_face_perp_dist
0 0 -1 0.0250
-10 0 3 0.0489
0 -1 0 0.0679
1 0 0 0.1043
-2 0 16 0.0225
0 1 0 0.0555
0 0 16 0.0167
3 -1 -16 0.0392
9 -1 -1 0.0740
6 -2 7 0.0638
-8 0 11 0.0419
-2 -1 15 0.0426
1 0 -17 0.0260
6 -2 2 0.0656
-6 2 -2 0.0656
-6 0 -11 0.0448
-7 0 -11 0.0437
-3 2 13 0.0406
6 -2 -9 0.0596
3 -2 8 0.0538
0 1 -15 0.0338
0 -1 15 0.0338
-3 2 -8 0.0538
0 0 16 0.0167
-1 0 17 0.0185

loop_
_exptl_oxdiff_crystal_face_indexfrac_h
_exptl_oxdiff_crystal_face_indexfrac_k
_exptl_oxdiff_crystal_face_indexfrac_l
_exptl_oxdiff_crystal_face_x
_exptl_oxdiff_crystal_face_y
_exptl_oxdiff_crystal_face_z
0.0013 -0.0010 -0.9993 0.0388 0.0467 0.0013
-9.9152 -0.0309 2.5124 -0.4273 0.2592 0.8662
0.0072 -0.9997 0.0169 -0.2290 0.1955 -0.1681
1.0007 -0.0002 -0.3228 0.0451 -0.0223 -0.0879
-1.8590 0.1008 16.4513 -0.6789 -0.7175 0.1556
-0.0072 0.9997 -0.0169 0.2290 -0.1955 0.1681
0.0651 0.1321 16.4173 -0.6079 -0.7940 -0.0089
2.8011 -0.5920 -15.8789 0.5749 0.7522 -0.3219
8.6640 -1.4108 -0.7496 -0.0118 -0.0112 -0.9999
6.3004 -1.7848 6.6399 -0.4623 -0.1940 -0.8653
-7.8040 0.1766 11.4070 -0.6581 -0.2752 0.7008
-2.1287 -1.1868 14.9335 -0.9229 -0.3835 -0.0339
1.0563 0.0322 -16.5252 0.6861 0.7248 -0.0624
6.3895 -2.1474 2.1108 -0.3656 0.0852 -0.9268
-6.3895 2.1474 -2.1108 0.3656 -0.0852 0.9268
-6.4883 0.1316 -11.3556 0.2621 0.7459 0.6123
-6.6692 -0.1199 -11.0649 0.1873 0.7886 0.5857
-2.5755 1.7072 13.0159 -0.2009 -0.8464 0.4931
5.9230 -1.8169 -9.2248 0.1368 0.5662 -0.8128
3.0241 -2.2713 8.4042 -0.7488 -0.0582 -0.6602
0.4446 1.1281 -15.2027 0.8653 0.4705 0.1731
-0.4446 -1.1281 15.2027 -0.8653 -0.4705 -0.1731
-3.0241 2.2713 -8.4042 0.7488 0.0582 0.6602
0.4104 0.4217 16.1892 -0.5216 -0.8531 0.0094
-0.5992 -0.1073 16.5027 -0.6876 -0.7261 0.0095

loop_
_atom_site_label
_atom_site_type_symbol
_atom_site_fract_x
_atom_site_fract_y
_atom_site_fract_z
_atom_site_U_iso_or_equiv
_atom_site_adp_type
_atom_site_occupancy
_atom_site_site_symmetry_order
_atom_site_calc_flag
_atom_site_refinement_flags_posn
_atom_site_refinement_flags_adp
_atom_site_refinement_flags_occupancy
_atom_site_disorder_assembly
_atom_site_disorder_group
Co1 Co 0.250000 0.750000 0.750000 0.0149(2) Uani 1 2 d S . P . .
O1 O 0.29338(11) 1.0553(4) 0.69593(7) 0.0217(4) Uani 1 1 d . . . . .
O2 O 0.35357(11) 1.4707(4) 0.73296(7) 0.0223(4) Uani 1 1 d . . . . .
O3 O 0.57150(17) 0.7389(5) 0.53578(10) 0.0430(6) Uani 1 1 d D . . . .
H3 H 0.574(2) 0.610(2) 0.5039(3) 0.065 Uiso 1 1 d D U . . .
O4 O 0.43265(14) 0.6220(5) 0.54495(9) 0.0379(5) Uani 1 1 d D . . . .
N1 N 0.66701(13) 1.4495(4) 0.68300(8) 0.0194(4) Uani 1 1 d D . . . .
H1A H 0.7103(17) 1.442(7) 0.6549(9) 0.023 Uiso 1 1 d D U . . .
H1B H 0.655(2) 1.658(3) 0.6974(13) 0.023 Uiso 1 1 d D U . . .
C1 C 0.35390(16) 1.2465(4) 0.70314(9) 0.0164(5) Uani 1 1 d . . . . .
C2 C 0.43381(16) 1.2014(5) 0.67415(9) 0.0174(5) Uani 1 1 d . . . . .
C3 C 0.51090(15) 1.3554(5) 0.68986(9) 0.0185(4) Uani 1 1 d . . . . .
H3A H 0.512097 1.514550 0.721759 0.022 Uiso 1 1 calc R U . . .
C4 C 0.58665(15) 1.3066(5) 0.66490(9) 0.0174(5) Uani 1 1 d . . . . .
C5 C 0.58363(15) 1.1099(5) 0.62206(9) 0.0208(5) Uani 1 1 d D . . . .
H5 H 0.6365(13) 1.0759(10) 0.6036(5) 0.025 Uiso 1 1 calc DR U . . .
C6 C 0.50531(17) 0.9619(5) 0.60564(9) 0.0213(5) Uani 1 1 d . . . . .
C7 C 0.43065(16) 1.0024(5) 0.63182(9) 0.0202(5) Uani 1 1 d D . . . .
H7 H 0.3762(14) 0.892(3) 0.6206(3) 0.024 Uiso 1 1 calc DR U . . .
C8 C 0.5022(2) 0.7596(5) 0.55939(11) 0.0249(6) Uani 1 1 d D . . . .
O1W O 0.2566(3) 0.4937(11) 0.57973(19) 0.0839(11) Uani 1 1 d D . . . .
O2W O 0.250000 0.007(2) 0.500000 0.140(4) Uani 1 2 d DS T P . .
H1WA H 0.248(3) 0.295(5) 0.5631(19) 0.059(15) Uiso 1 1 d D . . . .
H2W H 0.241(4) -0.134(2) 0.5294(6) 0.065(14) Uiso 1 1 d D . . . .
H1WB H 0.3132(18) 0.552(10) 0.567(2) 0.078 Uiso 1 1 d D U . . .

loop_
_atom_site_aniso_label
_atom_site_aniso_U_11
_atom_site_aniso_U_22
_atom_site_aniso_U_33
_atom_site_aniso_U_23
_atom_site_aniso_U_13
_atom_site_aniso_U_12
Co1 0.0125(3) 0.0142(3) 0.0183(3) -0.00125(17) 0.00367(19) 0.00049(16)
O1 0.0194(8) 0.0222(8) 0.0246(7) 0.0004(6) 0.0070(6) -0.0024(6)
O2 0.0169(8) 0.0239(8) 0.0270(8) -0.0073(6) 0.0067(6) 0.0030(6)
O3 0.0330(13) 0.0589(15) 0.0402(12) -0.0287(10) 0.0184(10) -0.0088(9)
O4 0.0299(10) 0.0469(12) 0.0383(10) -0.0242(9) 0.0102(8) -0.0102(9)
N1 0.0160(9) 0.0210(9) 0.0208(8) 0.0015(7) 0.0006(7) -0.0019(7)
C1 0.0145(11) 0.0163(11) 0.0186(11) 0.0018(7) 0.0027(9) 0.0015(7)
C2 0.0159(11) 0.0170(9) 0.0196(10) 0.0010(8) 0.0026(8) 0.0015(8)
C3 0.0192(11) 0.0174(11) 0.0191(9) -0.0004(8) 0.0033(8) 0.0001(8)
C4 0.0172(11) 0.0173(9) 0.0177(10) 0.0007(8) 0.0014(8) 0.0002(8)
C5 0.0182(11) 0.0231(10) 0.0218(10) -0.0009(9) 0.0059(8) -0.0007(8)
C6 0.0241(12) 0.0196(10) 0.0208(10) -0.0044(8) 0.0055(9) 0.0003(9)
C7 0.0184(11) 0.0198(10) 0.0224(9) -0.0022(9) 0.0023(9) -0.0012(8)
C8 0.0255(14) 0.0276(13) 0.0221(12) -0.0069(8) 0.0049(10) 0.0003(9)
O1W 0.058(2) 0.112(3) 0.084(2) -0.013(2) 0.0185(18) -0.0118(18)
O2W 0.135(8) 0.120(6) 0.162(10) 0.000 0.009(8) 0.000

loop_
_geom_bond_atom_site_label_1
_geom_bond_atom_site_label_2
_geom_bond_distance
_geom_bond_site_symmetry_2
_geom_bond_publ_flag
Co1 O1 2.0916(16) 7_566 ?
Co1 O1 2.0916(16) . ?
Co1 O2 2.0956(16) 1_545 ?
Co1 O2 2.0956(16) 7_576 ?
Co1 N1 2.2106(19) 6_575 ?
Co1 N1 2.211(2) 4_546 ?
O1 C1 1.260(3) . ?
O2 C1 1.257(3) . ?
O3 H3 0.997(2) . ?
O3 C8 1.273(4) . ?
O4 C8 1.251(4) . ?
N1 H1A 1.023(2) . ?
N1 H1B 1.023(2) . ?
N1 C4 1.421(3) . ?
C1 C2 1.503(3) . ?
C2 C3 1.390(3) . ?
C2 C7 1.394(3) . ?
C3 H3A 1.0780 . ?
C3 C4 1.393(3) . ?
C4 C5 1.398(3) . ?
C5 H5 0.99(2) . ?
C5 C6 1.396(3) . ?
C6 C7 1.390(4) . ?
C6 C8 1.481(3) . ?
C7 H7 0.99(2) . ?
O1W H1WA 0.987(2) . ?
O1W H1WB 0.987(2) . ?
O2W H2W 0.9979(11) . ?
O2W H2W 0.9980(11) 2_556 ?

loop_
_geom_angle_atom_site_label_1
_geom_angle_atom_site_label_2
_geom_angle_atom_site_label_3
_geom_angle
_geom_angle_site_symmetry_1
_geom_angle_site_symmetry_3
_geom_angle_publ_flag
O1 Co1 O1 180.00(7) 7_566 . ?
O1 Co1 O2 92.51(7) . 7_576 ?
O1 Co1 O2 87.49(7) . 1_545 ?
O1 Co1 O2 87.49(7) 7_566 7_576 ?
O1 Co1 O2 92.51(7) 7_566 1_545 ?
O1 Co1 N1 87.16(7) . 6_575 ?
O1 Co1 N1 92.84(7) . 4_546 ?
O1 Co1 N1 87.16(7) 7_566 4_546 ?
O1 Co1 N1 92.84(7) 7_566 6_575 ?
O2 Co1 O2 180.00(9) 7_576 1_545 ?
O2 Co1 N1 89.35(7) 1_545 6_575 ?
O2 Co1 N1 90.65(7) 7_576 6_575 ?
O2 Co1 N1 90.65(7) 1_545 4_546 ?
O2 Co1 N1 89.35(7) 7_576 4_546 ?
N1 Co1 N1 180.0 6_575 4_546 ?
C1 O1 Co1 128.51(16) . . ?
C1 O2 Co1 130.36(15) . 1_565 ?
C8 O3 H3 121.8(19) . . ?
Co1 N1 H1A 99.4(19) 4_556 . ?
Co1 N1 H1B 101.3(19) 4_556 . ?
H1A N1 H1B 115(3) . . ?
C4 N1 Co1 118.80(14) . 4_556 ?
C4 N1 H1A 110.9(19) . . ?
C4 N1 H1B 111(2) . . ?
O1 C1 C2 117.3(2) . . ?
O2 C1 O1 125.6(2) . . ?
O2 C1 C2 117.1(2) . . ?
C3 C2 C1 120.1(2) . . ?
C3 C2 C7 120.1(2) . . ?
C7 C2 C1 119.8(2) . . ?
C2 C3 H3A 119.6 . . ?
C2 C3 C4 120.8(2) . . ?
C4 C3 H3A 119.6 . . ?
C3 C4 N1 120.9(2) . . ?
C3 C4 C5 119.3(2) . . ?
C5 C4 N1 119.7(2) . . ?
C4 C5 H5 120.2 . . ?
C6 C5 C4 119.5(2) . . ?
C6 C5 H5 120.2 . . ?
C5 C6 C8 119.1(2) . . ?
C7 C6 C5 121.1(2) . . ?
C7 C6 C8 119.8(2) . . ?
C2 C7 H7 120.5 . . ?
C6 C7 C2 119.1(2) . . ?
C6 C7 H7 120.5 . . ?
O3 C8 C6 117.2(2) . . ?
O4 C8 O3 123.3(2) . . ?
O4 C8 C6 119.5(3) . . ?
H1WA O1W H1WB 100.6(10) . . ?
H2W O2W H2W 102.1(10) . 2_556 ?

loop_
_geom_hbond_atom_site_label_D
_geom_hbond_atom_site_label_H
_geom_hbond_atom_site_label_A
_geom_hbond_distance_DH
_geom_hbond_distance_HA
_geom_hbond_distance_DA
_geom_hbond_angle_DHA
_geom_hbond_site_symmetry_A
_geom_hbond_publ_flag
O3 H3 O4 0.997(2) 1.616(3) 2.608(3) 172(3) 5_666 yes

loop_
_geom_torsion_atom_site_label_1
_geom_torsion_atom_site_label_2
_geom_torsion_atom_site_label_3
_geom_torsion_atom_site_label_4
_geom_torsion
_geom_torsion_site_symmetry_1
_geom_torsion_site_symmetry_2
_geom_torsion_site_symmetry_3
_geom_torsion_site_symmetry_4
_geom_torsion_publ_flag
Co1 O1 C1 O2 -65.8(3) . . . . ?
Co1 O1 C1 C2 113.4(2) . . . . ?
Co1 O2 C1 O1 -35.8(3) 1_565 . . . ?
Co1 O2 C1 C2 144.91(17) 1_565 . . . ?
Co1 N1 C4 C3 82.6(2) 4_556 . . . ?
Co1 N1 C4 C5 -96.2(2) 4_556 . . . ?
O1 C1 C2 C3 -163.8(2) . . . . ?
O1 C1 C2 C7 15.6(3) . . . . ?
O2 C1 C2 C3 15.6(3) . . . . ?
O2 C1 C2 C7 -165.1(2) . . . . ?
N1 C4 C5 C6 177.7(2) . . . . ?
C1 C2 C3 C4 177.2(2) . . . . ?
C1 C2 C7 C6 -179.6(2) . . . . ?
C2 C3 C4 N1 -176.0(2) . . . . ?
C2 C3 C4 C5 2.8(3) . . . . ?
C3 C2 C7 C6 -0.3(3) . . . . ?
C3 C4 C5 C6 -1.1(3) . . . . ?
C4 C5 C6 C7 -1.3(4) . . . . ?
C4 C5 C6 C8 178.5(2) . . . . ?
C5 C6 C7 C2 2.0(4) . . . . ?
C5 C6 C8 O3 -2.2(4) . . . . ?
C5 C6 C8 O4 178.8(3) . . . . ?
C7 C2 C3 C4 -2.1(3) . . . . ?
C7 C6 C8 O3 177.6(2) . . . . ?
C7 C6 C8 O4 -1.5(4) . . . . ?
C8 C6 C7 C2 -177.8(2) . . . . ?

_shelx_res_file
;
TITL akriti-batch10-xt2-rt_twin1_hklf4_a.res in I2/a
    akriti-batch10-xt2-rt_twin1_hklf4.res
    created by SHELXL-2018/3 at 14:00:20 on 04-Nov-2023
REM Old TITL Akriti-batch10-xt2-RT_twin1_hklf4 in I2/a
REM SHELXT solution in I2/a: R1 0.187, Rweak 0.015, Alpha 0.068
REM <I/s> 0.000 for 0 systematic absences, Orientation as input
REM Formula found by SHELXT: C16 N7 O6 Co
CELL 1.54184 15.299383 4.46667 25.457343 90 95.6791 90
ZERR 4 0.00064 0.000153 0.000961 0 0.0036 0
LATT 2
SYMM 0.5-X,+Y,-Z
SFAC C H Co N O
UNIT 64 72 4 8 44
EQIV $1 1-X,1-Y,1-Z
EQIV $2 0.5-X,+Y,1-Z
DFIX 0.998 0.002 H3 O3
FLAT 0.01 H3 O3 C8 O4
DFIX -1.98 0.003 C8 H3
DFIX 1.617 0.003 H3 O4_$1
DFIX 1.983 0.02 O4 H1Wb
SADI 0.002 N1 H1a N1 H1b
DFIX 1.023 0.003 N1 H1a N1 H1b
SADI 0.002 C5 H5 C7 H7
DFIX 0.987 0.002 H1Wa O1W
DFIX 0.987 0.002 O1W H1Wb
DFIX 0.998 0.001 H2W O2W
DFIX 1.52 0.01 H1Wa H1Wb
DFIX 1.55 0.01 H2W H2W_$2

L.S. 10
PLAN  45
SIZE 0.04 0.12 0.16
CONF
HTAB O3 O4_$1
list 4
MORE -1
BOND $H
fmap 2
ACTA
OMIT -18 1 11
OMIT -16 1 11
OMIT -6 0 10
OMIT -6 1 9
OMIT -6 2 18
OMIT -5 1 10
OMIT -5 1 12
OMIT -5 5 12
OMIT -4 0 4
OMIT -4 0 6
OMIT -4 0 10
OMIT -4 0 14
OMIT -4 1 5
OMIT -3 1 10
OMIT -3 1 12
OMIT -3 1 14
OMIT -2 0 4
OMIT -2 1 1
OMIT -2 1 9
OMIT -2 1 17
OMIT -1 1 14
OMIT -1 1 16
OMIT 0 1 3
OMIT 0 2 2
OMIT 2 0 14
OMIT 2 1 3
OMIT 2 1 7
OMIT 2 1 11
OMIT 2 1 15
OMIT 2 1 17
OMIT 4 0 10
OMIT 4 1 3
OMIT 4 1 5
OMIT 6 0 2
OMIT 6 0 4
OMIT 6 0 6
OMIT 6 0 8
OMIT 6 1 5
OMIT 8 1 5
OMIT 9 1 26
OMIT 11 2 3
OMIT 12 4 6
OMIT 13 3 0
REM <olex2.extras>
REM <HklSrc "%.\\Akriti-batch10-xt2-RT_twin1_hklf4.olex2_hklf5.hkl">
REM </olex2.extras>

WGHT    0.068700    0.015300
BASF   0.43944
FVAR       1.31058
CO1   3    0.250000    0.750000    0.750000    10.50000    0.01252    0.01422 =
         0.01825   -0.00125    0.00367    0.00049
O1    5    0.293378    1.055259    0.695934    11.00000    0.01939    0.02221 =
         0.02456    0.00043    0.00699   -0.00239
O2    5    0.353574    1.470712    0.732962    11.00000    0.01689    0.02387 =
         0.02702   -0.00728    0.00671    0.00301
O3    5    0.571497    0.738950    0.535777    11.00000    0.03296    0.05893 =
         0.04020   -0.02875    0.01837   -0.00883
H3    2    0.574112    0.610281    0.503947    11.00000   -1.50000
O4    5    0.432655    0.622046    0.544945    11.00000    0.02988    0.04693 =
         0.03826   -0.02420    0.01024   -0.01024
N1    4    0.667006    1.449455    0.683001    11.00000    0.01605    0.02097 =
         0.02084    0.00145    0.00063   -0.00187
H1A   2    0.710290    1.441502    0.654889    11.00000   -1.20000
H1B   2    0.655483    1.657987    0.697402    11.00000   -1.20000
C1    1    0.353896    1.246506    0.703144    11.00000    0.01449    0.01629 =
         0.01859    0.00183    0.00267    0.00155
C2    1    0.433809    1.201402    0.674150    11.00000    0.01592    0.01695 =
         0.01958    0.00103    0.00259    0.00150
C3    1    0.510899    1.355395    0.689864    11.00000    0.01921    0.01737 =
         0.01906   -0.00044    0.00326    0.00012
AFIX  43  1.0780
H3A   2    0.512097    1.514550    0.721759    11.00000   -1.20000
AFIX   0
C4    1    0.586651    1.306594    0.664900    11.00000    0.01719    0.01726 =
         0.01774    0.00072    0.00143    0.00017
C5    1    0.583629    1.109867    0.622060    11.00000    0.01815    0.02312 =
         0.02176   -0.00089    0.00588   -0.00070
AFIX  44
H5    2    0.636455    1.075864    0.603565    11.00000   -1.20000
AFIX   0
C6    1    0.505307    0.961885    0.605644    11.00000    0.02406    0.01960 =
         0.02078   -0.00443    0.00551    0.00027
C7    1    0.430647    1.002364    0.631825    11.00000    0.01843    0.01979 =
         0.02243   -0.00216    0.00230   -0.00118
AFIX  44
H7    2    0.376173    0.891762    0.620608    11.00000   -1.20000
AFIX   0
C8    1    0.502162    0.759606    0.559386    11.00000    0.02546    0.02757 =
         0.02208   -0.00694    0.00487    0.00026

O1W   5    0.256632    0.493660    0.579729    11.00000    0.05820    0.11192 =
         0.08376   -0.01334    0.01850   -0.01176
O2W   5    0.250000    0.006662    0.500000    10.50000    0.13539    0.12011 =
         0.16245    0.00000    0.00930    0.00000
H1WA  2    0.247883    0.294708    0.563147    11.00000    0.05941
H2W   2    0.240645   -0.133834    0.529406    11.00000    0.06505
H1WB  2    0.313247    0.551525    0.567154    11.00000   -1.20000
HKLF 5


REM  akriti-batch10-xt2-rt_twin1_hklf4_a.res in I2/a
REM wR2 = 0.1068, GooF = S = 1.058, Restrained GooF = 1.054 for all data
REM R1 = 0.0411 for 1439 Fo > 4sig(Fo) and 0.0502 for all 1642 data
REM 161 parameters refined using 13 restraints

END

WGHT      0.0687      0.0153

REM Highest difference peak  0.335,  deepest hole -0.314,  1-sigma level  0.086
Q1    1   0.3844  1.2487  0.7486  11.00000  0.05    0.34
Q2    1   0.5649  0.4740  0.4846  11.00000  0.05    0.31
Q3    1   0.5017  0.8514  0.5786  11.00000  0.05    0.27
Q4    1   0.2401  1.2350  0.7292  11.00000  0.05    0.26
Q5    1   0.3016  0.9284  0.7119  11.00000  0.05    0.25
Q6    1   0.5811  1.1886  0.6505  11.00000  0.05    0.25
Q7    1   0.2373  1.0133  0.7288  11.00000  0.05    0.25
Q8    1   0.7263  1.1940  0.5981  11.00000  0.05    0.25
Q9    1   0.7194  1.2595  0.6454  11.00000  0.05    0.24
Q10   1   0.2772  0.6724  0.6215  11.00000  0.05    0.24
Q11   1   0.6740  1.2577  0.7030  11.00000  0.05    0.23
Q12   1   0.2500 -0.2852  0.5000  10.50000  0.05    0.23
Q13   1   0.3209  0.7784  0.6787  11.00000  0.05    0.23
Q14   1   0.2347  0.5710  0.7378  11.00000  0.05    0.23
Q15   1   0.2850  1.5511  0.6969  11.00000  0.05    0.23
Q16   1   0.4208  0.6976  0.6805  11.00000  0.05    0.22
Q17   1   0.6184  0.9568  0.6497  11.00000  0.05    0.22
Q18   1   0.2345 -0.0527  0.5702  11.00000  0.05    0.21
Q19   1   0.4986  0.7382  0.5072  11.00000  0.05    0.21
Q20   1   0.5820  1.0363  0.4998  11.00000  0.05    0.21
Q21   1   0.5982  0.9740  0.5136  11.00000  0.05    0.20
Q22   1   0.5657  0.9601  0.5383  11.00000  0.05    0.20
Q23   1   0.6205  0.7176  0.4769  11.00000  0.05    0.20
Q24   1   0.6241  1.2230  0.5883  11.00000  0.05    0.20
Q25   1   0.3971  1.2169  0.6908  11.00000  0.05    0.20
Q26   1   0.2525  1.1016  0.6996  11.00000  0.05    0.20
Q27   1   0.5329  0.8500  0.6547  11.00000  0.05    0.20
Q28   1   0.3876  0.7122  0.6786  11.00000  0.05    0.19
Q29   1   0.3771  1.0100  0.6098  11.00000  0.05    0.19
Q30   1   0.4265  0.5463  0.5985  11.00000  0.05    0.19
Q31   1   0.5460  1.7194  0.6692  11.00000  0.05    0.19
Q32   1   0.4805  0.7768  0.5020  11.00000  0.05    0.18
Q33   1   0.2633  0.8639  0.6830  11.00000  0.05    0.18
Q34   1   0.3226  0.2650  0.5226  11.00000  0.05    0.18
Q35   1   0.5994  1.7961  0.6795  11.00000  0.05    0.18
Q36   1   0.6429  0.5718  0.5419  11.00000  0.05    0.18
Q37   1   0.6469  0.7427  0.4740  11.00000  0.05    0.18
Q38   1   0.6633  1.4589  0.7236  11.00000  0.05    0.18
Q39   1   0.6005  0.4444  0.5510  11.00000  0.05    0.17
Q40   1   0.3776  0.8014  0.6530  11.00000  0.05    0.17
Q41   1   0.2347  0.2361  0.5201  11.00000  0.05    0.17
Q42   1   0.3934  0.7498  0.5982  11.00000  0.05    0.17
Q43   1   0.2567 -0.2539  0.5594  11.00000  0.05    0.17
Q44   1   0.7017  1.5867  0.6487  11.00000  0.05    0.17
Q45   1   0.5369  1.3855  0.6187  11.00000  0.05    0.16
;
_shelx_res_checksum               58970
_shelx_hkl_file
;
   6   0   022053.30 1673.32   1
  10   0   0 4712.75  303.33   1
 -12   0   418052.56  623.28  -2
  12   0   018052.56  623.28   1
  14   0   0 4098.16  164.14   1
  16   0   0 2492.36  146.44   1
 -18   0   6 3650.66  285.56  -2
  18   0   0 3650.66  285.56   1
   1   1   0 2749.82  124.48   1
   5   1   0 6767.96  520.99   1
   9   1   0 1194.68   82.20   1
  11   1   0  858.93   70.47   1
  13   1   0 6051.19  226.01   1
  15   1   0  992.65   44.92   1
  17   1   0  573.30   30.88   1
   0   2   0  374.48   57.19  -2
   0   2   0  374.48   57.19   1
   2   2   0 1405.07   67.55   1
   4   2   0 1383.09   69.21   1
  -6   2   218998.82  862.36  -2
   6   2   018998.82  862.36   1
   8   2   0 1418.63   67.51   1
  10   2   0  985.74   41.05   1
 -12   2   4 2694.32  101.12  -2
  12   2   0 2694.32  101.12   1
  14   2   0  536.35   35.64   1
  16   2   0  955.77   44.52   1
   1   3   0 1070.34   61.26   1
   3   3   010394.46  338.53   1
   5   3   0 1106.54   54.05   1
   7   3   0 2639.73   72.00   1
   9   3   0 1556.77   49.19   1
  11   3   0  180.19   21.77   1
  13   3   0  452.73   39.02   1
  15   3   0  701.89   47.45   1
   2   4   0 1643.54   89.07   1
   4   4   0  800.49   35.47   1
  -6   4   2 1143.36   44.47  -2
   6   4   0 1143.36   44.47   1
   8   4   0 1297.63   47.82   1
  10   4   0 1950.11   65.02   1
 -12   4   4  944.63   58.45  -2
  12   4   0  944.63   58.45   1
   1   5   0  142.98   21.12   1
   3   5   0 1459.72   48.46   1
   5   5   0  358.94   22.61   1
   7   5   0  496.97   45.32   1
 -18   1   5   53.74   16.89  -2
 -18   1   1   53.74   16.89   1
 -16   1   1   16.47   14.46   1
 -14   1   1  474.36   23.79   1
 -12   1   3 1906.04   54.11  -2
 -12   1   1 1906.04   54.11   1
 -10   1   1 2367.88  147.42   1
  -6   1   1 6306.27  498.97  -2
  -6   1   1 6306.27  498.97   1
  -4   1   1 1308.50  121.07   1
  -2   1   1   48.20   10.52   1
   0   1   1    2.57    4.24  -2
   0   1   1    2.57    4.24   1
   2   1   1 3362.55   94.24   1
   4   1   1  181.44   11.87   1
   8   1   1  290.38  164.72   1
  10   1   1  210.80   33.36   1
 -12   1   5 5661.29  264.51  -2
  12   1   1 5661.29  264.51   1
  14   1   1  131.26   17.90   1
  16   1   1  -13.49   14.70   1
 -18   1   7   45.49   22.05  -2
  18   1   1   45.49   22.05   1
 -17   2   1    2.48   22.85   1
 -15   2   1  214.64   26.63   1
 -13   2   1  247.60   26.46   1
 -11   2   1  272.11   18.87   1
  -9   2   1  260.85   31.92   1
  -7   2   1 1685.76   77.53   1
  -5   2   1   18.81   14.75   1
  -3   2   1   93.33   20.36   1
  -1   2   1   13.79   16.54   1
   1   2   1  987.93   51.77   1
   3   2   1  831.88   59.20   1
   5   2   1 1972.64  109.30   1
   7   2   1 6942.22  245.12   1
   9   2   1  -16.32   30.19   1
  11   2   1   24.62   18.02   1
  13   2   1   23.07   18.69   1
  15   2   1  111.71   21.18   1
  17   2   1  173.42   20.62   1
 -16   3   1  263.08   30.61   1
 -14   3   1  802.10   35.50   1
 -12   3   3  227.56   31.60  -2
 -12   3   1  227.56   31.60   1
 -10   3   1  578.76   31.18   1
  -8   3   1   25.07   13.97   1
  -6   3   1 1236.29   42.51  -2
  -6   3   1 1236.29   42.51   1
  -4   3   1  339.84   22.63   1
  -2   3   1 1718.90   71.06   1
   0   3   1 1160.31   67.75  -2
   0   3   1 1160.31   67.75   1
   2   3   1  207.57   18.91   1
   4   3   1   82.69   19.30   1
  -6   3   3  108.56   14.13  -2
   6   3   1  108.56   14.13   1
   8   3   1  538.94   30.12   1
  10   3   1   11.30   17.60   1
 -12   3   5  331.75   33.25  -2
  12   3   1  331.75   33.25   1
  14   3   1   10.70   20.96   1
  16   3   1   47.71   16.29   1
 -13   4   1  128.86   17.33   1
 -11   4   1  128.49   18.89   1
  -9   4   1  872.20   41.61   1
  -7   4   1  187.60   18.95   1
  -5   4   1   30.84   18.74   1
  -3   4   1   30.33   18.69   1
  -1   4   1   16.42   24.12   1
   1   4   1   78.67   33.52   1
   3   4   1  429.00   31.04   1
   5   4   1   62.85   17.74   1
   7   4   1 1033.66   44.37   1
   9   4   1  455.21   21.03   1
  11   4   1   12.42   13.69   1
  13   4   1  105.10   23.32   1
  -8   5   1   96.00   15.78   1
  -6   5   1    4.85   14.16  -2
  -6   5   1    4.85   14.16   1
  -4   5   1  373.17   19.39   1
  -2   5   1   35.96   14.47   1
   0   5   1   42.50   12.78  -2
   0   5   1   42.50   12.78   1
   2   5   1  623.68   24.71   1
   4   5   1 1182.21   54.99   1
  -6   5   3  155.54   19.34  -2
   6   5   1  155.54   19.34   1
   8   5   1  317.56   36.77   1
 -18   0   4 2797.29  221.25  -2
 -18   0   2 2797.29  221.25   1
 -16   0   2  133.28   27.26   1
 -14   0   2 4601.19  183.90   1
 -12   0   2 2114.82   94.09  -2
 -12   0   2 2114.82   94.09   1
  -2   0   226049.52 1960.97   1
   0   0   232073.50 2412.59  -2
   0   0   232073.50 2412.59   1
   2   0   226098.34 1380.28   1
   6   0   2  560.36   74.19   1
   8   0   2 6787.60  538.45   1
  10   0   2 3993.45  339.25   1
 -12   0   6 5307.72  213.51  -2
  12   0   2 5307.72  213.51   1
  14   0   2  866.53   64.98   1
  16   0   2  267.17   35.32   1
 -18   0   8 4598.47  356.85  -2
  18   0   2 4598.47  356.85   1
 -17   1   2  192.41   22.29   1
 -15   1   2 1374.30   48.28   1
 -13   1   2 6737.94  347.14   1
 -11   1   2 1269.16   92.02   1
  -7   1   2 6862.97  544.52   1
  -3   1   212854.24  979.71   1
  -1   1   2 8341.10  640.59   1
   1   1   2  352.68   43.64   1
   3   1   2  627.72   63.64   1
   5   1   214507.07  545.29   1
   7   1   2 1893.70  161.35   1
   9   1   2 1845.69  118.91   1
  11   1   2 1296.35   94.83   1
  13   1   2 2604.82   97.46   1
  15   1   2  598.92   41.53   1
  17   1   2 2098.42   85.23   1
 -16   2   2  343.73   23.68   1
 -14   2   2 1944.13   97.75   1
 -12   2   2 3063.27   90.90  -2
 -12   2   2 3063.27   90.90   1
 -10   2   2 2309.58   66.55   1
  -8   2   210915.02  380.41   1
   6   2   020413.00  700.36  -2
  -6   2   220413.00  700.36   1
  -4   2   2 2727.35  135.74   1
  -2   2   2 7010.28  408.07   1
   0   2   2  554.80   69.93  -2
   0   2   2  554.80   69.93   1
   2   2   2 2829.56  156.24   1
   4   2   210611.49  417.95   1
  -6   2   4 9057.60  326.76  -2
   6   2   2 9057.60  326.76   1
   8   2   2  874.29   57.30   1
  10   2   2 2866.93   86.29   1
 -12   2   6 1177.93   53.42  -2
  12   2   2 1177.93   53.42   1
  14   2   2 2308.50   98.66   1
  16   2   2 1469.01   72.99   1
 -15   3   2  223.27   34.84   1
 -13   3   2  284.06   31.67   1
 -11   3   2 1801.33   67.70   1
  -9   3   2  198.51   16.71   1
  -7   3   2 1479.25   42.71   1
  -5   3   2 2571.48  116.96   1
  -3   3   2  511.22   33.51   1
  -1   3   2 3152.65  112.30   1
   1   3   2 4944.98  245.63   1
   3   3   2 2563.52  115.89   1
   5   3   2 7878.11  258.54   1
   7   3   2 2551.96   74.17   1
   9   3   2  561.54   28.36   1
  11   3   2  419.82   37.00   1
  13   3   2  304.40   39.97   1
  15   3   2  623.14   42.12   1
 -12   4   2  227.85   21.99  -2
 -12   4   2  227.85   21.99   1
 -10   4   2 2825.75  115.72   1
  -8   4   2  310.27   22.04   1
   6   4   0 1252.88   44.44  -2
  -6   4   2 1252.88   44.44   1
  -4   4   2  150.22   22.96   1
  -2   4   2 1097.42   50.25   1
   0   4   2 4246.16  199.31  -2
   0   4   2 4246.16  199.31   1
   2   4   2 4459.48  258.67   1
   4   4   2  252.96   23.74   1
  -6   4   4 1403.44   56.32  -2
   6   4   2 1403.44   56.32   1
   8   4   2  465.83   25.98   1
  10   4   2 1873.78   72.10   1
 -12   4   6 1372.80   67.45  -2
  12   4   2 1372.80   67.45   1
  -7   5   2  958.38   74.12   1
  -5   5   2  882.22   46.17   1
  -3   5   2 2907.26   89.14   1
  -1   5   2   67.44   14.81   1
   1   5   2  628.35   25.12   1
   3   5   2  279.47   19.20   1
   5   5   2 1298.08   52.25   1
   7   5   2  190.57   19.90   1
 -18   1   3  454.41   41.49  -2
 -18   1   3  454.41   41.49   1
 -16   1   3  319.86   23.69   1
 -14   1   3  446.45   27.82   1
 -12   1   1 2088.91   64.75  -2
 -12   1   3 2088.91   64.75   1
 -10   1   3  449.57   56.53   1
  -4   1   3   19.11   18.53   1
  -2   1   3 1313.88   94.62   1
   0   1   3 2058.12  169.45  -2
   0   1   3 2058.12  169.45   1
   2   1   3 2116.70  346.03   1
   4   1   3  510.49   31.57   1
   8   1   3 5983.36  487.04   1
  10   1   3  430.90   45.58   1
 -12   1   7  787.32   38.59  -2
  12   1   3  787.32   38.59   1
  14   1   3 1183.75   51.90   1
  16   1   3  165.05   17.82   1
 -18   1   9   53.65   16.72  -2
  18   1   3   53.65   16.72   1
 -17   2   3   40.33   17.23   1
 -15   2   3   82.61   16.90   1
 -13   2   3   68.96   20.49   1
 -11   2   3   89.44   17.12   1
  -9   2   3  396.36   37.06   1
  -7   2   3  942.22   50.40   1
  -3   2   3  228.52   25.21   1
  -1   2   3  139.47   20.79   1
   1   2   3 5008.45  183.00   1
   3   2   3  399.80   30.51   1
   5   2   3 1075.53   58.51   1
   7   2   3   16.86   18.93   1
   9   2   3  776.62   54.21   1
  11   2   3  201.09   22.22   1
  13   2   3  642.25   41.72   1
  15   2   3   88.56   19.63   1
  17   2   3   14.37   14.43   1
 -16   3   3  157.03   22.64   1
 -14   3   3   46.77   15.24   1
 -12   3   1  388.11   29.35  -2
 -12   3   3  388.11   29.35   1
 -10   3   3  364.91   29.20   1
  -8   3   3  502.69   23.88   1
   6   3   1   62.32   16.00  -2
  -6   3   3   62.32   16.00   1
  -4   3   3 1941.16   79.76   1
  -2   3   3 1775.76   84.91   1
   0   3   3   51.32   19.31  -2
   0   3   3   51.32   19.31   1
   2   3   3   64.99   33.24   1
   4   3   3   28.69   16.59   1
  -6   3   5  948.76   40.03  -2
   6   3   3  948.76   40.03   1
   8   3   3   31.36   15.42   1
  10   3   3 1436.51   55.38   1
 -12   3   7  404.37   38.03  -2
  12   3   3  404.37   38.03   1
  14   3   3   20.92   20.76   1
 -13   4   3   16.70   14.19   1
 -11   4   3  362.99   23.42   1
  -9   4   3  537.71   30.76   1
  -7   4   3   41.12   18.84   1
  -5   4   3   15.67   18.40   1
  -3   4   3  453.59   27.89   1
  -1   4   3   36.27   17.33   1
   1   4   3  103.94   24.03   1
   3   4   3 2265.89   81.81   1
   5   4   3  997.60   47.59   1
   7   4   3  432.79   28.76   1
   9   4   3  195.27   20.40   1
  11   4   3   22.58   13.67   1
  13   4   3   -1.85   15.57   1
  -8   5   3   84.44   15.64   1
   6   5   1  133.14   16.54  -2
  -6   5   3  133.14   16.54   1
  -4   5   3  239.43   17.23   1
  -2   5   3  409.49   23.24   1
   0   5   3   18.57   13.82  -2
   0   5   3   18.57   13.82   1
   2   5   3  122.69   14.85   1
   4   5   3    8.65   13.39   1
  -6   5   5   28.28   18.07  -2
   6   5   3   28.28   18.07   1
   8   5   3    6.13   16.36   1
 -18   0   2 2693.86  198.27  -2
 -18   0   4 2693.86  198.27   1
 -16   0   4 2786.70  164.59   1
 -14   0   4 3765.98  153.61   1
  12   0   014183.18  765.02  -2
 -12   0   414183.18  765.02   1
  -4   0   4 4735.13  371.88   1
  -2   0   437187.92 1986.77   1
   0   0   411725.97  893.55  -2
   0   0   411725.97  893.55   1
   2   0   437324.89 2810.64   1
   4   0   4 5253.20  634.10   1
   6   0   4 1934.53  122.34   1
   8   0   4 6702.68  534.73   1
 -12   0   8 2144.92   94.97  -2
  12   0   4 2144.92   94.97   1
  14   0   4  155.58   41.57   1
  16   0   4  265.42   28.18   1
 -17   1   4  741.02   37.99   1
 -15   1   4  282.72   29.05   1
 -13   1   4 8068.97  256.98   1
 -11   1   4  210.70   35.24   1
  -3   1   4 8538.88  573.39   1
  -1   1   449093.98 3701.43   1
   1   1   432231.03 1215.36   1
   3   1   424029.54  741.30   1
   5   1   4 5768.75  225.19   1
   7   1   4  694.84   57.61   1
  11   1   4 2888.36   76.61   1
  13   1   4  493.73   37.67   1
  15   1   4 5893.78  206.58   1
  17   1   4  496.45   31.97   1
 -16   2   4 1024.24   60.30   1
 -14   2   4  388.85   27.32   1
  12   2   0 2707.92   81.58  -2
 -12   2   4 2707.92   81.58   1
 -10   2   4 3327.45  101.09   1
  -8   2   4 4041.70  165.83   1
   6   2   2 9251.67  624.31  -2
  -6   2   4 9251.67  624.31   1
  -4   2   410507.07  474.60   1
  -2   2   4  365.36   30.10   1
   0   2   416344.11 1249.43  -2
   0   2   416344.11 1249.43   1
   2   2   4 2073.02  137.49   1
   4   2   4 3968.50  269.39   1
  -6   2   6 6190.85  251.84  -2
   6   2   4 6190.85  251.84   1
   8   2   4  183.52   22.71   1
  10   2   4  236.56   18.75   1
 -12   2   8 5496.93  179.22  -2
  12   2   4 5496.93  179.22   1
  14   2   4  680.86   46.02   1
  16   2   4 2705.82  148.16   1
 -15   3   4  256.49   21.98   1
 -13   3   4 1923.14  127.94   1
 -11   3   4  998.54   40.33   1
  -9   3   4 1307.05   46.87   1
  -7   3   4 1299.85   40.83   1
  -5   3   4  191.22   21.20   1
  -3   3   4  789.64   75.34   1
  -1   3   4 4541.32  219.53   1
   1   3   4 2119.91  127.33   1
   3   3   4 4887.94  181.02   1
   5   3   4 3749.45  183.36   1
   7   3   4 2350.59   72.51   1
   9   3   4 1171.83   42.85   1
  11   3   4  895.03   50.29   1
  13   3   4  213.66   28.08   1
  15   3   4  646.09   80.36   1
  12   4   0  887.67  107.56  -2
 -12   4   4  887.67  107.56   1
 -10   4   4 1033.50   41.43   1
  -8   4   4 2198.39   72.39   1
   6   4   2 1445.99   51.63  -2
  -6   4   4 1445.99   51.63   1
  -4   4   4  933.93   41.68   1
  -2   4   4  453.75   26.98   1
   0   4   4 3510.33  128.62  -2
   0   4   4 3510.33  128.62   1
   2   4   4 4839.80  174.01   1
   4   4   4  137.23   19.48   1
  -6   4   6 1629.28   62.46  -2
   6   4   4 1629.28   62.46   1
   8   4   4  614.22   28.37   1
  10   4   4  921.69   44.55   1
  12   4   4 1046.75   52.20   1
  -7   5   4  328.60   25.21   1
  -5   5   4 2168.30   73.72   1
  -3   5   4 2396.46   81.40   1
  -1   5   4  873.07   36.73   1
   1   5   4  116.68   15.10   1
   3   5   4  132.01   17.29   1
   5   5   4  366.44   28.95   1
   7   5   4  970.59   65.30   1
 -18   1   1   31.45   11.82  -2
 -18   1   5   31.45   11.82   1
 -16   1   5   93.10   21.55   1
 -14   1   5  295.93   26.74   1
  12   1   1 7195.15  198.77  -2
 -12   1   5 7195.15  198.77   1
  -4   1   5 3174.28  273.10   1
   2   1   551408.04 2399.19   1
   4   1   5 2674.48  125.08   1
   6   1   5 3155.76  264.63   1
   8   1   5  810.50   61.69   1
  10   1   5  475.58   85.43   1
 -12   1   9 1055.65   40.42  -2
  12   1   5 1055.65   40.42   1
  14   1   5  237.54   23.24   1
  16   1   5  125.51   15.03   1
 -18   1  11  183.68   19.06  -2
  18   1   5  183.68   19.06   1
 -17   2   5  159.87   34.90   1
 -15   2   5  294.83   19.34   1
 -13   2   5   69.83   17.62   1
 -11   2   5  107.42   16.59   1
  -9   2   5 1016.80   73.06   1
  -7   2   5   54.73   19.58   1
  -5   2   5  224.92   32.09   1
  -3   2   5 1132.99   73.22   1
  -1   2   5 5732.12  167.49   1
   1   2   5  569.85   52.67   1
   3   2   5   32.97   19.79   1
   5   2   5  656.31   41.50   1
   7   2   5  497.98   32.08   1
   9   2   5  258.21   19.02   1
  11   2   5   54.60   18.16   1
  13   2   5   -8.59   21.17   1
  15   2   5  189.11   21.48   1
  17   2   5   12.64   20.17   1
 -16   3   5   24.50   14.90   1
 -14   3   5   23.43   15.38   1
  12   3   1  348.24   21.48  -2
 -12   3   5  348.24   21.48   1
 -10   3   5  613.95   28.74   1
  -8   3   5  401.60   23.71   1
   6   3   3 1011.98   35.28  -2
  -6   3   5 1011.98   35.28   1
  -4   3   5   -9.50   17.31   1
  -2   3   5   28.50   20.77   1
   0   3   5   59.67   22.86  -2
   0   3   5   59.67   22.86   1
   2   3   5  605.79   44.75   1
   4   3   5 1898.25  100.78   1
  -6   3   7  106.74   15.23  -2
   6   3   5  106.74   15.23   1
   8   3   5   29.47   15.76   1
  10   3   5  317.42   25.02   1
 -12   3   9   28.09   15.76  -2
  12   3   5   28.09   15.76   1
  14   3   5   28.65   22.89   1
 -13   4   5   31.59   17.78   1
 -11   4   5   35.89   16.66   1
  -9   4   5  263.35   20.79   1
  -7   4   5   67.09   17.28   1
  -5   4   5   16.18   18.55   1
  -3   4   5  283.45   25.17   1
  -1   4   5   63.90   18.55   1
   1   4   5  382.37   25.95   1
   3   4   5 1079.76   45.45   1
   5   4   5  562.36   28.66   1
   7   4   5    7.14   18.38   1
   9   4   5   10.10   15.43   1
  11   4   5  110.43   16.65   1
  -8   5   5  113.54   22.24   1
   6   5   3   59.33   15.87  -2
  -6   5   5   59.33   15.87   1
  -4   5   5  203.00   20.17   1
  -2   5   5  365.90   22.26   1
   0   5   5    6.35   14.11  -2
   0   5   5    6.35   14.11   1
   2   5   5  363.44   25.98   1
   4   5   5  149.87   16.91   1
  -6   5   7   29.67   14.28  -2
   6   5   5   29.67   14.28   1
  18   0   0 3815.79  300.18  -2
 -18   0   6 3815.79  300.18   1
 -16   0   6 4168.19  238.57   1
 -14   0   6 2205.59   95.33   1
  12   0   2 4609.45  172.74  -2
 -12   0   6 4609.45  172.74   1
  -4   0   619733.61 1994.42   1
   2   0   629779.80 2251.30   1
   4   0   622344.15 1209.86   1
   6   0   614922.43 1146.39   1
  10   0   6 5797.15  480.81   1
 -12   0  10 5373.41  214.83  -2
  12   0   6 5373.41  214.83   1
  14   0   6  762.14   68.76   1
  16   0   6  180.02   23.89   1
 -18   0  12  187.05   30.08  -2
  18   0   6  187.05   30.08   1
 -17   1   6  386.98   26.47   1
 -15   1   6 3109.35  130.45   1
 -13   1   6  279.11   25.63   1
 -11   1   6 6498.28  256.16   1
  -3   1   615033.23  819.22   1
  -1   1   611542.99 7871.63   1
   1   1   615610.36  843.08   1
   3   1   6  227.04   20.41   1
   7   1   614469.29  646.73   1
   9   1   6  812.65   65.97   1
  11   1   6  855.33   29.63   1
  13   1   6  464.12   30.90   1
  15   1   6  978.64   43.81   1
  17   1   6 1170.34   45.56   1
 -16   2   6  149.88   22.97   1
 -14   2   6 2030.36   72.07   1
  12   2   2 1243.96   47.34  -2
 -12   2   6 1243.96   47.34   1
 -10   2   6 1141.28   48.61   1
  -8   2   6 2765.62  180.15   1
   6   2   4 6069.96  240.49  -2
  -6   2   6 6069.96  240.49   1
  -4   2   6 5951.25  246.17   1
  -2   2   6 8731.20  346.52   1
   0   2   6  432.09   59.12  -2
   0   2   6  432.09   59.12   1
   2   2   6 6494.69  304.75   1
   4   2   6 4422.81  209.96   1
  -6   2   8 2584.26  106.83  -2
   6   2   6 2584.26  106.83   1
   8   2   6  394.91   44.05   1
  10   2   6  186.96   17.69   1
 -12   2  10 7285.60  259.59  -2
  12   2   6 7285.60  259.59   1
  14   2   6 2119.86  100.05   1
  16   2   6  894.21   39.91   1
 -15   3   6  866.35   52.58   1
 -13   3   6  865.73   40.09   1
 -11   3   6 4000.23  115.12   1
  -9   3   6  804.72   39.87   1
  -7   3   6 1134.92   38.24   1
  -5   3   6  508.87   27.58   1
  -3   3   6 2050.43  124.73   1
  -1   3   6 2205.12  109.07   1
   1   3   6 4995.52  181.65   1
   3   3   6  909.29   49.94   1
   5   3   6 4901.47  133.35   1
   7   3   6  306.27   18.32   1
   9   3   6 4748.84  155.55   1
  11   3   6  926.44   44.43   1
  13   3   6  594.46   71.41   1
  15   3   6  305.80   36.90   1
  12   4   2 1558.61  131.32  -2
 -12   4   6 1558.61  131.32   1
 -10   4   6  318.06   22.90   1
  -8   4   6 6611.80  312.25   1
   6   4   4 1871.24   76.26  -2
  -6   4   6 1871.24   76.26   1
  -4   4   6  221.11   22.39   1
  -2   4   6 1541.22   64.33   1
   0   4   6 3446.02  126.49  -2
   0   4   6 3446.02  126.49   1
   2   4   6  400.95   31.99   1
   4   4   6 6979.61  222.31   1
  -6   4   8 1494.42  105.04  -2
   6   4   6 1494.42  105.04   1
   8   4   6  759.10   34.89   1
  10   4   6 2084.64   87.13   1
  12   4   6  680.62   36.95   1
  -7   5   6  669.60   35.19   1
  -5   5   6 1410.56   67.82   1
  -3   5   6 2697.53  119.79   1
  -1   5   6  845.01   35.55   1
   1   5   6  195.32   22.01   1
   3   5   6  124.88   16.35   1
   5   5   6  966.09   51.83   1
   7   5   6  581.74   40.34   1
  18   1   1   19.67   15.78  -2
 -18   1   7   19.67   15.78   1
 -16   1   7   71.50   21.07   1
 -14   1   7  314.77   26.52   1
  12   1   3  990.12   39.07  -2
 -12   1   7  990.12   39.07   1
  -4   1   7 3770.57 2657.61   1
  -2   1   7 5895.02  469.99   1
   0   1   724732.67 1433.25  -2
   0   1   724732.67 1433.25   1
   2   1   7 9524.80  603.76   1
   4   1   7 9696.64 3546.60   1
  -6   1   9  937.87  106.62  -2
   6   1   7  937.87  106.62   1
   8   1   7  743.67  228.78   1
  10   1   7 1300.51   75.23   1
 -12   1  11 1595.64   51.90  -2
  12   1   7 1595.64   51.90   1
  14   1   7 1157.55   50.87   1
  16   1   7  491.18   26.24   1
 -17   2   7   21.53   14.79   1
 -15   2   7  337.71   32.97   1
 -13   2   7  -13.28   15.84   1
 -11   2   7 1221.84   40.67   1
  -9   2   7    1.06   21.95   1
  -7   2   7 1219.95   76.41   1
  -5   2   7  225.03   32.85   1
  -3   2   7   48.02   23.76   1
  -1   2   7   10.92   28.02   1
   1   2   7  344.57  251.91   1
   3   2   7  -17.41   17.88   1
   5   2   7  155.56   22.40   1
   7   2   7  341.33   32.98   1
   9   2   7  360.63   20.48   1
  11   2   7  227.16   19.55   1
  13   2   7  -26.52   26.92   1
  15   2   7  600.23   33.24   1
 -14   3   7   71.66   15.59   1
  12   3   3  412.26   24.68  -2
 -12   3   7  412.26   24.68   1
 -10   3   7 1093.83   45.15   1
  -8   3   7  158.75   18.16   1
   6   3   5   68.76   15.06  -2
  -6   3   7   68.76   15.06   1
  -4   3   7 1161.31   59.52   1
  -2   3   7   92.75   27.45   1
   0   3   7  958.74   55.31  -2
   0   3   7  958.74   55.31   1
   2   3   7   20.37   17.71   1
   4   3   7 2683.57   93.20   1
  -6   3   9  163.09   16.25  -2
   6   3   7  163.09   16.25   1
   8   3   7  571.65   29.50   1
  10   3   7   60.31   24.37   1
 -12   3  11   71.83   22.11  -2
  12   3   7   71.83   22.11   1
  14   3   7   -4.37   17.19   1
 -11   4   7   -7.42   15.42   1
  -9   4   7 2258.02   79.00   1
  -7   4   7  196.94   20.68   1
  -5   4   7   38.65   22.62   1
  -3   4   7   19.73   21.81   1
  -1   4   7    8.32   19.98   1
   1   4   7  416.92   31.27   1
   3   4   7  178.54   24.58   1
   5   4   7  876.20   49.67   1
   7   4   7   64.32   18.09   1
   9   4   7   98.35   19.49   1
  11   4   7    0.89   12.36   1
  -8   5   7   10.91   24.43   1
   6   5   5   27.16   22.49  -2
  -6   5   7   27.16   22.49   1
  -4   5   7   58.55   13.62   1
  -2   5   7  272.68   22.82   1
   0   5   7   11.13   14.40  -2
   0   5   7   11.13   14.40   1
   2   5   7   79.03   20.24   1
   4   5   7   67.04   15.13   1
  -6   5   9   47.60   14.49  -2
   6   5   7   47.60   14.49   1
  18   0   2 5422.03  420.94  -2
 -18   0   8 5422.03  420.94   1
 -16   0   8 1035.81   74.10   1
 -14   0   8  930.49   73.00   1
  12   0   4 2005.90   99.52  -2
 -12   0   8 2005.90   99.52   1
   2   0   818297.56 1399.72   1
   4   0   8 4775.45  385.74   1
  -6   0  1036737.90 2788.34  -2
   6   0   836737.90 2788.34   1
   8   0   8 4478.21  376.30   1
  10   0   8 3734.35  330.69   1
 -12   0  12 1856.02   73.67  -2
  12   0   8 1856.02   73.67   1
  14   0   8 2775.78  133.72   1
  16   0   8  123.48   23.97   1
 -17   1   8  612.98   41.20   1
 -15   1   8  200.96   31.18   1
 -13   1   8 1063.38   70.19   1
 -11   1   8 4440.50  124.77   1
  -9   1   8  505.03   74.49   1
  -5   1   8 4742.59  405.80   1
  -1   1   820036.35 1076.50   1
   1   1   8 2920.64  144.95   1
   3   1   8 2403.68  293.42   1
   5   1   8 4854.60  200.05   1
   7   1   8 3846.55  146.08   1
   9   1   8 2461.43  132.34   1
  11   1   8  946.54   33.20   1
  13   1   8  145.89   20.26   1
  15   1   8 1123.15   47.61   1
  17   1   8  702.05   29.08   1
 -16   2   8  437.24   32.25   1
 -14   2   8 3706.57  174.79   1
  12   2   4 4557.20  241.95  -2
 -12   2   8 4557.20  241.95   1
 -10   2   8 2504.15   62.11   1
  -8   2   8  309.79   36.59   1
   6   2   6 2576.74  162.47  -2
  -6   2   8 2576.74  162.47   1
  -4   2   814957.76  831.92   1
  -2   2   819985.46 2975.35   1
   0   2   8  347.86   41.80  -2
   0   2   8  347.86   41.80   1
   2   2   821376.01  949.07   1
   4   2   8  424.51   27.97   1
  -6   2  10 5179.36  209.36  -2
   6   2   8 5179.36  209.36   1
   8   2   8  949.79   47.28   1
  10   2   8  352.60   21.47   1
 -12   2  12 1622.61  106.73  -2
  12   2   8 1622.61  106.73   1
  14   2   8 5007.72  197.46   1
  16   2   8   80.13   12.80   1
 -15   3   8  420.18   64.16   1
 -13   3   8 1281.31   68.63   1
 -11   3   8 2817.30  107.20   1
  -9   3   8 4118.23  154.94   1
  -7   3   8  146.98   19.32   1
  -5   3   8 1082.66   38.01   1
  -3   3   8  349.93   31.38   1
  -1   3   8 3260.47  150.94   1
   1   3   8 2483.97  107.05   1
   3   3   8  870.77   41.24   1
   5   3   8  413.11   24.88   1
   7   3   8 1198.89   45.99   1
   9   3   8 2969.32  102.15   1
  11   3   8 2861.46  147.83   1
  13   3   8  523.37   43.43   1
 -10   4   8 1092.42   46.63   1
  -8   4   8  994.00   39.02   1
   6   4   6 1534.14   66.61  -2
  -6   4   8 1534.14   66.61   1
  -4   4   8 1591.82   74.00   1
  -2   4   8  136.15   22.27   1
   0   4   8 1905.81   76.04  -2
   0   4   8 1905.81   76.04   1
   2   4   8 2214.87   86.15   1
   4   4   8 1296.12   58.20   1
  -6   4  10 1952.09   70.55  -2
   6   4   8 1952.09   70.55   1
   8   4   8  423.95   27.32   1
  10   4   8  493.01   40.58   1
  -7   5   8  402.73   42.98   1
  -5   5   8  628.89   40.20   1
  -3   5   8 1883.03   80.29   1
  -1   5   8  765.37   44.72   1
   1   5   8  493.52   30.08   1
   3   5   8  202.99   22.06   1
   5   5   8 1196.90  115.85   1
  18   1   3   76.83   12.87  -2
 -18   1   9   76.83   12.87   1
 -16   1   9  596.97   38.79   1
 -14   1   9   86.33   39.34   1
  12   1   5 1324.26   52.06  -2
 -12   1   9 1324.26   52.06   1
 -10   1   9  253.26   41.53   1
  -8   1   9   22.87   19.79   1
   6   1   7 2013.34  206.99  -2
  -6   1   9 2013.34  206.99   1
  -2   1   9  -24.82   41.99   1
   0   1   917423.30  756.78  -2
   0   1   917423.30  756.78   1
   2   1   9 1044.95   54.12   1
   4   1   9 4983.56  288.24   1
   6   1   9 1804.54  118.47   1
   8   1   9  752.62   69.40   1
  10   1   9  375.49   19.20   1
 -12   1  13  588.06   26.93  -2
  12   1   9  588.06   26.93   1
  14   1   9   -1.89   21.45   1
  16   1   9   12.44   12.66   1
 -17   2   9   35.58   13.85   1
 -15   2   9  290.66   33.94   1
 -13   2   9  324.34   26.39   1
 -11   2   9 2510.84   87.49   1
  -9   2   9  211.12   15.56   1
  -7   2   9   10.96   38.62   1
  -5   2   9  521.46   37.92   1
  -3   2   9 5057.83 3782.28   1
  -1   2   9   45.11   27.22   1
   1   2   9 4422.45  265.08   1
   3   2   9 6962.74  276.25   1
   5   2   9   88.01   16.12   1
   7   2   9   30.45   20.49   1
   9   2   9  474.08   26.14   1
  11   2   9    3.44   17.43   1
  13   2   9  275.57   24.17   1
  15   2   9  103.38   15.47   1
 -14   3   9   74.85   17.42   1
  12   3   5   10.67   15.43  -2
 -12   3   9   10.67   15.43   1
 -10   3   9   94.40   21.33   1
  -8   3   9   45.63   16.20   1
   6   3   7  148.97   23.62  -2
  -6   3   9  148.97   23.62   1
  -4   3   9  183.66   16.06   1
  -2   3   9   16.69   19.76   1
   0   3   9  217.92   28.11  -2
   0   3   9  217.92   28.11   1
   2   3   9   -7.40   20.81   1
   4   3   9 4329.49  117.02   1
  -6   3  11 1463.61   57.76  -2
   6   3   9 1463.61   57.76   1
   8   3   9   15.59   19.60   1
  10   3   9   19.06   19.47   1
 -12   3  13   96.88   18.51  -2
  12   3   9   96.88   18.51   1
  14   3   9    1.31   11.48   1
 -11   4   9  123.18   16.95   1
  -9   4   9  697.50   40.12   1
  -7   4   9   20.41   23.58   1
  -5   4   9   66.13   39.28   1
  -3   4   9  187.02   25.41   1
  -1   4   9   24.84   20.06   1
   1   4   9   10.93   20.28   1
   3   4   9   27.46   23.43   1
   5   4   9  848.48   48.73   1
   7   4   9  108.60   24.34   1
   9   4   9   20.46   17.08   1
  11   4   9    0.11   12.94   1
   6   5   7   85.98   16.58  -2
  -6   5   9   85.98   16.58   1
  -4   5   9    6.00   18.37   1
  -2   5   9   97.71   17.29   1
   0   5   9  124.99   15.43  -2
   0   5   9  124.99   15.43   1
   2   5   9   -1.74   16.04   1
   4   5   9  128.04   17.33   1
  -6   5  11  123.46   25.00  -2
   6   5   9  123.46   25.00   1
 -18   0  10 1567.67  132.79   1
 -16   0  10 1913.63  171.86   1
 -14   0  10  200.06   47.23   1
  12   0   6 6116.50  278.60  -2
 -12   0  10 6116.50  278.60   1
  -8   0  10 4028.85  320.55   1
   6   0   815268.70 1185.07  -2
  -6   0  1015268.70 1185.07   1
  -4   0  10 3910.77  332.18   1
   4   0  10 4815.15  476.66   1
   8   0  10 2088.86  231.81   1
  10   0  10 3325.57  214.50   1
 -12   0  14 5452.88  193.06  -2
  12   0  10 5452.88  193.06   1
  14   0  10 1527.34   69.33   1
  16   0  10 1015.87   66.25   1
 -17   1  10  211.13   20.41   1
 -15   1  10 1305.29   97.61   1
 -13   1  10  248.11   32.29   1
 -11   1  10 2873.43   98.00   1
  -7   1  10  282.29   44.06   1
  -5   1  10 1055.65  133.55   1
  -3   1  10 2059.85  207.92   1
   1   1  1019368.57 1125.67   1
   3   1  10 2299.01  224.56   1
   5   1  10  738.41   67.73   1
   7   1  1010407.24  836.42   1
   9   1  10  473.66   44.77   1
  11   1  10 1309.37   42.02   1
  13   1  10  814.97   41.68   1
  15   1  10  180.62   18.31   1
  17   1  10  619.35   39.13   1
 -16   2  10  984.75   64.68   1
 -14   2  10  433.09   36.01   1
  12   2   6 7880.80  275.65  -2
 -12   2  10 7880.80  275.65   1
 -10   2  10 1697.27   51.96   1
  -8   2  10  424.11   68.77   1
   6   2   8 5454.43  306.11  -2
  -6   2  10 5454.43  306.11   1
  -4   2  10 7766.23  459.92   1
  -2   2  10 8791.88  711.24   1
   0   2  1018896.13  861.37  -2
   0   2  1018896.13  861.37   1
   2   2  10  195.09   36.84   1
   4   2  1010695.76  374.90   1
  -6   2  12 4293.28  177.70  -2
   6   2  10 4293.28  177.70   1
   8   2  10 3370.46  121.13   1
  10   2  10  542.55   28.47   1
 -12   2  14 1712.57   74.42  -2
  12   2  10 1712.57   74.42   1
  14   2  10  867.46   42.22   1
  16   2  10  891.61   53.31   1
 -15   3  10  419.68   50.21   1
 -13   3  10  712.21   61.12   1
 -11   3  10 1446.49   70.28   1
  -9   3  10 5580.97  183.03   1
  -7   3  10  169.11   21.23   1
  -5   3  10 1930.27  106.18   1
  -3   3  10 1336.85   53.44   1
  -1   3  10  882.52   60.80   1
   1   3  10 2740.53   94.05   1
   3   3  10 1018.21   40.69   1
   5   3  10 1653.88   58.24   1
   7   3  10 4061.34  148.42   1
   9   3  10 1447.68   74.67   1
  11   3  10 1570.28   86.44   1
  13   3  10 1562.07   93.16   1
 -10   4  10  365.11   29.66   1
  -8   4  10 1035.19   61.48   1
   6   4   8 2407.49  146.66  -2
  -6   4  10 2407.49  146.66   1
  -4   4  10 1411.87   70.34   1
  -2   4  10  120.91   22.25   1
   0   4  10 1873.44   85.64  -2
   0   4  10 1873.44   85.64   1
   2   4  10 1057.45   59.06   1
   4   4  10 1645.33   76.77   1
  -6   4  12 2013.65   66.46  -2
   6   4  10 2013.65   66.46   1
   8   4  10  734.19   39.43   1
  10   4  10  104.68   13.66   1
  -5   5  10  533.30   35.77   1
  -3   5  10  560.40   43.04   1
  -1   5  10  952.62   43.57   1
   1   5  10  606.76   60.47   1
   3   5  10 1207.37   60.24   1
   5   5  10  563.94   42.21   1
  18   1   5   63.68   13.89  -2
 -18   1  11   63.68   13.89   1
 -16   1  11   -5.30   25.41   1
 -14   1  11 1404.23   66.87   1
  12   1   7 1759.02  185.19  -2
 -12   1  11 1759.02  185.19   1
 -10   1  11  415.93   25.85   1
  -8   1  11   15.02   17.60   1
   0   1  11  508.14   72.56  -2
   0   1  11  508.14   72.56   1
   2   1  11   57.77   43.76   1
   4   1  11 2552.46  241.75   1
  -6   1  13  551.56  149.36  -2
   6   1  11  551.56  149.36   1
   8   1  11  185.23   47.13   1
  10   1  11  113.02   17.33   1
 -12   1  15  966.54   44.72  -2
  12   1  11  966.54   44.72   1
  14   1  11  113.29   21.10   1
  16   1  11   16.87   10.00   1
 -17   2  11  323.74   37.58   1
 -15   2  11  245.67   33.22   1
 -13   2  11  354.31   26.72   1
 -11   2  11   48.19   16.59   1
  -9   2  11   17.87   14.93   1
  -7   2  11  405.95   35.15   1
  -5   2  11  707.72   56.19   1
  -3   2  11  858.23   59.14   1
  -1   2  11 1408.81  127.16   1
   1   2  11  359.60   41.55   1
   3   2  11 1227.23   68.11   1
   5   2  11    8.47   23.39   1
   7   2  11 1117.55   43.81   1
   9   2  11   -1.58   19.10   1
  11   2  11  -14.96   19.81   1
  13   2  11   29.03   18.90   1
  15   2  11  366.68   24.37   1
 -14   3  11   15.81   16.21   1
  12   3   7   75.03   17.91  -2
 -12   3  11   75.03   17.91   1
 -10   3  11 1570.01   52.82   1
  -8   3  11 3834.29  129.68   1
   6   3   9 1636.94   57.98  -2
  -6   3  11 1636.94   57.98   1
  -4   3  11  -11.37   15.87   1
  -2   3  11 1074.48   52.11   1
   0   3  11    5.27   17.92  -2
   0   3  11    5.27   17.92   1
   2   3  11  581.58   40.36   1
   4   3  11  474.34   26.88   1
  -6   3  13 1563.03   66.10  -2
   6   3  11 1563.03   66.10   1
   8   3  11  350.51   30.53   1
  10   3  11   15.81   20.95   1
 -12   3  15  490.11   29.42  -2
  12   3  11  490.11   29.42   1
  14   3  11   24.51   17.35   1
 -11   4  11   47.68   20.29   1
  -9   4  11   -3.02   18.26   1
  -7   4  11   25.34   18.89   1
  -5   4  11  299.54   29.98   1
  -3   4  11  847.21   46.70   1
  -1   4  11  102.65   25.88   1
   1   4  11  295.09   38.14   1
   3   4  11   20.57   20.92   1
   5   4  11  921.49   39.93   1
   7   4  11  349.69   26.54   1
   9   4  11   75.64   19.85   1
  11   4  11  172.50   25.03   1
   6   5   9  104.14   17.39  -2
  -6   5  11  104.14   17.39   1
  -4   5  11   17.05   17.62   1
  -2   5  11   14.53   12.28   1
   0   5  11   18.52   15.60  -2
   0   5  11   18.52   15.60   1
   2   5  11  -14.66   14.66   1
   4   5  11   84.74   28.08   1
  18   0   6  172.21   32.39  -2
 -18   0  12  172.21   32.39   1
 -14   0  12 2376.17  213.32   1
  12   0   8 2220.46  121.49  -2
 -12   0  12 2220.46  121.49   1
   2   0  1226097.42 1998.70   1
  -6   0  14 6775.39  564.61  -2
   6   0  12 6775.39  564.61   1
   8   0  12 1086.07  137.63   1
  10   0  12  958.07  139.18   1
 -12   0  16 2039.60  104.47  -2
  12   0  12 2039.60  104.47   1
  14   0  12 6658.00  258.85   1
  16   0  12  310.73   28.60   1
 -17   1  12  273.27   32.19   1
 -15   1  12  751.85   55.47   1
 -13   1  12  700.11   38.75   1
 -11   1  12 2499.25   75.93   1
  -9   1  12 1071.59  111.99   1
  -7   1  12 5824.62  262.67   1
  -5   1  12 3911.68  363.97   1
  -3   1  12 2458.57  252.96   1
   3   1  12 2233.70  231.65   1
   5   1  12 3934.48  173.69   1
   7   1  12 1089.63  144.06   1
   9   1  12 2954.39   86.50   1
  11   1  12  442.97   23.98   1
  13   1  12 1710.85   67.14   1
  15   1  12   99.86   15.04   1
 -16   2  12  550.85   62.82   1
 -14   2  12 1706.99  115.15   1
  12   2   8 1985.06   80.54  -2
 -12   2  12 1985.06   80.54   1
 -10   2  12  193.78   20.01   1
  -8   2  12 1018.63   35.53   1
   6   2  10 4113.26  236.99  -2
  -6   2  12 4113.26  236.99   1
  -4   2  12 2744.85  151.11   1
  -2   2  12 4477.87  250.40   1
   0   2  12 3282.11  227.57  -2
   0   2  12 3282.11  227.57   1
   2   2  12  611.31   69.73   1
   4   2  12 2103.09  134.10   1
  -6   2  1410873.00  377.80  -2
   6   2  1210873.00  377.80   1
   8   2  12 1546.46   87.96   1
  10   2  12  484.21   28.02   1
 -12   2  16 1162.01   87.03  -2
  12   2  12 1162.01   87.03   1
  14   2  12  130.90   19.18   1
 -15   3  12  180.82   30.12   1
 -13   3  12  261.38   26.24   1
 -11   3  12 2250.69   79.84   1
  -9   3  12  479.51   30.02   1
  -7   3  12 6433.34  192.09   1
  -5   3  12 1699.68   91.07   1
  -3   3  12  430.73   35.66   1
  -1   3  12 2785.01  135.31   1
   1   3  12 3251.75  178.30   1
   3   3  12  371.15   28.67   1
   5   3  12 1459.90   57.20   1
   7   3  12  212.52   36.99   1
   9   3  12 1371.00   58.07   1
  11   3  12 1773.15   76.35   1
  13   3  12 1058.33   51.93   1
 -10   4  12  574.41   39.37   1
  -8   4  12  823.58  153.90   1
   6   4  10 2314.25   74.51  -2
  -6   4  12 2314.25   74.51   1
  -4   4  12  968.05   47.41   1
  -2   4  12  588.01   39.90   1
   0   4  12 2003.61   91.07  -2
   0   4  12 2003.61   91.07   1
   2   4  12  983.24   54.76   1
   4   4  12 1061.09   44.35   1
  -6   4  14 1818.41   55.95  -2
   6   4  12 1818.41   55.95   1
   8   4  12  382.22   25.11   1
  10   4  12  142.98   17.93   1
  -5   5  12  204.05   22.85   1
  -3   5  12   89.14   15.53   1
  -1   5  12 1491.06  111.72   1
   1   5  12  881.93   45.72   1
   3   5  12 1087.55   60.71   1
 -16   1  13  368.86   27.53   1
 -14   1  13  948.44   45.08   1
  12   1   9  603.87   29.16  -2
 -12   1  13  603.87   29.16   1
 -10   1  13   92.73   16.18   1
  -8   1  13  633.54   49.97   1
   6   1  11  627.16   35.12  -2
  -6   1  13  627.16   35.12   1
   2   1  13 1315.86  151.48   1
   4   1  13    4.48   27.74   1
  -6   1  15  166.37   55.12  -2
   6   1  13  166.37   55.12   1
   8   1  13   86.85   22.41   1
  10   1  13  475.48   26.29   1
 -12   1  17  250.66   21.90  -2
  12   1  13  250.66   21.90   1
  14   1  13   85.48   15.43   1
  16   1  13   11.70    8.50   1
 -15   2  13   13.60   19.29   1
 -13   2  13    6.02   22.88   1
 -11   2  13  435.75   28.15   1
  -9   2  13  142.28   16.18   1
  -7   2  13  427.50   25.05   1
  -5   2  13   38.04   28.02   1
  -3   2  13  275.90   30.11   1
  -1   2  13 2840.17  205.79   1
   1   2  13   42.08   48.62   1
   3   2  13  -25.55   25.55   1
   5   2  13   12.39   19.89   1
   7   2  13 1028.03   48.38   1
   9   2  13  123.20   18.79   1
  11   2  13   67.89   19.61   1
  13   2  13  368.86   65.27   1
  15   2  13   81.54   19.88   1
 -14   3  13  268.47   40.33   1
  12   3   9   95.84   21.26  -2
 -12   3  13   95.84   21.26   1
 -10   3  13  139.81   18.27   1
  -8   3  13  732.44   41.08   1
   6   3  11 1460.90   62.96  -2
  -6   3  13 1460.90   62.96   1
  -4   3  13  190.23   29.02   1
  -2   3  13  195.56   27.01   1
   0   3  13 2845.62  106.22  -2
   0   3  13 2845.62  106.22   1
   2   3  13  871.86   41.06   1
   4   3  13 1792.09   67.38   1
  -6   3  15  681.74   34.64  -2
   6   3  13  681.74   34.64   1
   8   3  13   -5.04   19.72   1
  10   3  13  147.90   18.56   1
 -12   3  17  135.72   16.46  -2
  12   3  13  135.72   16.46   1
 -11   4  13   -9.75   11.91   1
  -9   4  13  165.82   24.04   1
  -7   4  13   85.79   23.24   1
  -5   4  13    3.42   17.05   1
  -3   4  13  -11.04   18.06   1
  -1   4  13 1261.49   79.37   1
   1   4  13   42.74   20.80   1
   3   4  13  -11.32   21.85   1
   5   4  13  363.78   25.99   1
   7   4  13   17.42   13.44   1
   9   4  13    1.55   13.50   1
  -4   5  13   20.66   14.80   1
  -2   5  13   -2.72   18.24   1
   0   5  13  176.22   17.98  -2
   0   5  13  176.22   17.98   1
   2   5  13   39.24    9.95   1
 -18   0  14  146.08   27.48   1
 -16   0  14  913.87   94.97   1
 -14   0  14  510.33   78.08   1
  12   0  10 7231.35  329.13  -2
 -12   0  14 7231.35  329.13   1
 -10   0  14  675.66   41.59   1
   6   0  12 9274.60  717.52  -2
  -6   0  14 9274.60  717.52   1
  -4   0  14 1899.77  199.35   1
   2   0  14  159.80   77.13   1
   4   0  14 1539.58  167.49   1
  -6   0  16 1433.97  198.77  -2
   6   0  14 1433.97  198.77   1
   8   0  14 1270.38  123.17   1
  10   0  14 1248.15   93.05   1
 -12   0  18 2297.55   99.57  -2
  12   0  14 2297.55   99.57   1
  14   0  14  870.40   41.73   1
  16   0  14 1199.66  115.17   1
 -17   1  14  809.01   37.05   1
 -15   1  14  387.08   29.76   1
 -13   1  14 2994.97  124.57   1
 -11   1  14  380.41   23.89   1
  -9   1  14 3307.49   92.22   1
  -7   1  14 3681.56  255.93   1
  -5   1  14  847.39  796.68   1
  -3   1  14 7264.37  627.30   1
  -1   1  14 2936.46  292.42   1
   3   1  14 6087.28 1175.17   1
   5   1  14 1791.21  166.29   1
   7   1  14  806.68   54.62   1
   9   1  14 2161.50  109.92   1
  11   1  14 1215.37   45.25   1
  13   1  14 1011.10   35.10   1
  15   1  14  266.74   17.52   1
 -16   2  14 1155.94   70.78   1
 -14   2  14 1903.96   94.84   1
  12   2  10 2213.66  111.51  -2
 -12   2  14 2213.66  111.51   1
 -10   2  14 2449.55   66.85   1
  -8   2  14  829.63   41.66   1
   6   2  1211722.13  388.95  -2
  -6   2  1411722.13  388.95   1
  -4   2  14 2734.60  943.12   1
  -2   2  14 3501.17  277.50   1
   0   2  14 7061.78  335.51  -2
   0   2  14 7061.78  335.51   1
   2   2  14  291.64   47.74   1
   4   2  14  844.82   44.59   1
  -6   2  1620108.43  677.98  -2
   6   2  1420108.43  677.98   1
   8   2  14  760.32   39.48   1
  10   2  14 1520.91   68.86   1
 -12   2  18  960.72   41.39  -2
  12   2  14  960.72   41.39   1
  14   2  14  101.59   18.60   1
 -13   3  14  594.98   37.60   1
 -11   3  14  589.39   37.41   1
  -9   3  14 4863.90  201.44   1
  -7   3  14 3587.80  286.21   1
  -5   3  14 1325.15   53.25   1
  -3   3  14 1701.76   91.12   1
  -1   3  14 1343.70   52.61   1
   1   3  14  266.16   23.87   1
   3   3  14 3941.53  161.17   1
   5   3  14   84.56   19.50   1
   7   3  14  447.53   32.75   1
   9   3  14  576.21   31.19   1
  11   3  14 1344.21   67.58   1
 -10   4  14  257.99   19.71   1
  -8   4  14  605.00   42.24   1
   6   4  12 1709.08   75.62  -2
  -6   4  14 1709.08   75.62   1
  -4   4  14  390.38   31.87   1
  -2   4  14 1334.45   56.94   1
   0   4  14  603.88   39.17  -2
   0   4  14  603.88   39.17   1
   2   4  14  475.66   41.63   1
   4   4  14 1058.49   42.35   1
  -6   4  16 1026.86   36.41  -2
   6   4  14 1026.86   36.41   1
   8   4  14  190.26   15.11   1
  -1   5  14  786.15   69.73   1
   1   5  14  368.96   37.07   1
 -16   1  15  600.39   32.48   1
 -14   1  15  949.16   50.42   1
  12   1  11  949.72   37.73  -2
 -12   1  15  949.72   37.73   1
 -10   1  15   25.59   15.41   1
  -8   1  15  419.01   24.48   1
   6   1  13  255.86   24.71  -2
  -6   1  15  255.86   24.71   1
  -2   1  15   56.37   88.50   1
   2   1  15 1681.71  210.15   1
   4   1  15   52.85   59.51   1
  -6   1  17 3030.84  544.86  -2
   6   1  15 3030.84  544.86   1
   8   1  15 1816.76  106.48   1
  10   1  15  170.46   23.86   1
 -12   1  19  329.08   22.90  -2
  12   1  15  329.08   22.90   1
  14   1  15  163.14   17.19   1
 -15   2  15   87.82   24.26   1
 -13   2  15  130.59   17.14   1
 -11   2  15  521.34   40.78   1
  -9   2  15 1061.15   40.36   1
  -7   2  15 3583.48  131.85   1
  -5   2  15  300.61   28.36   1
  -3   2  15  936.06   68.30   1
  -1   2  15   35.69   38.58   1
   3   2  15 1109.22   80.82   1
   5   2  15 2201.34  127.60   1
   7   2  15 1182.55   52.82   1
   9   2  15   39.32   19.45   1
  11   2  15  116.10   15.64   1
  13   2  15   11.49   22.43   1
  12   3  11  516.46   36.38  -2
 -12   3  15  516.46   36.38   1
 -10   3  15  660.34   45.92   1
  -8   3  15  161.50   33.47   1
   6   3  13  647.76   65.22  -2
  -6   3  15  647.76   65.22   1
  -4   3  15  160.85   27.23   1
  -2   3  15    2.10   17.20   1
   0   3  15  482.87   28.25  -2
   0   3  15  482.87   28.25   1
   2   3  15  345.40   32.61   1
   4   3  15   53.21   19.01   1
  -6   3  17  192.39   20.05  -2
   6   3  15  192.39   20.05   1
   8   3  15   15.55   20.90   1
  10   3  15   30.24   15.90   1
 -12   3  19   43.89   12.03  -2
  12   3  15   43.89   12.03   1
  -9   4  15  656.15   54.14   1
  -7   4  15   12.93   14.16   1
  -5   4  15   -9.40   15.65   1
  -3   4  15   -3.60   15.20   1
  -1   4  15  695.21   32.62   1
   1   4  15  116.48   18.07   1
   3   4  15  263.53   20.00   1
   5   4  15   47.56   14.32   1
   7   4  15   20.06   10.43   1
 -16   0  16  402.85   54.39   1
 -14   0  16 1578.31  147.34   1
  12   0  12 2521.78  157.73  -2
 -12   0  16 2521.78  157.73   1
 -10   0  16  489.91   66.16   1
  -8   0  16 5881.54  468.82   1
   6   0  14 1092.26  110.55  -2
  -6   0  16 1092.26  110.55   1
  -4   0  16 9579.84  737.83   1
   2   0  16 2216.48  234.92   1
   4   0  16 2899.22  302.71   1
  -6   0  18 1758.05  104.88  -2
   6   0  16 1758.05  104.88   1
  10   0  16  245.51   41.57   1
  12   0  16 2687.60  111.53   1
  14   0  16  111.02   17.21   1
 -17   1  16  991.34   59.66   1
 -15   1  16 1039.67   49.68   1
 -13   1  16 1003.75   91.43   1
 -11   1  16 1493.67   50.70   1
  -9   1  16 1113.53   36.20   1
  -7   1  16 2358.99  101.51   1
  -5   1  16 2857.10 1924.54   1
  -3   1  16 1057.91   84.34   1
  -1   1  16 4368.51  410.17   1
   1   1  16 4213.65  271.77   1
   3   1  16 1493.22  135.77   1
   5   1  16 4001.87  157.55   1
   7   1  16  353.85   34.96   1
   9   1  16 1740.21   79.56   1
  11   1  16 1492.10   61.66   1
  13   1  16 1182.20   47.30   1
  15   1  16  139.77   14.62   1
 -16   2  16  461.70   45.41   1
 -14   2  16 1477.15  113.60   1
  12   2  12 1481.01   61.13  -2
 -12   2  16 1481.01   61.13   1
 -10   2  16  774.27   38.58   1
  -8   2  16 3604.86  133.80   1
   6   2  1419671.89  600.79  -2
  -6   2  1619671.89  600.79   1
  -4   2  16 5116.65  231.20   1
  -2   2  16 1792.18  112.35   1
   0   2  16  498.00   46.77  -2
   0   2  16  498.00   46.77   1
   2   2  16  352.57   36.63   1
   4   2  16 3109.98  106.97   1
  -6   2  18 1770.84   89.09  -2
   6   2  16 1770.84   89.09   1
   8   2  16 7084.09  247.87   1
  10   2  16  223.29   20.43   1
 -12   2  20 2308.37  132.59  -2
  12   2  16 2308.37  132.59   1
 -13   3  16  109.25   15.07   1
 -11   3  16  199.53   44.71   1
  -9   3  16 1251.58   69.29   1
  -7   3  16 3646.07  151.08   1
  -5   3  16 1854.25   85.80   1
  -3   3  16  574.22   39.15   1
  -1   3  16 1251.03   70.78   1
   1   3  16  680.03   33.37   1
   3   3  16 4552.52  259.97   1
   5   3  16  678.53   48.72   1
   7   3  16  139.69   21.43   1
   9   3  16  235.29   21.50   1
  11   3  16  612.03   43.66   1
 -10   4  16  327.70  107.42   1
  -8   4  16  405.36   25.26   1
   6   4  14 1074.02   45.31  -2
  -6   4  16 1074.02   45.31   1
  -4   4  16  458.39   34.76   1
  -2   4  16 1740.61   69.15   1
   0   4  16  780.82   37.14  -2
   0   4  16  780.82   37.14   1
   2   4  16  522.91   28.29   1
   4   4  16  975.42   37.63   1
  -6   4  18 1043.77   40.74  -2
   6   4  16 1043.77   40.74   1
 -16   1  17   14.99   12.25   1
 -14   1  17   26.49   19.46   1
  12   1  13  370.20   32.82  -2
 -12   1  17  370.20   32.82   1
 -10   1  17  288.95   22.75   1
  -8   1  17   52.98   16.71   1
   6   1  15 4272.43  140.01  -2
  -6   1  17 4272.43  140.01   1
  -4   1  17 1145.88  110.38   1
  -2   1  17   56.21   80.79   1
   2   1  17 4208.17  278.35   1
   4   1  17  226.21   31.64   1
  -6   1  19 3089.68  114.25  -2
   6   1  17 3089.68  114.25   1
   8   1  17  231.01   26.82   1
  10   1  17   73.64   23.90   1
 -12   1  21  129.44   17.14  -2
  12   1  17  129.44   17.14   1
  14   1  17    8.07    8.98   1
 -15   2  17  206.19   23.30   1
 -13   2  17   10.29   14.02   1
 -11   2  17    2.13   26.02   1
  -9   2  17  446.26   28.08   1
  -7   2  17   11.52   21.23   1
  -5   2  17   14.51   24.16   1
  -3   2  17  244.36   28.67   1
  -1   2  17  387.39   29.97   1
   1   2  17  131.77   37.74   1
   3   2  17  189.75   24.98   1
   5   2  17    3.85   18.30   1
   7   2  17  215.38   25.24   1
   9   2  17  133.76   18.19   1
  11   2  17   77.75   14.05   1
  13   2  17   56.57   19.41   1
  12   3  13   78.60   15.58  -2
 -12   3  17   78.60   15.58   1
 -10   3  17  780.72   49.32   1
  -8   3  17  421.35   38.21   1
   6   3  15  222.50   27.44  -2
  -6   3  17  222.50   27.44   1
  -4   3  17   60.88   21.99   1
  -2   3  17  517.26   31.18   1
   0   3  17  863.65   46.81  -2
   0   3  17  863.65   46.81   1
   2   3  17  589.30   51.64   1
   4   3  17  427.35   32.89   1
  -6   3  19   12.06   15.68  -2
   6   3  17   12.06   15.68   1
   8   3  17   11.15   14.53   1
  10   3  17   56.15   14.45   1
  -9   4  17  381.56   28.86   1
  -7   4  17    6.89   11.23   1
  -5   4  17  152.82   16.83   1
  -3   4  17   -5.48   13.85   1
  -1   4  17    6.56   15.87   1
   1   4  17  148.84   28.52   1
   3   4  17  295.30   17.97   1
   5   4  17  283.58   19.11   1
   7   4  17   71.06   20.19   1
 -16   0  18  796.55   73.89   1
 -14   0  18 1814.60  158.09   1
  12   0  14 2695.33  238.11  -2
 -12   0  18 2695.33  238.11   1
 -10   0  18 1617.91   89.30   1
  -8   0  18  453.91   71.24   1
   6   0  16 2258.07  112.20  -2
  -6   0  18 2258.07  112.20   1
  -4   0  18 5090.72  403.29   1
  -2   0  18 8538.92  488.58   1
   2   0  18 8814.45  739.86   1
   4   0  18 1095.72  106.68   1
  -6   0  20 1252.64   71.06  -2
   6   0  18 1252.64   71.06   1
   8   0  18  893.61   97.40   1
  10   0  18 1714.79  145.15   1
 -12   0  22  419.22   26.56  -2
  12   0  18  419.22   26.56   1
  14   0  18  199.75   30.06   1
 -15   1  18  626.03   32.18   1
 -13   1  18 2404.39   76.45   1
 -11   1  18  224.49   29.89   1
  -9   1  18 1151.05   41.90   1
  -7   1  18 3966.12  113.77   1
  -5   1  18  588.89   32.65   1
   1   1  18  332.00  124.30   1
   3   1  18 4531.35  153.70   1
   5   1  18 3000.03   93.69   1
   7   1  18  226.01   35.59   1
   9   1  18 3393.66  159.69   1
  11   1  18  744.90   32.16   1
  13   1  18  300.23   22.67   1
 -14   2  18  572.06   40.88   1
  12   2  14 1344.89   46.16  -2
 -12   2  18 1344.89   46.16   1
 -10   2  18 4368.06  157.15   1
  -8   2  18  847.05   41.11   1
   6   2  16 1676.00   70.06  -2
  -6   2  18 1676.00   70.06   1
  -4   2  18 1239.72   66.66   1
  -2   2  18 1039.48   54.06   1
   0   2  18 1182.94   56.81  -2
   0   2  18 1182.94   56.81   1
   2   2  18  597.34   35.99   1
   4   2  18  299.91   24.36   1
  -6   2  20 1295.16   62.79  -2
   6   2  18 1295.16   62.79   1
   8   2  18 3232.13  210.03   1
  10   2  18  431.11   30.29   1
 -12   2  22 1086.55   65.20  -2
  12   2  18 1086.55   65.20   1
 -11   3  18  579.74   42.23   1
  -9   3  18  384.92   25.66   1
  -7   3  18 2383.15   95.08   1
  -5   3  18 1220.87   53.72   1
  -3   3  18  670.94   72.65   1
  -1   3  18  208.61   23.21   1
   1   3  18 3420.33  160.97   1
   3   3  18 2618.65  127.53   1
   5   3  18 1751.47   68.80   1
   7   3  18   89.66   19.05   1
   9   3  18  124.01   14.63   1
  -8   4  18  220.20   22.52   1
   6   4  16 1376.61   48.03  -2
  -6   4  18 1376.61   48.03   1
  -4   4  18 1011.97   35.18   1
  -2   4  18  458.39   24.05   1
   0   4  18 1153.94   47.06  -2
   0   4  18 1153.94   47.06   1
   2   4  18 2502.54   98.49   1
   4   4  18  476.83   26.48   1
   6   4  18 2371.98  222.70   1
 -14   1  19   12.60   15.99   1
  12   1  15  401.93   25.69  -2
 -12   1  19  401.93   25.69   1
 -10   1  19    8.53   17.43   1
  -8   1  19 1385.39   47.69   1
   6   1  17 4160.40  136.32  -2
  -6   1  19 4160.40  136.32   1
  -4   1  19  106.53   16.49   1
  -2   1  19    5.90   24.06   1
   0   1  19  927.03   47.53  -2
   0   1  19  927.03   47.53   1
   2   1  19  903.15   65.08   1
   4   1  19  738.64   29.22   1
  -6   1  21 2074.59   92.77  -2
   6   1  19 2074.59   92.77   1
   8   1  19 1654.98   86.54   1
  10   1  19  180.84   21.52   1
 -12   1  23   71.32    9.82  -2
  12   1  19   71.32    9.82   1
 -13   2  19    2.92   16.23   1
 -11   2  19   -4.07   16.88   1
  -9   2  19   16.05   20.74   1
  -7   2  19   -1.21   19.07   1
  -5   2  19  -11.89   16.07   1
  -3   2  19  703.21   57.23   1
  -1   2  19   -5.25   17.78   1
   1   2  19   34.64   20.12   1
   3   2  19   26.07   19.80   1
   5   2  19   34.38   21.48   1
   7   2  19  394.11   33.46   1
   9   2  19   66.13   12.23   1
  11   2  19   76.91   14.86   1
  12   3  15   14.14   13.47  -2
 -12   3  19   14.14   13.47   1
 -10   3  19  266.19   33.88   1
  -8   3  19   -2.87   16.82   1
   6   3  17   32.30   18.38  -2
  -6   3  19   32.30   18.38   1
  -4   3  19   21.46   27.53   1
  -2   3  19   64.39   29.87   1
   0   3  19  807.16   50.45  -2
   0   3  19  807.16   50.45   1
   2   3  19  468.37   31.32   1
   4   3  19  270.02   35.77   1
  -6   3  21   10.00   17.07  -2
   6   3  19   10.00   17.07   1
   8   3  19   79.74   17.18   1
  10   3  19   16.19   18.57   1
  -7   4  19   -3.57    9.87   1
  -5   4  19  136.99   12.81   1
  -3   4  19  129.00   11.48   1
  -1   4  19   38.00   13.97   1
   1   4  19    4.85   13.14   1
   3   4  19   41.16   14.08   1
   5   4  19  607.97   55.88   1
 -14   0  20  308.20   45.82   1
 -10   0  20  120.15   37.10   1
  -8   0  20 1160.36  119.07   1
   6   0  18 1185.54   68.79  -2
  -6   0  20 1185.54   68.79   1
  -4   0  20 6303.94  247.36   1
  -2   0  20  708.85   43.96   1
   0   0  20 2524.47  122.54  -2
   0   0  20 2524.47  122.54   1
   2   0  20 3558.65  169.27   1
   4   0  20 2267.09  135.19   1
  -6   0  22  974.77   75.60  -2
   6   0  20  974.77   75.60   1
   8   0  20 5450.17  304.49   1
  10   0  20  125.43   28.93   1
 -12   0  24  982.04   90.08  -2
  12   0  20  982.04   90.08   1
 -15   1  20 1179.26   97.81   1
 -13   1  20  196.97   19.60   1
 -11   1  20 1065.44   50.66   1
  -9   1  20 2609.37   84.84   1
  -7   1  20  408.90   24.81   1
  -5   1  2012657.23  365.75   1
  -3   1  20  360.42   27.61   1
  -1   1  20  445.19   34.33   1
   1   1  20 1174.53   56.41   1
   3   1  20 1617.71   68.51   1
   5   1  20  215.88   21.92   1
   7   1  20 3840.15  178.98   1
   9   1  20  124.75   19.92   1
  11   1  20  923.48   33.95   1
  13   1  20  299.34   31.29   1
  12   2  16 3409.95  135.42  -2
 -12   2  20 3409.95  135.42   1
 -10   2  20 3099.19  122.50   1
  -8   2  20 2084.37  133.93   1
   6   2  18 1346.84   53.31  -2
  -6   2  20 1346.84   53.31   1
  -4   2  20  170.97   18.76   1
  -2   2  20 3716.36  133.61   1
   0   2  20 2897.11  133.21  -2
   0   2  20 2897.11  133.21   1
   2   2  20  772.20   35.06   1
   4   2  20  310.05   20.69   1
  -6   2  22  470.82   36.61  -2
   6   2  20  470.82   36.61   1
   8   2  20 1703.29   64.93   1
  10   2  20 1099.91   55.48   1
 -11   3  20  287.68   21.67   1
  -9   3  20  326.52   28.12   1
  -7   3  20  618.66   34.73   1
  -5   3  20 1474.75   57.43   1
  -3   3  20  245.19   28.96   1
  -1   3  20  388.55   47.15   1
   1   3  20 2670.28  127.64   1
   3   3  20 1987.39   85.93   1
   5   3  20 1373.65   53.53   1
   7   3  20  410.03   28.07   1
   9   3  20   93.98   15.25   1
  -4   4  20  394.07   28.08   1
  -2   4  20  739.14   64.20   1
   0   4  20  729.19   34.37  -2
   0   4  20  729.19   34.37   1
   2   4  20  555.66   38.36   1
   4   4  20  505.39   34.99   1
 -14   1  21   21.71   24.87   1
  12   1  17  253.03   21.66  -2
 -12   1  21  253.03   21.66   1
 -10   1  21   28.20   19.98   1
  -8   1  21  327.27   21.59   1
   6   1  19 1851.52  125.65  -2
  -6   1  21 1851.52  125.65   1
  -4   1  21 1670.19   60.86   1
  -2   1  21  467.15   38.66   1
   0   1  21 1046.43   51.07  -2
   0   1  21 1046.43   51.07   1
   2   1  21  456.76   42.90   1
   4   1  21   -4.40   15.57   1
  -6   1  23  229.04   27.33  -2
   6   1  21  229.04   27.33   1
   8   1  21   52.54   22.07   1
  10   1  21  676.06   30.28   1
 -12   1  25  231.34   16.89  -2
  12   1  21  231.34   16.89   1
 -13   2  21   18.17   19.61   1
 -11   2  21   10.83   15.48   1
  -9   2  21   33.81   19.18   1
  -7   2  21  358.98   30.84   1
  -5   2  21  513.74   29.20   1
  -3   2  21  343.72   26.03   1
  -1   2  21   22.17   20.54   1
   1   2  21  310.32   24.67   1
   3   2  21  394.61   24.62   1
   5   2  21   17.71   21.04   1
   7   2  21  -12.72   14.31   1
   9   2  21  -10.02   13.80   1
  11   2  21  110.21   11.14   1
 -10   3  21   19.15   15.97   1
  -8   3  21   63.66   14.66   1
   6   3  19   32.46   13.00  -2
  -6   3  21   32.46   13.00   1
  -4   3  21  852.54   39.70   1
  -2   3  21  307.01   22.21   1
   0   3  21  249.92   26.31  -2
   0   3  21  249.92   26.31   1
   2   3  21   69.96   16.50   1
   4   3  21   48.77   13.29   1
  -6   3  23  259.84   19.93  -2
   6   3  21  259.84   19.93   1
   8   3  21   13.56    8.56   1
  -5   4  21  138.83   26.65   1
  -3   4  21   12.97   12.14   1
  -1   4  21  603.62   40.35   1
   1   4  21    6.22   10.47   1
   3   4  21  417.00   39.71   1
  12   0  18  447.03   88.25  -2
 -12   0  22  447.03   88.25   1
 -10   0  22  221.43   39.03   1
  -8   0  22 1034.20   62.74   1
   6   0  20 1269.36   62.37  -2
  -6   0  22 1269.36   62.37   1
  -4   0  22 1275.15   62.51   1
  -2   0  22  574.33   40.30   1
   0   0  22  618.16   40.47  -2
   0   0  22  618.16   40.47   1
   2   0  22 4195.86  236.02   1
   4   0  22 2220.26  109.25   1
  -6   0  2410482.41  568.89  -2
   6   0  2210482.41  568.89   1
   8   0  22 4280.87  240.32   1
  10   0  22  123.65   22.88   1
 -12   0  26  309.78   25.15  -2
  12   0  22  309.78   25.15   1
 -13   1  22  628.06   49.61   1
 -11   1  22 1481.68   97.03   1
  -9   1  22  134.83   21.91   1
  -7   1  22 1881.46   69.83   1
  -5   1  22 3060.60   95.97   1
  -3   1  22 1773.57   69.86   1
  -1   1  22  495.81   32.48   1
   1   1  22 1060.08   52.01   1
   3   1  22  325.13   19.17   1
   5   1  22 1258.51   70.37   1
   7   1  22 1684.94  145.26   1
   9   1  22  186.47   16.73   1
  11   1  22  130.85   14.30   1
  12   2  18 1637.39  103.29  -2
 -12   2  22 1637.39  103.29   1
 -10   2  22 3238.76  136.45   1
  -8   2  22  689.34   29.98   1
   6   2  20  635.32   50.35  -2
  -6   2  22  635.32   50.35   1
  -4   2  22  628.87   52.35   1
  -2   2  22 1427.16   75.72   1
   0   2  22 6097.66  299.79  -2
   0   2  22 6097.66  299.79   1
   2   2  22  991.43   57.42   1
   4   2  22  194.26   25.67   1
  -6   2  24  713.03   33.25  -2
   6   2  22  713.03   33.25   1
   8   2  22  689.10   30.31   1
  10   2  22  778.64   67.24   1
  -9   3  22  137.91   18.01   1
  -7   3  22  634.23   27.09   1
  -5   3  22  398.62   18.19   1
  -3   3  22  274.32   23.94   1
  -1   3  22  736.58   41.62   1
   1   3  22  905.48   48.31   1
   3   3  22  592.60   28.37   1
   5   3  22 2443.85  113.07   1
   7   3  22   99.61   10.49   1
  -2   4  22  214.10   22.64   1
   0   4  22  883.38   52.87  -2
   0   4  22  883.38   52.87   1
 -14   1  23   46.57   17.82   1
  12   1  19   57.25   17.07  -2
 -12   1  23   57.25   17.07   1
 -10   1  23   25.40   21.35   1
  -8   1  23   26.39   17.66   1
   6   1  21  263.91   19.66  -2
  -6   1  23  263.91   19.66   1
  -4   1  23  408.23   27.08   1
  -2   1  23   69.64   17.76   1
   0   1  23  210.56   27.64  -2
   0   1  23  210.56   27.64   1
   2   1  23   94.39   18.74   1
   4   1  23  295.66   44.05   1
  -6   1  25  199.54   31.59  -2
   6   1  23  199.54   31.59   1
   8   1  23   20.65   13.04   1
  10   1  23  438.59   23.05   1
 -11   2  23 1006.88   44.20   1
  -9   2  23   10.09   12.33   1
  -7   2  23  189.46   15.98   1
  -5   2  23  157.85   20.05   1
  -3   2  23  209.01   27.22   1
  -1   2  23  127.53   30.63   1
   1   2  23  162.16   19.09   1
   3   2  23  173.17   21.11   1
   5   2  23   86.03   17.79   1
   7   2  23  116.78   17.77   1
   9   2  23    8.46   10.21   1
  -8   3  23   35.01    9.78   1
   6   3  21  362.07   18.69  -2
  -6   3  23  362.07   18.69   1
  -4   3  23  339.09   21.49   1
  -2   3  23   18.79   12.82   1
   0   3  23  -14.93   15.63  -2
   0   3  23  -14.93   15.63   1
   2   3  23    5.54   14.53   1
   4   3  23  351.54   24.48   1
  -6   3  25  225.40   23.60  -2
   6   3  23  225.40   23.60   1
  12   0  20 1653.66  142.60  -2
 -12   0  24 1653.66  142.60   1
 -10   0  24  289.65   56.32   1
  -8   0  24  105.12   27.14   1
   6   0  2215360.33  679.62  -2
  -6   0  2415360.33  679.62   1
  -4   0  24 3907.84  220.87   1
  -2   0  24 1068.63   59.34   1
   0   0  24 1905.40  115.21  -2
   0   0  24 1905.40  115.21   1
   2   0  24  679.94   51.87   1
   4   0  24 2771.82  253.13   1
  -6   0  26 5873.57  325.14  -2
   6   0  24 5873.57  325.14   1
   8   0  24  828.95   55.79   1
  10   0  24 2349.34  106.82   1
 -13   1  24 1108.37   91.86   1
 -11   1  24  462.19   31.10   1
  -9   1  24  710.56   32.58   1
  -7   1  24  557.72   26.84   1
  -5   1  24 2544.81   95.91   1
  -3   1  24  969.45   41.28   1
  -1   1  24 1062.31   53.01   1
   1   1  24  701.63   38.52   1
   3   1  24  259.12   21.81   1
   5   1  24  753.65   61.54   1
   7   1  24 2107.07   99.72   1
   9   1  24  163.87   27.72   1
 -10   2  24  880.51   49.39   1
  -8   2  24  648.93   30.82   1
   6   2  22 1003.21   34.71  -2
  -6   2  24 1003.21   34.71   1
  -4   2  24  192.42   30.67   1
  -2   2  24 1669.45   73.09   1
   0   2  24 5101.28  177.62  -2
   0   2  24 5101.28  177.62   1
   2   2  24  401.34   20.47   1
   4   2  24  109.45   16.34   1
  -6   2  26  319.24   21.91  -2
   6   2  24  319.24   21.91   1
   8   2  24  158.32   14.37   1
  -7   3  24  256.47   16.66   1
  -5   3  24  791.09   34.91   1
  -3   3  24 1324.16   50.69   1
  -1   3  24   70.00   18.99   1
   1   3  24  547.95   28.38   1
   3   3  24  882.21   48.50   1
   5   3  24  145.57   11.46   1
  12   1  21  175.13   14.31  -2
 -12   1  25  175.13   14.31   1
 -10   1  25  183.51   16.94   1
  -8   1  25  339.67   17.32   1
   6   1  23  339.38   21.09  -2
  -6   1  25  339.38   21.09   1
  -4   1  25  256.82   18.51   1
  -2   1  25  508.21   31.50   1
   0   1  25   13.53   17.10  -2
   0   1  25   13.53   17.10   1
   2   1  25   86.51   16.33   1
   4   1  25   26.59   21.89   1
  -6   1  27  106.06   30.28  -2
   6   1  25  106.06   30.28   1
   8   1  25   53.68   16.98   1
 -11   2  25  214.31   28.40   1
  -9   2  25   91.08   13.01   1
  -7   2  25   24.11   11.98   1
  -5   2  25   59.94   13.06   1
  -3   2  25   21.87   13.96   1
  -1   2  25  315.24   20.18   1
   1   2  25  526.89   24.60   1
   3   2  25  329.79   23.45   1
   5   2  25   26.29   11.62   1
   7   2  25   58.48   17.34   1
   6   3  23  182.77   34.52  -2
  -6   3  25  182.77   34.52   1
  -4   3  25   45.63   12.14   1
  -2   3  25    0.56    9.55   1
   0   3  25  164.22   12.17  -2
   0   3  25  164.22   12.17   1
   2   3  25   -0.93   10.92   1
   4   3  25   10.32    8.28   1
  12   0  22  276.76   19.99  -2
 -12   0  26  276.76   19.99   1
 -10   0  26  383.10   35.16   1
  -8   0  26 2481.26  141.53   1
   6   0  24 6006.24  300.13  -2
  -6   0  26 6006.24  300.13   1
  -4   0  26  188.25   24.67   1
  -2   0  26  246.50   30.83   1
   0   0  26  257.74   31.27  -2
   0   0  26  257.74   31.27   1
   2   0  26  805.80   47.11   1
   4   0  26 1705.61  105.08   1
  -6   0  28 1583.51   93.74  -2
   6   0  26 1583.51   93.74   1
   8   0  26  199.07   19.75   1
 -11   1  26  263.77   19.21   1
  -9   1  26  597.22   34.48   1
  -7   1  26 1051.21   37.84   1
  -5   1  26  187.89   15.24   1
  -3   1  26 1951.81   67.43   1
  -1   1  26 1737.37   66.36   1
   1   1  26  198.94   16.84   1
   3   1  26  654.98   36.19   1
   5   1  26  556.27   91.22   1
   7   1  26  559.83   31.31   1
   9   1  26  101.91   12.70   1
  -8   2  26 1743.34   64.21   1
   6   2  24  406.93   20.25  -2
  -6   2  26  406.93   20.25   1
  -4   2  26  752.80   30.11   1
  -2   2  26 1962.60   61.67   1
   0   2  26 2804.98  112.41  -2
   0   2  26 2804.98  112.41   1
   2   2  26  485.93   23.79   1
   4   2  26  513.90   29.28   1
  -6   2  28 1389.15  111.32  -2
   6   2  26 1389.15  111.32   1
  -5   3  26  464.84   43.34   1
  -3   3  26  458.89   42.33   1
  -1   3  26  432.09   24.60   1
   1   3  26   82.92   13.57   1
 -10   1  27  186.48   14.26   1
  -8   1  27  433.29   23.33   1
   6   1  25  100.87   12.78  -2
  -6   1  27  100.87   12.78   1
  -4   1  27  185.61   14.51   1
  -2   1  27  331.97   19.33   1
   0   1  27  494.62   24.53  -2
   0   1  27  494.62   24.53   1
   2   1  27  209.10   25.78   1
   4   1  27   70.11   27.89   1
  -6   1  29  574.84   39.16  -2
   6   1  27  574.84   39.16   1
   8   1  27   33.06   14.13   1
  -9   2  27   47.79   12.22   1
  -7   2  27  166.27   15.85   1
  -5   2  27   75.70   12.15   1
  -3   2  27   52.65   11.86   1
  -1   2  27   71.13   14.17   1
   1   2  27   22.92   11.65   1
   3   2  27   28.63   10.64   1
  -2   3  27  106.96   18.02   1
 -10   0  28 1267.83   94.39   1
  -8   0  28 1067.68   54.73   1
   6   0  26 1558.03   97.88  -2
  -6   0  28 1558.03   97.88   1
  -4   0  28  883.19   48.72   1
  -2   0  28  124.36   21.92   1
   0   0  28  158.49   22.85  -2
   0   0  28  158.49   22.85   1
   2   0  28  963.20   64.35   1
   4   0  28  886.16   58.18   1
  -6   0  30  446.67   44.71  -2
   6   0  28  446.67   44.71   1
  -9   1  28  429.82   31.12   1
  -7   1  28  917.42   30.59   1
  -5   1  28  484.38   19.52   1
  -3   1  28 3559.24   94.02   1
  -1   1  28  666.12   27.82   1
   1   1  28  354.88   19.09   1
   3   1  28  709.57   48.38   1
   5   1  28  452.82   52.86   1
   6   2  26 2116.13   83.63  -2
  -6   2  28 2116.13   83.63   1
  -4   2  28   86.18   10.34   1
  -2   2  28  901.27   35.65   1
   0   2  28 1380.98   79.79  -2
   0   2  28 1380.98   79.79   1
   2   2  28  453.25   55.08   1
  -8   1  29  185.25   12.39   1
   6   1  27  816.51   30.03  -2
  -6   1  29  816.51   30.03   1
  -4   1  29  570.24   22.00   1
  -2   1  29  102.33    9.55   1
   0   1  29  294.08   17.20  -2
   0   1  29  294.08   17.20   1
   2   1  29  250.86   18.55   1
   4   1  29  -11.57   12.23   1
  -5   2  29  138.30   22.51   1
  -3   2  29  221.31   19.66   1
  -1   2  29   46.87   16.34   1
  -8   0  30  537.67   35.32   1
   6   0  28  465.02   45.36  -2
  -6   0  30  465.02   45.36   1
  -4   0  30 2461.35  138.89   1
  -2   0  30  213.43   24.11   1
   0   0  30  210.45   24.44  -2
   0   0  30  210.45   24.44   1
   2   0  30 1348.38  111.07   1
   4   0  30   90.98   18.34   1
  -7   1  30   75.19   10.76   1
  -5   1  30  406.25   28.09   1
  -3   1  30  328.61   15.76   1
  -1   1  30  778.53   52.33   1
   1   1  30 1060.99   89.77   1
   3   1  30  167.00   24.20   1
  -4   1  31  219.84   26.90   1
  -2   1  31   52.41   14.50   1
   0   1  31  201.06   18.99  -2
   0   1  31  201.06   18.99   1
  -2   0  32  267.41   32.25   1
   0   0   0    0.00    0.00   0

TITL Olex2 generated HKLF5 file
CELL 1.54184 15.2994 4.4667 25.4573 90.0000 95.6791 90.0000
ZERR 4.00000 0.0006 0.0002 0.0010 0.0000 0.0036 0.0000
BASF 0.6036
REM Matrix: -1.000 0 0 0 -1 0 0.3290 1
HKLF 5
;
_shelx_hkl_checksum               37459
