# Supplementary material for: Investigating the Effect of Trace Levels of Manganese Ions During Solvothermal Synthesis of Massey University Framework-16 on CO2 Uptake Capacity
Source: Chem Mater. 2024 May 17;36(11):5378–87. doi: 10.1021/acs.chemmater.4c00137 (PMC11170933; doi:10.1021/acs.chemmater.4c00137)
Supplement: Supplementary file 1 — cm4c00137_si_001.zip [file cm4c00137_si_001.zip › Structure files/SCXRD/S2(II).cif]

data_RCD-HB915-Lively-S2
_audit_creation_date               2023-07-03
_audit_creation_method
;
Olex2 1.5-alpha
(compiled 2023.03.06 svn.rbb2c1857 for OlexSys, GUI svn.r6748)
;
_audit_contact_author_address      ?
_audit_contact_author_email        ?
_audit_contact_author_name         ''
_audit_contact_author_phone        ?
_publ_contact_author_id_orcid      ?
_publ_section_references
;
Bourhis, L.J., Dolomanov, O.V., Gildea, R.J., Howard, J.A.K., Puschmann, H.
 (2015). Acta Cryst. A71, 59-75.

Dolomanov, O.V., Bourhis, L.J., Gildea, R.J, Howard, J.A.K. & Puschmann, H.
 (2009), J. Appl. Cryst. 42, 339-341.
;
_chemical_formula_moiety           'C16 H12 Co N2 O8, 2(H2 O)'
_chemical_formula_sum              'C16 H18 Co1 N2 O11'
_chemical_formula_weight           473.261
_chemical_oxdiff_formula           'C64  H48  Co4  N8  O44  '
loop_
  _atom_type_symbol
  _atom_type_scat_dispersion_real
  _atom_type_scat_dispersion_imag
  _atom_type_scat_Cromer_Mann_a1
  _atom_type_scat_Cromer_Mann_a2
  _atom_type_scat_Cromer_Mann_a3
  _atom_type_scat_Cromer_Mann_a4
  _atom_type_scat_Cromer_Mann_b1
  _atom_type_scat_Cromer_Mann_b2
  _atom_type_scat_Cromer_Mann_b3
  _atom_type_scat_Cromer_Mann_b4
  _atom_type_scat_Cromer_Mann_c
  _atom_type_scat_source
  _atom_type_scat_dispersion_source
 C 0.01920 0.00962 2.31000 1.02000 1.58860 0.86500 20.84390 10.20750 0.56870
 51.65120 0.21560 'International Tables Volume C Table 6.1.1.4 (pp. 500-502)'
 'Henke, Gullikson and Davis, At. Data and Nucl. Data Tables, 1993, 54, 2'
 Co -2.41038 3.56695 12.28410 7.34090 4.00340 2.34880 4.27910 0.27840 13.53590
 71.16920 1.01180 'International Tables Volume C Table 6.1.1.4 (pp. 500-502)'
 'Henke, Gullikson and Davis, At. Data and Nucl. Data Tables, 1993, 54, 2'
 H 0.00000 0.00000 0.49300 0.32291 0.14019 0.04081 10.51090 26.12570 3.14236
 57.79970 0.00304 'International Tables Volume C Table 6.1.1.4 (pp. 500-502)'
 'Henke, Gullikson and Davis, At. Data and Nucl. Data Tables, 1993, 54, 2'
 N 0.03256 0.01839 12.21260 3.13220 2.01250 1.16630 0.00570 9.89330 28.99750
 0.58260 -11.52900 'International Tables Volume C Table 6.1.1.4 (pp. 500-502)'
 'Henke, Gullikson and Davis, At. Data and Nucl. Data Tables, 1993, 54, 2'
 O 0.05239 0.03377 3.04850 2.28680 1.54630 0.86700 13.27710 5.70110 0.32390
 32.90890 0.25080 'International Tables Volume C Table 6.1.1.4 (pp. 500-502)'
 'Henke, Gullikson and Davis, At. Data and Nucl. Data Tables, 1993, 54, 2'

_space_group_crystal_system        'monoclinic'
_space_group_IT_number             15
_space_group_name_H-M_alt          'I 1 2/a 1'
_space_group_name_Hall             '-I 2ya'
loop_
  _space_group_symop_id
  _space_group_symop_operation_xyz
 1 x,y,z
 2 -x+1/2,y,-z
 3 -x,-y,-z
 4 x-1/2,-y,z
 5 x+1/2,y+1/2,z+1/2
 6 -x+1,y+1/2,-z+1/2
 7 -x+1/2,-y+1/2,-z+1/2
 8 x,-y+1/2,z+1/2

_symmetry_Int_Tables_number        15
_cell_length_a                     15.2691(15)
_cell_length_b                     4.4557(6)
_cell_length_c                     25.399(2)
_cell_angle_alpha                  90
_cell_angle_beta                   95.605(9)
_cell_angle_gamma                  90
_cell_volume                       1719.7(3)
_cell_formula_units_Z              4
_cell_measurement_reflns_used      1186
_cell_measurement_temperature      173.03(10)
_cell_measurement_theta_max        70.5960
_cell_measurement_theta_min        3.4770
_exptl_absorpt_coefficient_mu      8.500
_exptl_absorpt_correction_T_max    0.912
_exptl_absorpt_correction_T_min    0.615
_exptl_absorpt_correction_type     gaussian
_exptl_absorpt_process_details
;
CrysAlisPro 1.171.42.91a (Rigaku Oxford Diffraction, 2023)
Numerical absorption correction based on gaussian integration over
a multifaceted crystal model
Empirical absorption correction using spherical harmonics,
implemented in SCALE3 ABSPACK scaling algorithm.
;
_exptl_crystal_colour              pink
_exptl_crystal_colour_primary      pink
_exptl_crystal_density_diffrn      1.828
_exptl_crystal_description         plate
_exptl_crystal_F_000               967.185
loop_
  _exptl_crystal_face_index_h
  _exptl_crystal_face_index_k
  _exptl_crystal_face_index_l
  _exptl_crystal_face_perp_dist
 -1 3 5 0.0186
 1 -3 -4 0.0514
 4 1 -15 0.0228
 -1 -2 9 0.0500
 -4 -1 15 0.0267
 9 1 5 0.0111
 -10 0 -3 0.0085
 10 0 3 0.0085

_exptl_crystal_recrystallization_method 
 'The material was recrystallised from --- by as supplied'
_exptl_crystal_size_max            0.073
_exptl_crystal_size_mid            0.053
_exptl_crystal_size_min            0.017
loop_
  _exptl_oxdiff_crystal_face_indexfrac_h
  _exptl_oxdiff_crystal_face_indexfrac_k
  _exptl_oxdiff_crystal_face_indexfrac_l
  _exptl_oxdiff_crystal_face_x
  _exptl_oxdiff_crystal_face_y
  _exptl_oxdiff_crystal_face_z
 -1.4170 2.7213 5.2571 0.9380 0.3368 -0.0826
 1.2297 -2.7676 -4.4952 -0.9407 -0.3378 0.0316
 3.7743 0.7505 -15.1695 -0.0008 0.0036 1.0000
 -0.7924 -2.3776 9.3721 -0.6618 -0.0901 -0.7442
 -3.8074 -0.6878 15.2507 0.0222 0.0030 -0.9997
 8.9048 0.6586 4.7315 -0.1346 0.9889 0.0634
 -9.5488 -0.1367 -2.8080 0.3346 -0.9319 -0.1398
 9.5488 0.1367 2.8080 -0.3346 0.9319 0.1398

_diffrn_reflns_av_R_equivalents    0.1492
_diffrn_reflns_av_unetI/netI       0.1020
_diffrn_reflns_Laue_measured_fraction_full  0.9952
_diffrn_reflns_Laue_measured_fraction_max  0.9952
_diffrn_reflns_limit_h_max         18
_diffrn_reflns_limit_h_min         -18
_diffrn_reflns_limit_k_max         5
_diffrn_reflns_limit_k_min         -4
_diffrn_reflns_limit_l_max         28
_diffrn_reflns_limit_l_min         -30
_diffrn_reflns_number              10462
_diffrn_reflns_point_group_measured_fraction_full  0.9952
_diffrn_reflns_point_group_measured_fraction_max  0.9952
_diffrn_reflns_theta_full          65.0724
_diffrn_reflns_theta_max           65.07
_diffrn_reflns_theta_min           3.50
_diffrn_ambient_environment        N~2~
_diffrn_ambient_temperature        173.03(10)
_diffrn_detector                   'Hybrid Pixel Array Detector'
_diffrn_detector_area_resol_mean   5.8140
_diffrn_measured_fraction_theta_full  0.9952
_diffrn_measured_fraction_theta_max  0.9952
_diffrn_measurement_details
;
List of Runs (angles in degrees, time in seconds):

  # Type    Start    End  Width  t~exp~   \w     \q     \k     \f   Frames
--------------------------------------------------------------------------
  1  \w    -30.00  77.00   1.00    3.00    --    0.00   9.00  60.00  107
  2  \w    -11.00  84.00   1.00    3.00    --    5.00  28.00-120.00   95
  3  \w    -59.00  89.00   1.00    3.00    --    5.00  28.00-120.00  148
  4  \w    -81.00  37.00   1.00    3.00    --    5.00  28.00-120.00  118
  5  \w    -52.00   1.00   1.00    7.00    --  -88.52  28.00   0.00   53
  6  \w   -123.00 -28.00   1.00    7.00    --  -88.52  37.00  90.00   95
  7  \w    -36.00 -10.00   1.00    7.00    --  -88.52  28.00  90.00   26
  8  \w   -166.00-101.00   1.00    7.00    --  -88.52  28.00   0.00   65
  9  \w   -119.00 -93.00   1.00    7.00    --  -88.52  46.00-150.00   26
 10  \w   -137.00-111.00   1.00    7.00    --  -88.52  28.00 -60.00   26
 11  \w   -172.00-135.00   1.00    7.00    --  -88.52  37.00   0.00   37
 12  \w   -156.00-131.00   1.00    7.00    --  -88.52  46.00 -90.00   25
 13  \w   -177.00 -73.00   1.00    7.00    --  -88.52  28.00  90.00  104
 14  \w   -126.00-101.00   1.00    7.00    --  -88.52  28.00-150.00   25
 15  \w    -80.00   0.00   1.00    7.00    --  -88.52  28.00 -60.00   80
 16  \w    -24.00   1.00   1.00    7.00    --  -88.52  37.00   0.00   25
 17  \w   -166.00-141.00   1.00    7.00    --  -88.52  46.00-150.00   25
 18  \w   -174.00-136.00   1.00    7.00    --  -90.00  53.00-103.79   38
 19  \w   -106.00 -80.00   1.00    7.00    --  -90.00  53.00 143.25   26
 20  \w    -40.00 -11.00   1.00    7.00    --  -90.00  54.00  -8.87   29
 21  \w   -169.00-138.00   1.00    7.00    --  -90.00  52.00 -56.88   31
 22  \w   -102.00 -70.00   1.00    7.00    --  -90.00  54.00  -8.87   32
 23  \w   -139.00  -4.00   1.00    7.00    --  -90.00  53.00 -85.32  135
 24  \w   -129.00-103.00   1.00    7.00    --  -90.00  52.00 -56.88   26
 25  \w    -88.00 -62.00   1.00    6.00    --    0.00  28.00-150.00   26
 26  \w     37.00  63.00   1.00    6.00    --    0.00  28.00-150.00   26
 27  \w   -164.00 -91.00   1.00    9.00    --  -83.66  46.00   0.00   73
 28  \w    -62.00  -8.00   1.00    9.00    --  -83.66  18.00-120.00   54
 29  \w   -161.00-133.00   1.00    9.00    --  -83.66  46.00 -30.00   28
 30  \w    -42.00 -14.00   1.00    9.00    --  -83.66  46.00   0.00   28
 31  \w   -175.00-101.00   1.00    9.00    --  -85.80  55.00 -64.28   74
 32  \w   -113.00 -87.00   1.00    9.00    --  -85.80  55.00-111.09   26
 33  \w    -36.00 -10.00   1.00    9.00    --  -85.80  53.00 -37.76   26
 34  \w   -163.00-138.00   1.00    9.00    --  -85.80  53.00 -37.76   25
 35  \w   -175.00-149.00   1.00    9.00    --  -85.80  55.00-111.09   26
 36  \w    -53.00   2.00   1.00    9.00    --  -85.80  55.00 -64.28   55
 37  \w   -108.00 -58.00   1.00    9.00    --  -85.80  48.00 -30.13   50
 38  \w   -174.00-148.00   1.00    9.00    --  -85.80  48.00 -30.13   26
 39  \w   -116.00 -91.00   1.00    9.00    --  -87.94  46.00-120.00   25
 40  \w    -72.00 -46.00   1.00    9.00    --  -87.94  46.00-120.00   26
;
_diffrn_measurement_device         'four-circle diffractometer'
_diffrn_measurement_device_type    'XtaLAB AFC11 (RCD3): quarter-chi single'
_diffrn_measurement_method         '\w scans'
_diffrn_orient_matrix_type        
 'CrysAlisPro convention (1999,Acta A55,543-557)'
_diffrn_orient_matrix_UB_11        -0.0410898000
_diffrn_orient_matrix_UB_12        0.3129981000
_diffrn_orient_matrix_UB_13        0.0053168000
_diffrn_orient_matrix_UB_21        0.0878704000
_diffrn_orient_matrix_UB_22        0.1165936000
_diffrn_orient_matrix_UB_23        0.0273951000
_diffrn_orient_matrix_UB_31        0.0292911000
_diffrn_orient_matrix_UB_32        0.0896138000
_diffrn_orient_matrix_UB_33        -0.0541997000
_diffrn_radiation_monochromator    mirror
_diffrn_radiation_probe            x-ray
_diffrn_radiation_type             'Cu K\a'
_diffrn_radiation_wavelength       1.54184
_diffrn_source                     'Rotating-anode X-ray tube'
_diffrn_source_type                'Rigaku (Cu) X-ray Source'
_reflns_Friedel_coverage           0.0
_reflns_limit_h_max                17
_reflns_limit_h_min                0
_reflns_limit_k_max                5
_reflns_limit_k_min                0
_reflns_limit_l_max                28
_reflns_limit_l_min                -29
_reflns_number_gt                  1086
_reflns_number_total               1461
_reflns_threshold_expression       I>=2u(I)
_computing_cell_refinement         'CrysAlisPro 1.171.42.91a (Rigaku OD, 2023)'
_computing_data_collection         'CrysAlisPro 1.171.42.91a (Rigaku OD, 2023)'
_computing_data_reduction          'CrysAlisPro 1.171.42.91a (Rigaku OD, 2023)'
_computing_molecular_graphics      'Olex2 1.5-alpha (Dolomanov et al., 2009)'
_computing_publication_material    'Olex2 1.5-alpha (Dolomanov et al., 2009)'
_computing_structure_refinement   
 'olex2.refine 1.5-alpha (Bourhis et al., 2015)'
_refine_diff_density_max           0.6204
_refine_diff_density_min           -0.7725
_refine_diff_density_rms           0.1690
_refine_ls_d_res_high              0.8501
_refine_ls_d_res_low               12.6387
_refine_ls_goodness_of_fit_ref     1.0162
_refine_ls_hydrogen_treatment      mixed
_refine_ls_matrix_type             full
_refine_ls_number_constraints      10
_refine_ls_number_parameters       147
_refine_ls_number_reflns           1461
_refine_ls_number_restraints       96
_refine_ls_R_factor_all            0.0864
_refine_ls_R_factor_gt             0.0576
_refine_ls_restrained_S_all        0.9810
_refine_ls_shift/su_max            -0.0005
_refine_ls_shift/su_mean           0.0001
_refine_ls_structure_factor_coef   Fsqd
_refine_ls_weighting_details      
 'w=1/[\s^2^(Fo^2^)+(0.0678P)^2^+3.3012P] where P=(Fo^2^+2Fc^2^)/3'
_refine_ls_weighting_scheme        calc
_refine_ls_wR_factor_gt            0.1348
_refine_ls_wR_factor_ref           0.1491
_olex2_refinement_description
;
1. Fixed Uiso
 At 1.2 times of:
  All C(H) groups
 At 1.5 times of:
  All O(H) groups, All O(H,H) groups
2. Restrained distances
 H1B-N1 = N1-H1A
 0.985 with sigma of 0.002
 H1B-H1A
 1.604 with sigma of 0.004
3. Rigid body (RIGU) restrains
 O1, O2, O3, O4, N1, C1, C2, C3, C4, C5, C6, C7, C8
 with sigma for 1-2 distances of 0.002 and sigma for 1-3 distances of 0.003
4.a Free rotating group:
 O1W(H1WA,H1WB)
4.b Aromatic/amide H refined with riding coordinates:
 C3(H3A), C5(H5), C7(H7)
;
loop_
  _atom_site_label
  _atom_site_type_symbol
  _atom_site_fract_x
  _atom_site_fract_y
  _atom_site_fract_z
  _atom_site_U_iso_or_equiv
  _atom_site_adp_type
  _atom_site_occupancy
  _atom_site_site_symmetry_order
  _atom_site_refinement_flags_posn
  _atom_site_refinement_flags_adp
  _atom_site_refinement_flags_occupancy
 Co1 Co 0.75 0.25 0.25 0.0141(3) Uani 1.000000 2 S T P
 O1 O 0.70560(19) 0.5548(7) 0.30380(11) 0.0163(7) Uani 1.000000 1 . U .
 O2 O 0.64548(19) 0.9714(8) 0.26617(11) 0.0182(8) Uani 1.000000 1 . U .
 O3 O 0.4266(2) 0.2446(9) 0.46478(14) 0.0317(9) Uani 1.000000 1 . U .
 H3 H 0.434(4) 0.096(15) 0.494(2) 0.0475(14) Uiso 1.000000 1 R . .
 O4 O 0.5660(2) 0.1199(9) 0.45542(13) 0.0285(9) Uani 1.000000 1 . U .
 N1 N 0.3314(2) 0.9548(9) 0.31740(13) 0.0155(9) Uani 1.000000 1 D U .
 C1 C 0.6454(3) 0.7495(11) 0.29610(15) 0.0143(9) Uani 1.000000 1 . U .
 C2 C 0.5651(3) 0.7035(11) 0.32595(16) 0.0161(10) Uani 1.000000 1 . U .
 C3 C 0.4882(3) 0.8590(11) 0.31004(17) 0.0159(10) Uani 1.000000 1 . U .
 H3A H 0.4869(3) 1.0150(11) 0.27757(17) 0.0190(11) Uiso 1.000000 1 R . .
 C4 C 0.4127(3) 0.8147(11) 0.33579(16) 0.0168(10) Uani 1.000000 1 . U .
 C5 C 0.4153(3) 0.6169(12) 0.37860(16) 0.0176(10) Uani 1.000000 1 . U .
 H5 H 0.3576(3) 0.5816(12) 0.39905(16) 0.0211(12) Uiso 1.000000 1 R . .
 C6 C 0.4934(3) 0.4656(11) 0.39463(16) 0.0169(10) Uani 1.000000 1 . U .
 C7 C 0.5684(3) 0.5040(11) 0.36787(16) 0.0177(10) Uani 1.000000 1 . U .
 H7 H 0.6277(3) 0.3805(11) 0.37967(16) 0.0213(12) Uiso 1.000000 1 R . .
 C8 C 0.4978(3) 0.2630(12) 0.44054(17) 0.0208(10) Uani 1.000000 1 . U .
 H1A H 0.289(2) 0.954(9) 0.3443(13) 0.042(16) Uiso 1.000000 1 D . .
 H1B H 0.343(3) 1.164(3) 0.308(2) 0.06(2) Uiso 1.000000 1 D . .
 O1W O 0.7413(4) -0.0074(15) 0.4215(2) 0.0769(17) Uani 1.000000 1 . . .
 H1WA H 0.758(5) -0.162(14) 0.439(3) 0.115(3) Uiso 1.000000 1 G . .
 H1WB H 0.692(3) 0.038(19) 0.433(3) 0.115(3) Uiso 1.000000 1 G . .

loop_
  _atom_site_aniso_label
  _atom_site_aniso_U_11
  _atom_site_aniso_U_22
  _atom_site_aniso_U_33
  _atom_site_aniso_U_12
  _atom_site_aniso_U_13
  _atom_site_aniso_U_23
 Co1 0.0134(5) 0.0155(6) 0.0137(5) -0.0011(5) 0.0036(4) -0.0008(5)
 O1 0.0183(15) 0.0191(19) 0.0122(14) 0.0008(11) 0.0041(11) -0.0004(11)
 O2 0.0165(16) 0.0225(19) 0.0166(14) 0.0006(12) 0.0059(11) 0.0050(10)
 O3 0.0281(17) 0.039(2) 0.0298(18) 0.0069(15) 0.0137(12) 0.0197(17)
 O4 0.0254(17) 0.035(2) 0.0265(17) 0.0037(13) 0.0082(12) 0.0129(15)
 N1 0.0135(17) 0.020(2) 0.0137(17) -0.0010(13) 0.0028(12) -0.0020(14)
 C1 0.0154(18) 0.018(2) 0.0100(17) -0.0006(11) 0.0033(11) -0.0006(11)
 C2 0.0158(17) 0.020(3) 0.0130(17) -0.0005(11) 0.0029(10) -0.0025(12)
 C3 0.0147(17) 0.017(2) 0.0161(19) -0.0017(12) 0.0026(10) -0.0021(14)
 C4 0.0160(17) 0.020(3) 0.0143(17) -0.0001(11) 0.0020(10) -0.0028(13)
 C5 0.0147(19) 0.022(2) 0.0164(18) -0.0002(13) 0.0031(11) -0.0003(13)
 C6 0.0175(18) 0.021(3) 0.0126(17) -0.0005(12) 0.0030(10) -0.0009(12)
 C7 0.018(2) 0.020(3) 0.0152(17) -0.0002(13) 0.0025(11) -0.0011(13)
 C8 0.0232(18) 0.025(3) 0.0146(18) -0.0009(13) 0.0046(11) 0.0014(13)
 O1W 0.063(4) 0.102(5) 0.067(3) 0.011(3) 0.017(3) 0.013(3)

loop_
  _geom_bond_atom_site_label_1
  _geom_bond_atom_site_label_2
  _geom_bond_distance
  _geom_bond_site_symmetry_2
  _geom_bond_publ_flag
 Co1 O1 2.086(3) . ?
 Co1 O1 2.086(3) 7_655 ?
 Co1 O2 2.094(3) 7_665 ?
 Co1 O2 2.094(3) 1_545 ?
 Co1 N1 2.212(4) 4_665 ?
 Co1 N1 2.212(4) 6_545 ?
 O1 C1 1.265(5) . ?
 O2 C1 1.247(5) . ?
 O3 H3 1.00(6) . ?
 O3 C8 1.302(5) . ?
 O4 C8 1.248(6) . ?
 N1 C4 1.427(6) . ?
 N1 H1A 0.9849(19) . ?
 N1 H1B 0.9849(19) . ?
 C1 C2 1.517(6) . ?
 C2 C3 1.390(6) . ?
 C2 C7 1.384(6) . ?
 C3 H3A 1.0770 . ?
 C3 C4 1.394(6) . ?
 C4 C5 1.397(6) . ?
 C5 H5 1.0770 . ?
 C5 C6 1.395(6) . ?
 C6 C7 1.398(6) . ?
 C6 C8 1.471(6) . ?
 C7 H7 1.0770 . ?
 O1W H1WA 0.8497 . ?
 O1W H1WB 0.8497 . ?

loop_
  _geom_angle_atom_site_label_1
  _geom_angle_atom_site_label_2
  _geom_angle_atom_site_label_3
  _geom_angle
  _geom_angle_site_symmetry_1
  _geom_angle_site_symmetry_3
  _geom_angle_publ_flag
 O1 Co1 O1 180.0 7_655 . ?
 O2 Co1 O1 92.60(12) 1_545 7_655 ?
 O2 Co1 O1 92.60(12) 7_665 . ?
 O2 Co1 O1 87.40(12) 1_545 . ?
 O2 Co1 O1 87.40(12) 7_665 7_655 ?
 O2 Co1 O2 180.0 7_665 1_545 ?
 N1 Co1 O1 92.55(13) 4_665 7_655 ?
 N1 Co1 O1 92.55(13) 6_545 . ?
 N1 Co1 O1 87.45(13) 4_665 . ?
 N1 Co1 O1 87.45(13) 6_545 7_655 ?
 N1 Co1 O2 89.13(12) 4_665 1_545 ?
 N1 Co1 O2 90.87(12) 4_665 7_665 ?
 N1 Co1 O2 90.87(12) 6_545 1_545 ?
 N1 Co1 O2 89.13(12) 6_545 7_665 ?
 N1 Co1 N1 180.0 6_545 4_665 ?
 C1 O1 Co1 128.5(3) . 7_655 ?
 C1 O2 Co1 129.5(3) . 1_565 ?
 C8 O3 H3 111(3) . . ?
 C4 N1 Co1 118.5(3) . 4_565 ?
 H1A N1 Co1 100(3) . 4_565 ?
 H1A N1 C4 112(3) . . ?
 H1B N1 Co1 107(3) . 4_565 ?
 H1B N1 C4 109(3) . . ?
 H1B N1 H1A 109.0(4) . . ?
 O2 C1 O1 126.4(4) . . ?
 C2 C1 O1 116.1(4) . . ?
 C2 C1 O2 117.4(4) . . ?
 C3 C2 C1 119.3(4) . . ?
 C7 C2 C1 120.1(4) . . ?
 C7 C2 C3 120.7(4) . . ?
 H3A C3 C2 119.8(3) . . ?
 C4 C3 C2 120.5(4) . . ?
 C4 C3 H3A 119.8(3) . . ?
 C3 C4 N1 121.1(4) . . ?
 C5 C4 N1 119.3(4) . . ?
 C5 C4 C3 119.5(4) . . ?
 H5 C5 C4 120.3(3) . . ?
 C6 C5 C4 119.4(4) . . ?
 C6 C5 H5 120.3(3) . . ?
 C7 C6 C5 121.1(4) . . ?
 C8 C6 C5 119.9(4) . . ?
 C8 C6 C7 119.0(4) . . ?
 C6 C7 C2 118.9(4) . . ?
 H7 C7 C2 120.6(3) . . ?
 H7 C7 C6 120.6(3) . . ?
 O4 C8 O3 122.3(4) . . ?
 C6 C8 O3 116.0(4) . . ?
 C6 C8 O4 121.7(4) . . ?
 H1WB O1W H1WA 104.5 . . ?

loop_
  _geom_hbond_atom_site_label_D
  _geom_hbond_atom_site_label_H
  _geom_hbond_atom_site_label_A
  _geom_hbond_distance_DH
  _geom_hbond_distance_HA
  _geom_hbond_distance_DA
  _geom_hbond_angle_DHA
  _geom_hbond_site_symmetry_A
 O3 H3 O4 1.00(6) 1.60(6) 2.591(5) 172(5) 3_656

loop_
  _geom_torsion_atom_site_label_1
  _geom_torsion_atom_site_label_2
  _geom_torsion_atom_site_label_3
  _geom_torsion_atom_site_label_4
  _geom_torsion
  _geom_torsion_site_symmetry_1
  _geom_torsion_site_symmetry_2
  _geom_torsion_site_symmetry_3
  _geom_torsion_site_symmetry_4
  _geom_torsion_publ_flag
 Co1 O1 C1 O2 -64.3(4) . . . . ?
 Co1 O1 C1 O2 -64.3(4) 7_655 . . . ?
 Co1 O1 C1 C2 114.9(3) . . . . ?
 Co1 O1 C1 C2 114.9(3) 7_655 . . . ?
 Co1 O2 C1 O1 -36.9(4) 1_565 . . . ?
 Co1 O2 C1 O1 -36.9(4) 7_665 . . . ?
 Co1 O2 C1 C2 144.0(3) 7_665 . . . ?
 Co1 O2 C1 C2 144.0(3) 1_565 . . . ?
 Co1 N1 C4 C3 80.5(4) 4_565 . . . ?
 Co1 N1 C4 C3 80.5(4) 6 . . . ?
 Co1 N1 C4 C5 -96.0(3) 6 . . . ?
 Co1 N1 C4 C5 -96.0(3) 4_565 . . . ?
 O1 C1 C2 C3 -163.9(4) . . . . ?
 O1 C1 C2 C7 14.9(5) . . . . ?
 O2 C1 C2 C3 15.4(5) . . . . ?
 O2 C1 C2 C7 -165.9(4) . . . . ?
 O3 C8 C6 C5 -1.9(5) . . . . ?
 O3 C8 C6 C7 177.8(4) . . . . ?
 O4 C8 C6 C5 178.7(5) . . . . ?
 O4 C8 C6 C7 -1.6(6) . . . . ?
 N1 C4 C3 C2 -175.1(4) . . . . ?
 N1 C4 C5 C6 176.1(4) . . . . ?
 C1 C2 C3 C4 178.2(4) . . . . ?
 C1 C2 C7 C6 -179.9(4) . . . . ?
 C2 C3 C4 C5 1.4(5) . . . . ?
 C2 C7 C6 C5 2.1(5) . . . . ?
 C2 C7 C6 C8 -177.6(4) . . . . ?
 C3 C4 C5 C6 -0.4(5) . . . . ?
 C4 C5 C6 C7 -1.3(6) . . . . ?
 C4 C5 C6 C8 178.4(4) . . . . ?

_smtbx_masks_special_details       ?
loop_
  _smtbx_masks_void_nr
  _smtbx_masks_void_average_x
  _smtbx_masks_void_average_y
  _smtbx_masks_void_average_z
  _smtbx_masks_void_volume
  _smtbx_masks_void_count_electrons
  _smtbx_masks_void_content
 1 0.250 -0.058 0.000 14.6 7.3 '1 H2,1 O'
 2 0.250 0.558 0.500 14.6 7.3 '1 H2,1 O'
 3 0.750 0.058 0.000 14.6 7.3 '1 H2,1 O'
 4 0.750 0.442 0.500 14.6 7.3 '1 H2,1 O'

_smtbx_masks_void_probe_radius     1.2
_smtbx_masks_void_truncation_radius  1.2
_shelx_fab_file
;
1 1 28 0.5119 -0.2679
2 1 29 -0.3512 0.2596
2 0 28 -0.4654 0.4207
1 2 27 0.8440 0.1534
1 1 26 0.5613 -0.2379
2 1 27 -0.6237 0.2277
3 1 28 -0.5286 0.0382
2 0 26 -0.7344 0.3792
4 0 28 0.9624 -0.1215
1 2 25 0.8484 0.1896
2 2 26 -0.4336 -0.0569
3 2 27 -0.6910 -0.1077
1 1 24 0.4721 -0.1950
2 1 25 -0.8489 0.1856
3 1 26 -0.6159 0.0178
4 1 27 0.8774 -0.1914
1 3 24 0.3406 0.4779
2 0 24 -0.9117 0.3095
4 0 26 1.2220 -0.1074
1 2 23 0.6619 0.2002
2 2 24 -0.6409 -0.0609
3 2 25 -0.7137 -0.1366
4 2 26 0.2745 -0.1341
1 1 22 0.2434 -0.1480
2 1 23 -1.0223 0.1420
3 1 24 -0.5875 0.0012
4 1 25 1.0720 -0.1653
5 1 26 0.4896 0.1631
6 1 27 -0.8794 -0.0116
1 3 22 0.1599 0.4369
2 3 23 -0.1685 0.0040
3 3 24 0.0361 -0.2270
2 0 22 -1.0382 0.2249
4 0 24 1.3676 -0.0830
6 0 26 -1.3761 -0.2091
1 2 21 0.3033 0.1820
2 2 22 -0.8801 -0.0557
3 2 23 -0.5763 -0.1465
4 2 24 0.4469 -0.1165
5 2 25 0.4641 0.0938
1 1 20 -0.0822 -0.1051
2 1 21 -1.2088 0.1057
3 1 22 -0.4339 -0.0082
4 1 23 1.2000 -0.1315
5 1 24 0.5132 0.1646
6 1 25 -1.1119 -0.0157
7 1 26 -0.2965 -0.1686
1 3 20 -0.1188 0.3611
2 3 21 -0.4628 -0.0002
3 3 22 0.2352 -0.2127
4 3 23 -0.0944 -0.0464
2 0 20 -1.2497 0.1412
4 0 22 1.4168 -0.0520
6 0 24 -1.6097 -0.2029
8 0 26 1.0128 0.3504
1 2 19 -0.1515 0.1381
2 2 20 -1.1890 -0.0406
3 2 21 -0.2870 -0.1352
4 2 22 0.6681 -0.0942
5 2 23 0.3852 0.0940
6 2 24 -0.2268 0.1475
1 4 19 -0.5779 0.1778
1 1 18 -0.4227 -0.0719
2 1 19 -1.5466 0.0826
3 1 20 -0.1829 -0.0086
4 1 21 1.3041 -0.0957
5 1 22 0.4459 0.1508
6 1 23 -1.2927 -0.0213
7 1 24 -0.3647 -0.1595
8 1 25 0.8143 0.2000
1 3 18 -0.4331 0.2630
2 3 19 -0.8492 -0.0089
3 3 20 0.5049 -0.1772
4 3 21 0.2287 -0.0226
5 3 22 -0.4746 -0.0116
2 0 18 -1.7637 0.0727
4 0 20 1.4683 -0.0205
6 0 22 -1.7447 -0.1858
8 0 24 1.3399 0.3315
1 2 17 -0.5825 0.0775
2 2 18 -1.6312 -0.0170
3 2 19 0.0958 -0.1052
4 2 20 0.9682 -0.0718
5 2 21 0.1956 0.0834
6 2 22 -0.4337 0.1284
7 2 23 -0.3225 -0.0216
1 4 17 -0.6545 0.1538
2 4 18 -0.6569 0.0058
3 4 19 1.0162 -0.0693
1 1 16 -0.6746 -0.0507
2 1 17 -2.2239 0.0746
3 1 18 0.1008 -0.0009
4 1 19 1.4911 -0.0642
5 1 20 0.3018 0.1249
6 1 21 -1.4325 -0.0282
7 1 22 -0.3859 -0.1352
8 1 23 1.0632 0.1793
9 1 24 0.1768 0.0266
1 3 16 -0.6982 0.1583
2 3 17 -1.3115 -0.0184
3 3 18 0.7885 -0.1270
4 3 19 0.6863 0.0026
5 3 20 -0.6913 -0.0198
6 3 21 0.1382 0.0168
2 0 16 -2.8332 0.0293
4 0 18 1.6988 0.0054
6 0 20 -1.8254 -0.1612
8 0 22 1.6289 0.2897
1 2 15 -0.8545 0.0130
2 2 16 -2.2805 0.0119
3 2 17 0.4724 -0.0631
4 2 18 1.3960 -0.0539
5 2 19 -0.0675 0.0651
6 2 20 -0.7133 0.1014
7 2 21 -0.2474 0.0021
8 2 22 0.1546 -0.0602
1 4 15 -0.6762 0.1306
2 4 16 -1.0813 -0.0404
3 4 17 1.1016 -0.0622
4 4 18 0.6259 0.0865
1 1 14 -0.7395 -0.0406
2 1 15 -3.4309 0.0788
3 1 16 0.3292 0.0124
4 1 17 1.9174 -0.0416
5 1 18 0.1233 0.0923
6 1 19 -1.5887 -0.0351
7 1 20 -0.3621 -0.1009
8 1 21 1.2964 0.1529
9 1 22 0.2504 -0.0000
10 1 23 -0.4999 -0.1800
1 3 14 -0.8283 0.0628
2 3 15 -1.8221 -0.0243
3 3 16 1.0107 -0.0714
4 3 17 1.2601 0.0237
5 3 18 -0.9036 -0.0278
6 3 19 -0.2785 -0.0194
7 3 20 0.4403 0.1707
2 0 14 -4.6751 0.0140
4 0 16 2.3309 0.0203
6 0 18 -1.9592 -0.1326
8 0 20 1.8742 0.2333
10 0 22 -0.9544 -0.1593
1 2 13 -0.8536 -0.0425
2 2 14 -3.1967 0.0407
3 2 15 0.7246 -0.0181
4 2 16 2.0073 -0.0436
5 2 17 -0.3344 0.0443
6 2 18 -1.0935 0.0720
7 2 19 -0.1211 0.0234
8 2 20 0.3838 -0.0521
9 2 21 0.3253 -0.1003
1 4 13 -0.6254 0.1103
2 4 14 -1.4967 -0.0754
3 4 15 1.0953 -0.0559
4 4 16 1.1232 0.1049
5 4 17 -1.2086 -0.0066
1 1 12 -0.5520 -0.0383
2 1 13 -5.2988 0.0879
3 1 14 0.4124 0.0274
4 1 15 2.7542 -0.0299
5 1 16 -0.0269 0.0597
6 1 17 -1.8627 -0.0399
7 1 18 -0.3127 -0.0646
8 1 19 1.5219 0.1256
9 1 20 0.3175 -0.0316
10 1 21 -0.7546 -0.1354
1 3 12 -0.7619 -0.0108
2 3 13 -2.3429 -0.0229
3 3 14 1.0975 -0.0199
4 3 15 1.9122 0.0355
5 3 16 -1.0560 -0.0326
6 3 17 -0.8300 -0.0516
7 3 18 0.5798 0.1706
8 3 19 -0.2042 0.0515
2 0 12 -7.3930 0.0225
4 0 14 3.5768 0.0217
6 0 16 -2.3021 -0.1027
8 0 18 2.1062 0.1721
10 0 20 -1.3182 -0.0972
1 2 11 -0.5221 -0.0785
2 2 12 -4.3972 0.0635
3 2 13 0.7473 0.0203
4 2 14 2.8467 -0.0421
5 2 15 -0.5188 0.0263
6 2 16 -1.6088 0.0460
7 2 17 0.0202 0.0366
8 2 18 0.6826 -0.0378
9 2 19 0.3066 -0.1370
10 2 20 0.0020 0.0187
1 4 11 -0.4982 0.0934
2 4 12 -1.8383 -0.0908
3 4 13 0.9867 -0.0510
4 4 14 1.6384 0.1114
5 4 15 -1.1761 0.0076
6 4 16 -0.6950 -0.1784
1 1 10 -0.1027 -0.0390
2 1 11 -7.8411 0.0929
3 1 12 0.2845 0.0406
4 1 13 4.1364 -0.0277
5 1 14 -0.0807 0.0326
6 1 15 -2.3799 -0.0405
7 1 16 -0.2702 -0.0346
8 1 17 1.7763 0.1006
9 1 18 0.3810 -0.0605
10 1 19 -1.0308 -0.0892
11 1 20 -0.0775 0.0941
1 3 10 -0.4824 -0.0559
2 3 11 -2.8288 -0.0128
3 3 12 0.9974 0.0197
4 3 13 2.5876 0.0344
5 3 14 -1.0959 -0.0317
6 3 15 -1.4837 -0.0737
7 3 16 0.6827 0.1555
8 3 17 0.1973 0.0901
9 3 18 -0.0786 -0.2784
1 5 10 0.0942 0.2326
2 0 10 -10.9157 0.0447
4 0 12 5.5699 0.0103
6 0 14 -3.0229 -0.0733
8 0 16 2.3928 0.1149
10 0 18 -1.6904 -0.0354
12 0 20 0.4083 -0.1547
1 2 9 0.1187 -0.0898
2 2 10 -5.8370 0.0745
3 2 11 0.4805 0.0452
4 2 12 3.9256 -0.0476
5 2 13 -0.5410 0.0154
6 2 14 -2.2890 0.0285
7 2 15 0.1287 0.0370
8 2 16 1.0634 -0.0212
9 2 17 0.2739 -0.1606
10 2 18 -0.1753 0.0251
11 2 19 -0.1893 0.1687
1 4 9 -0.3082 0.0791
2 4 10 -2.0513 -0.0833
3 4 11 0.7861 -0.0464
4 4 12 2.0947 0.1022
5 4 13 -1.0371 0.0244
6 4 14 -1.1877 -0.1779
7 4 15 0.8335 0.0286
1 1 8 0.5530 -0.0384
2 1 9 -10.9185 0.0850
3 1 10 -0.0745 0.0493
4 1 11 6.1102 -0.0308
5 1 12 0.0148 0.0141
6 1 13 -3.2554 -0.0357
7 1 14 -0.2720 -0.0171
8 1 15 2.1205 0.0796
9 1 16 0.4474 -0.0787
10 1 17 -1.3172 -0.0488
11 1 18 -0.1931 0.1085
12 1 19 0.2934 -0.0618
1 3 8 -0.0270 -0.0723
2 3 9 -3.2324 0.0045
3 3 10 0.6992 0.0435
4 3 11 3.2203 0.0200
5 3 12 -0.9898 -0.0247
6 3 13 -2.1889 -0.0812
7 3 14 0.7194 0.1257
8 3 15 0.7066 0.1215
9 3 16 -0.1600 -0.2837
10 3 17 0.3302 -0.0960
1 5 8 0.2739 0.2249
2 5 9 -1.6607 -0.0306
2 0 8 -14.9726 0.0680
4 0 10 8.3051 -0.0095
6 0 12 -4.2533 -0.0453
8 0 14 2.8264 0.0680
10 0 16 -2.0639 0.0153
12 0 18 0.8054 -0.2008
1 2 7 0.9664 -0.0772
2 2 8 -7.4007 0.0701
3 2 9 -0.0678 0.0535
4 2 10 5.2046 -0.0563
5 2 11 -0.3527 0.0132
6 2 12 -3.1441 0.0217
7 2 13 0.1589 0.0231
8 2 14 1.5401 -0.0067
9 2 15 0.2418 -0.1645
10 2 16 -0.3971 0.0262
11 2 17 -0.2175 0.2051
12 2 18 -0.2282 -0.0642
1 4 7 -0.0845 0.0662
2 4 8 -2.1036 -0.0556
3 4 9 0.5227 -0.0405
4 4 10 2.4193 0.0769
5 4 11 -0.8122 0.0401
6 4 12 -1.6710 -0.1627
7 4 13 0.7161 -0.0035
8 4 14 0.4508 0.2470
1 1 6 1.3025 -0.0331
2 1 7 -14.2380 0.0591
3 1 8 -0.6266 0.0520
4 1 9 8.5955 -0.0333
5 1 10 0.2800 0.0045
6 1 11 -4.5537 -0.0261
7 1 12 -0.3486 -0.0145
8 1 13 2.6247 0.0625
9 1 14 0.5244 -0.0798
10 1 15 -1.6147 -0.0196
11 1 16 -0.3337 0.1139
12 1 17 0.5643 -0.0973
13 1 18 -0.1922 0.0071
1 3 6 0.5191 -0.0661
2 3 7 -3.5111 0.0249
3 3 8 0.2393 0.0519
4 3 9 3.7416 -0.0049
5 3 10 -0.7352 -0.0131
6 3 11 -2.8815 -0.0731
7 3 12 0.6744 0.0844
8 3 13 1.2908 0.1409
9 3 14 -0.2193 -0.2663
10 3 15 0.0614 -0.1306
1 5 6 0.4241 0.1989
2 5 7 -1.7954 -0.0005
3 5 8 -0.0287 -0.1169
2 0 6 -19.1192 0.0802
4 0 8 11.6045 -0.0312
6 0 10 -6.0374 -0.0196
8 0 12 3.4978 0.0340
10 0 14 -2.4489 0.0477
12 0 16 1.2418 -0.2252
1 2 5 1.8574 -0.0475
2 2 6 -8.9153 0.0498
3 2 7 -0.8157 0.0463
4 2 8 6.5862 -0.0630
5 2 9 0.0444 0.0184
6 2 10 -4.1511 0.0252
7 2 11 0.0828 -0.0029
8 2 12 2.1207 0.0021
9 2 13 0.2228 -0.1460
10 2 14 -0.6628 0.0236
11 2 15 -0.2549 0.2253
12 2 16 -0.1579 -0.0784
1 4 5 0.1345 0.0540
2 4 6 -1.9922 -0.0162
3 4 7 0.2388 -0.0313
4 4 8 2.5585 0.0392
5 4 9 -0.5399 0.0505
6 4 10 -2.0761 -0.1338
7 4 11 0.5343 -0.0397
8 4 12 0.8577 0.2487
1 1 4 1.9993 -0.0216
2 1 5 -17.3942 0.0154
3 1 6 -1.2791 0.0485
4 1 7 11.3746 -0.0294
5 1 8 0.6907 0.0014
6 1 9 -6.2535 -0.0135
7 1 10 -0.5119 -0.0246
8 1 11 3.3452 0.0486
9 1 12 0.6165 -0.0619
10 1 13 -1.9380 -0.0037
11 1 14 -0.4876 0.1055
12 1 15 0.8486 -0.1163
13 1 16 -0.0490 0.0201
1 3 4 1.0417 -0.0471
2 3 5 -3.6340 0.0427
3 3 6 -0.3033 0.0487
4 3 7 4.0916 -0.0348
5 3 8 -0.3653 -0.0006
6 3 9 -3.4932 -0.0511
7 3 10 0.5528 0.0377
8 3 11 1.9053 0.1460
9 3 12 -0.2542 -0.2274
10 3 13 -0.2807 -0.1569
11 3 14 -0.0102 0.3611
1 5 4 0.5293 0.1643
2 5 5 -1.8208 0.0311
3 5 6 -0.1802 -0.0968
4 5 7 1.5183 -0.0142
2 0 4 -22.8097 0.0735
4 0 6 15.1247 -0.0475
6 0 8 -8.2950 0.0030
8 0 10 4.4640 0.0122
10 0 12 -2.8705 0.0593
12 0 14 1.6730 -0.2224
14 0 16 -0.3933 0.3543
1 2 3 2.6043 -0.0111
2 2 4 -10.1792 0.0170
3 2 5 -1.6218 0.0286
4 2 6 7.9233 -0.0633
5 2 7 0.5919 0.0274
6 2 8 -5.2452 0.0357
7 2 9 -0.0988 -0.0353
8 2 10 2.7990 0.0036
9 2 11 0.2214 -0.1070
10 2 12 -0.9742 0.0190
11 2 13 -0.2921 0.2237
12 2 14 -0.0709 -0.0872
13 2 15 -0.1372 -0.1210
1 4 3 0.3101 0.0427
2 4 4 -1.7436 0.0231
3 4 5 -0.0210 -0.0182
4 4 6 2.4902 -0.0042
5 4 7 -0.2675 0.0516
6 4 8 -2.3452 -0.0949
7 4 9 0.3283 -0.0738
8 4 10 1.2592 0.2358
9 4 11 -0.1515 -0.0291
1 1 2 2.4973 -0.0043
2 1 3 -19.9435 -0.0395
3 1 4 -1.9022 0.0393
4 1 5 14.1176 -0.0155
5 1 6 1.1782 0.0012
6 1 7 -8.2295 -0.0015
7 1 8 -0.7471 -0.0413
8 1 9 4.2989 0.0368
9 1 10 0.7207 -0.0280
10 1 11 -2.3102 -0.0006
11 1 12 -0.6383 0.0815
12 1 13 1.1177 -0.1159
13 1 14 0.1362 0.0372
14 1 15 -0.1955 0.2047
1 3 2 1.4269 -0.0261
2 3 3 -3.5885 0.0522
3 3 4 -0.8246 0.0401
4 3 5 4.2295 -0.0628
5 3 6 0.0565 0.0085
6 3 7 -3.9616 -0.0201
7 3 8 0.3804 -0.0068
8 3 9 2.4994 0.1372
9 3 10 -0.2746 -0.1721
10 3 11 -0.6756 -0.1724
11 3 12 0.0539 0.3607
12 3 13 -0.3686 0.1008
1 5 2 0.5831 0.1328
2 5 3 -1.7491 0.0553
3 5 4 -0.2670 -0.0675
4 5 5 1.4935 -0.0405
5 5 6 -0.0422 0.0475
2 0 2 -25.5037 0.0466
4 0 4 18.4072 -0.0525
6 0 6 -10.8120 0.0210
8 0 8 5.7175 -0.0002
10 0 10 -3.3581 0.0528
12 0 12 2.0635 -0.1928
14 0 14 -0.8093 0.3236
0 2 0 11.7121 0.0879
1 2 1 3.0421 0.0209
2 2 2 -11.0037 -0.0215
3 2 3 -2.3158 0.0073
4 2 4 9.0420 -0.0543
5 2 5 1.1830 0.0353
6 2 6 -6.3225 0.0483
7 2 7 -0.3513 -0.0663
8 2 8 3.5470 -0.0017
9 2 9 0.2306 -0.0542
10 2 10 -1.3336 0.0139
11 2 11 -0.3135 0.1992
12 2 12 0.0268 -0.0899
13 2 13 -0.0418 -0.1366
0 4 0 0.9695 -0.0377
1 4 1 0.4129 0.0338
2 4 2 -1.4070 0.0500
3 4 3 -0.2206 -0.0022
4 4 4 2.2286 -0.0443
5 4 5 -0.0374 0.0411
6 4 6 -2.4428 -0.0510
7 4 7 0.1429 -0.0988
8 4 8 1.6076 0.2108
9 4 9 -0.0427 0.0165
10 4 10 -0.3732 -0.3152
0 1 -1 22.9155 0.1616
1 1 0 2.6859 0.0168
2 1 1 -21.4962 -0.0943
3 1 2 -2.3585 0.0254
4 1 3 16.4390 0.0084
5 1 4 1.6416 0.0005
6 1 5 -10.2596 0.0065
7 1 6 -1.0115 -0.0567
8 1 7 5.4438 0.0268
9 1 8 0.8237 0.0142
10 1 9 -2.7527 -0.0074
11 1 10 -0.7663 0.0443
12 1 11 1.3543 -0.0967
13 1 12 0.3385 0.0583
14 1 13 -0.4314 0.1887
15 1 14 0.2743 -0.2238
0 3 -1 3.0738 -0.0146
1 3 0 1.5899 -0.0122
2 3 1 -3.3834 0.0495
3 3 2 -1.2210 0.0322
4 3 3 4.1415 -0.0820
5 3 4 0.4507 0.0104
6 3 5 -4.2401 0.0139
7 3 6 0.1987 -0.0413
8 3 7 3.0231 0.1174
9 3 8 -0.3003 -0.1090
10 3 9 -1.0974 -0.1775
11 3 10 0.1266 0.3361
12 3 11 -0.2477 0.1139
0 5 -1 1.7384 -0.0625
1 5 0 0.5879 0.1151
2 5 1 -1.6051 0.0648
3 5 2 -0.2888 -0.0378
4 5 3 1.3649 -0.0588
5 5 4 0.0144 0.0212
0 0 -2 27.5543 0.0519
2 0 0 -26.7802 0.0046
4 0 2 20.9648 -0.0433
6 0 4 -13.2660 0.0330
8 0 6 7.1681 -0.0071
10 0 8 -3.9300 0.0342
12 0 10 2.3949 -0.1426
14 0 12 -1.2000 0.2624
0 2 -2 11.3923 0.0992
1 2 -1 3.0699 0.0393
2 2 0 -11.2553 -0.0566
3 2 1 -2.7401 -0.0107
4 2 2 9.7761 -0.0363
5 2 3 1.6858 0.0381
6 2 4 -7.2534 0.0579
7 2 5 -0.6114 -0.0883
8 2 6 4.3113 -0.0113
9 2 7 0.2312 0.0020
10 2 8 -1.7388 0.0087
11 2 9 -0.2996 0.1558
12 2 10 0.1353 -0.0859
13 2 11 0.0589 -0.1385
14 2 12 0.3751 0.1411
0 4 -2 0.9884 -0.0276
1 4 -1 0.4307 0.0296
2 4 0 -1.0420 0.0555
3 4 1 -0.3411 0.0139
4 4 2 1.8208 -0.0726
5 4 3 0.1237 0.0195
6 4 4 -2.3639 -0.0076
7 4 5 0.0135 -0.1088
8 4 6 1.8653 0.1773
9 4 7 0.0340 0.0625
10 4 8 -0.6598 -0.3117
0 1 -3 21.5802 0.1698
1 1 -2 2.5180 0.0383
2 1 -1 -21.8016 -0.1352
3 1 0 -2.5360 0.0075
4 1 1 17.9759 0.0383
5 1 2 1.9694 -0.0023
6 1 3 -12.0593 0.0074
7 1 4 -1.2414 -0.0636
8 1 5 6.6721 0.0188
9 1 6 0.9018 0.0543
10 1 7 -3.2712 -0.0202
11 1 8 -0.8511 0.0005
12 1 9 1.5572 -0.0628
13 1 10 0.5281 0.0812
14 1 11 -0.6275 0.1534
15 1 12 0.0944 -0.2509
0 3 -3 2.9771 -0.0016
1 3 -2 1.4980 -0.0096
2 3 -1 -3.0488 0.0335
3 3 0 -1.4154 0.0293
4 3 1 3.8447 -0.0875
5 3 2 0.7412 0.0033
6 3 3 -4.3060 0.0446
7 3 4 0.0532 -0.0599
8 3 5 3.4342 0.0904
9 3 6 -0.3542 -0.0484
10 3 7 -1.5180 -0.1739
11 3 8 0.2264 0.2915
12 3 9 -0.0905 0.1209
13 3 10 -0.2083 -0.3725
0 5 -3 1.7041 -0.0421
1 5 -2 0.5528 0.1175
2 5 -1 -1.4182 0.0553
3 5 0 -0.2636 -0.0172
4 5 1 1.1602 -0.0646
5 5 2 0.0064 -0.0118
6 5 3 -0.8425 0.0448
0 0 -4 25.1294 0.0904
2 0 -2 -26.4309 -0.0422
4 0 0 22.3830 -0.0210
6 0 2 -15.2825 0.0373
8 0 4 8.6451 -0.0117
10 0 6 -4.5763 0.0117
12 0 8 2.6678 -0.0821
14 0 10 -1.5101 0.1801
16 0 12 0.5840 -0.2064
0 2 -4 10.4845 0.0858
1 2 -3 2.6771 0.0393
2 2 -2 -10.8875 -0.0793
3 2 -1 -2.7891 -0.0202
4 2 0 10.0031 -0.0125
5 2 1 1.9745 0.0335
6 2 2 -7.9056 0.0605
7 2 3 -0.8007 -0.0959
8 2 4 5.0166 -0.0220
9 2 5 0.1955 0.0509
10 2 6 -2.1784 0.0036
11 2 7 -0.2315 0.1019
12 2 8 0.2612 -0.0749
13 2 9 0.1355 -0.1270
14 2 10 0.4097 0.1460
15 2 11 0.3379 -0.0384
0 4 -4 1.0363 0.0054
1 4 -3 0.3702 0.0324
2 4 -2 -0.7055 0.0359
3 4 -1 -0.3847 0.0256
4 4 0 1.3365 -0.0824
5 4 1 0.2124 -0.0096
6 4 2 -2.1342 0.0299
7 4 3 -0.0448 -0.1009
8 4 4 2.0117 0.1386
9 4 5 0.0486 0.1004
10 4 6 -0.9286 -0.2970
11 4 7 -0.1052 0.0810
0 1 -5 19.1218 0.1390
1 1 -4 2.0218 0.0566
2 1 -3 -20.8056 -0.1500
3 1 -2 -2.3765 -0.0131
4 1 -1 18.4670 0.0672
5 1 0 2.0671 -0.0066
6 1 1 -13.3365 0.0002
7 1 2 -1.3660 -0.0583
8 1 3 7.8212 0.0140
9 1 4 0.9248 0.0827
10 1 5 -3.8443 -0.0350
11 1 6 -0.8743 -0.0410
12 1 7 1.7380 -0.0205
13 1 8 0.6760 0.1011
14 1 9 -0.7553 0.1037
15 1 10 -0.1006 -0.2670
16 1 11 0.2803 -0.1065
0 3 -5 2.7946 0.0159
1 3 -4 1.1789 -0.0177
2 3 -3 -2.6310 0.0071
3 3 -2 -1.3766 0.0324
4 3 -1 3.3848 -0.0774
5 3 0 0.8742 -0.0120
6 3 1 -4.1646 0.0670
7 3 2 -0.0186 -0.0602
8 3 3 3.7039 0.0599
9 3 4 -0.4536 0.0001
10 3 5 -1.9105 -0.1643
11 3 6 0.3701 0.2352
12 3 7 0.0963 0.1250
13 3 8 -0.2563 -0.3743
0 5 -5 1.6292 -0.0070
1 5 -4 0.4900 0.1402
2 5 -3 -1.2151 0.0275
3 5 -2 -0.2202 -0.0132
4 5 -1 0.9160 -0.0557
5 5 0 -0.0375 -0.0447
6 5 1 -0.7209 0.0557
0 0 -6 21.5106 0.1064
2 0 -4 -24.5075 -0.0817
4 0 -2 22.4123 0.0093
6 0 0 -16.5123 0.0333
8 0 2 9.9220 -0.0155
10 0 4 -5.2486 -0.0073
12 0 6 2.8956 -0.0232
14 0 8 -1.7081 0.0907
16 0 10 0.8381 -0.1231
0 2 -6 9.1315 0.0494
1 2 -5 1.9462 0.0218
2 2 -4 -9.9532 -0.0827
3 2 -3 -2.4371 -0.0191
4 2 -2 9.6745 0.0117
5 2 -1 1.9619 0.0217
6 2 0 -8.1716 0.0544
7 2 1 -0.8459 -0.0878
8 2 2 5.5756 -0.0307
9 2 3 0.0948 0.0837
10 2 4 -2.6279 -0.0014
11 2 5 -0.0954 0.0482
12 2 6 0.4148 -0.0571
13 2 7 0.1606 -0.1064
14 2 8 0.4539 0.1415
15 2 9 0.2018 -0.0268
0 4 -6 1.0903 0.0513
1 4 -5 0.2553 0.0442
2 4 -4 -0.4397 -0.0052
3 4 -3 -0.3722 0.0286
4 4 -2 0.8531 -0.0710
5 4 -1 0.2474 -0.0401
6 4 0 -1.8036 0.0577
7 4 1 -0.0432 -0.0757
8 4 2 2.0463 0.0971
9 4 3 -0.0078 0.1228
10 4 4 -1.1568 -0.2739
11 4 5 -0.0643 0.0360
0 1 -7 15.9167 0.0747
1 1 -6 1.2948 0.0685
2 1 -5 -18.6639 -0.1315
3 1 -4 -1.8917 -0.0349
4 1 -3 17.8132 0.0863
5 1 -2 1.8813 -0.0103
6 1 -1 -13.8552 -0.0138
7 1 0 -1.3254 -0.0410
8 1 1 8.7021 0.0136
9 1 2 0.8626 0.0929
10 1 3 -4.4178 -0.0484
11 1 4 -0.8225 -0.0709
12 1 5 1.9144 0.0231
13 1 6 0.7589 0.1122
14 1 7 -0.8083 0.0469
15 1 8 -0.2815 -0.2677
16 1 9 0.3716 -0.0625
0 3 -7 2.5456 0.0323
1 3 -6 0.7124 -0.0304
2 3 -5 -2.1842 -0.0242
3 3 -4 -1.1271 0.0391
4 3 -3 2.8279 -0.0533
5 3 -2 0.8326 -0.0316
6 3 -1 -3.8471 0.0781
7 3 0 0.0015 -0.0439
8 3 1 3.8196 0.0290
9 3 2 -0.6023 0.0296
10 3 3 -2.2512 -0.1501
11 3 4 0.5647 0.1774
12 3 5 0.3051 0.1294
13 3 6 -0.3359 -0.3568
14 3 7 0.5752 -0.0039
0 5 -7 1.5044 0.0333
1 5 -6 0.4110 0.1772
2 5 -5 -1.0140 -0.0133
3 5 -4 -0.1884 -0.0290
4 5 -3 0.6692 -0.0328
5 5 -2 -0.0745 -0.0698
6 5 -1 -0.5692 0.0593
0 0 -8 17.2328 0.0977
2 0 -6 -21.3108 -0.1030
4 0 -4 21.0263 0.0398
6 0 -2 -16.7099 0.0216
8 0 0 10.7611 -0.0183
10 0 2 -5.8597 -0.0180
12 0 4 3.0935 0.0230
14 0 6 -1.7922 0.0096
16 0 8 0.9929 -0.0349
0 2 -8 7.5340 -0.0024
1 2 -7 1.0320 -0.0071
2 2 -6 -8.5946 -0.0643
3 2 -5 -1.7457 -0.0088
4 2 -4 8.8291 0.0304
5 2 -3 1.6231 0.0055
6 2 -2 -7.9937 0.0406
7 2 -1 -0.6994 -0.0666
8 2 0 5.9050 -0.0351
9 2 1 -0.0913 0.0960
10 2 2 -3.0489 -0.0061
11 2 3 0.1123 0.0050
12 2 4 0.6054 -0.0337
13 2 5 0.1156 -0.0834
14 2 6 0.4955 0.1262
15 2 7 0.0846 -0.0150
0 4 -8 1.1200 0.0955
1 4 -7 0.1189 0.0654
2 4 -6 -0.2644 -0.0580
3 4 -5 -0.3347 0.0190
4 4 -4 0.4389 -0.0404
5 4 -3 0.2629 -0.0646
6 4 -2 -1.4348 0.0736
7 4 -1 -0.0158 -0.0377
8 4 0 1.9862 0.0543
9 4 1 -0.1174 0.1252
10 4 2 -1.3303 -0.2437
11 4 3 0.0434 -0.0060
0 1 -9 12.4223 -0.0082
1 1 -8 0.4795 0.0714
2 1 -7 -15.7075 -0.0802
3 1 -6 -1.1615 -0.0555
4 1 -5 16.1031 0.0881
5 1 -4 1.4161 -0.0104
6 1 -3 -13.4911 -0.0312
7 1 -2 -1.0876 -0.0162
8 1 -1 9.1386 0.0183
9 1 0 0.6941 0.0839
10 1 1 -4.9090 -0.0583
11 1 2 -0.6903 -0.0833
12 1 3 2.0986 0.0609
13 1 4 0.7635 0.1091
14 1 5 -0.8030 -0.0089
15 1 6 -0.4226 -0.2492
16 1 7 0.3811 -0.0151
0 3 -9 2.2533 0.0419
1 3 -8 0.2091 -0.0381
2 3 -7 -1.7600 -0.0531
3 3 -6 -0.7358 0.0439
4 3 -5 2.2482 -0.0197
5 3 -4 0.6391 -0.0495
6 3 -3 -3.4051 0.0773
7 3 -2 0.1063 -0.0168
8 3 -1 3.7852 -0.0005
9 3 0 -0.7861 0.0377
10 3 1 -2.5210 -0.1315
11 3 2 0.8011 0.1280
12 3 3 0.5277 0.1362
13 3 4 -0.4591 -0.3260
14 3 5 0.5798 -0.0063
0 5 -9 1.3235 0.0672
1 5 -8 0.3239 0.2178
2 5 -7 -0.8240 -0.0580
3 5 -6 -0.1886 -0.0622
4 5 -5 0.4499 0.0008
5 5 -4 -0.0628 -0.0811
6 5 -3 -0.4148 0.0558
0 0 -10 12.8736 0.0703
2 0 -8 -17.3241 -0.1006
4 0 -6 18.4313 0.0620
6 0 -4 -15.7935 0.0047
8 0 -2 10.9672 -0.0184
10 0 0 -6.2962 -0.0194
12 0 2 3.2665 0.0493
14 0 4 -1.7871 -0.0496
16 0 6 1.0267 0.0419
0 2 -10 5.9059 -0.0576
1 2 -9 0.1228 -0.0375
2 2 -8 -7.0111 -0.0273
3 2 -7 -0.8496 0.0066
4 2 -6 7.5873 0.0386
5 2 -5 1.0042 -0.0111
6 2 -4 -7.3800 0.0218
7 2 -3 -0.3544 -0.0385
8 2 -2 5.9424 -0.0348
9 2 -1 -0.3664 0.0886
10 2 0 -3.3925 -0.0090
11 2 1 0.3819 -0.0209
12 2 2 0.8345 -0.0078
13 2 3 -0.0044 -0.0655
14 2 4 0.5141 0.1000
15 2 5 0.0104 -0.0005
16 2 6 -0.5056 -0.1338
0 4 -10 1.0969 0.1231
1 4 -9 -0.0059 0.0956
2 4 -8 -0.1762 -0.1086
3 4 -7 -0.3030 -0.0048
4 4 -6 0.1406 0.0029
5 4 -5 0.2954 -0.0765
6 4 -4 -1.0893 0.0770
7 4 -3 -0.0085 0.0054
8 4 -2 1.8610 0.0111
9 4 -1 -0.2392 0.1068
10 4 0 -1.4436 -0.2062
11 4 1 0.2065 -0.0370
12 4 2 0.3103 0.2963
0 1 -11 9.0800 -0.0890
1 1 -10 -0.2706 0.0641
2 1 -9 -12.3694 -0.0053
3 1 -8 -0.3163 -0.0717
4 1 -7 13.5957 0.0685
5 1 -6 0.7349 -0.0055
6 1 -5 -12.2650 -0.0469
7 1 -4 -0.6602 0.0093
8 1 -3 9.0096 0.0280
9 1 -2 0.4153 0.0601
10 1 -1 -5.2210 -0.0640
11 1 0 -0.4825 -0.0770
12 1 1 2.2881 0.0877
13 1 2 0.6885 0.0891
14 1 3 -0.7721 -0.0558
15 1 4 -0.5065 -0.2090
16 1 5 0.3092 0.0284
17 1 6 0.0078 0.3081
0 3 -11 1.9402 0.0410
1 3 -10 -0.2189 -0.0307
2 3 -9 -1.3976 -0.0726
3 3 -8 -0.2990 0.0400
4 3 -7 1.7140 0.0168
5 3 -6 0.3499 -0.0595
6 3 -5 -2.8997 0.0658
7 3 -4 0.2651 0.0133
8 3 -3 3.6181 -0.0277
9 3 -2 -0.9739 0.0265
10 3 -1 -2.7054 -0.1069
11 3 0 1.0524 0.0944
12 3 1 0.7540 0.1441
13 3 2 -0.6245 -0.2897
14 3 3 0.5518 -0.0203
0 5 -11 1.0889 0.0847
1 5 -10 0.2325 0.2496
2 5 -9 -0.6466 -0.0958
3 5 -8 -0.2253 -0.1055
4 5 -7 0.2769 0.0392
5 5 -6 0.0233 -0.0753
6 5 -5 -0.2818 0.0463
0 0 -12 8.9367 0.0367
2 0 -10 -13.1077 -0.0757
4 0 -8 15.0220 0.0690
6 0 -6 -13.8700 -0.0134
8 0 -4 10.4370 -0.0142
10 0 -2 -6.4426 -0.0138
12 0 0 3.4010 0.0536
14 0 2 -1.7333 -0.0779
16 0 4 0.9492 0.0929
0 2 -12 4.4298 -0.1022
1 2 -11 -0.6064 -0.0588
2 2 -10 -5.4158 0.0196
3 2 -9 0.0763 0.0211
4 2 -8 6.1262 0.0342
5 2 -7 0.2138 -0.0238
6 2 -6 -6.4057 0.0021
7 2 -5 0.1491 -0.0106
8 2 -4 5.6618 -0.0303
9 2 -3 -0.7112 0.0672
10 2 -2 -3.6069 -0.0083
11 2 -1 0.6889 -0.0275
12 2 0 1.0912 0.0163
13 2 1 -0.1878 -0.0584
14 2 2 0.4870 0.0648
15 2 3 -0.0065 0.0197
16 2 4 -0.6281 -0.1232
0 4 -12 1.0036 0.1230
1 4 -11 -0.0953 0.1328
2 4 -10 -0.1530 -0.1422
3 4 -9 -0.2971 -0.0420
4 4 -8 -0.0245 0.0494
5 4 -7 0.3704 -0.0712
6 4 -6 -0.8142 0.0691
7 4 -5 -0.0640 0.0448
8 4 -4 1.7037 -0.0310
9 4 -3 -0.3203 0.0711
10 4 -2 -1.4986 -0.1602
11 4 -1 0.3905 -0.0509
12 4 0 0.4125 0.2835
0 1 -13 6.2304 -0.1455
1 1 -12 -0.8271 0.0467
2 1 -11 -9.0916 0.0767
3 1 -10 0.4934 -0.0797
4 1 -9 10.6640 0.0285
5 1 -8 -0.0522 0.0036
6 1 -7 -10.3431 -0.0556
7 1 -6 -0.0932 0.0290
8 1 -5 8.2822 0.0413
9 1 -4 0.0447 0.0303
10 1 -3 -5.2649 -0.0658
11 1 -2 -0.2158 -0.0567
12 1 -1 2.4607 0.1001
13 1 0 0.5449 0.0540
14 1 1 -0.7523 -0.0877
15 1 2 -0.5262 -0.1481
16 1 3 0.1801 0.0615
17 1 4 0.0949 0.2656
0 3 -13 1.6243 0.0291
1 3 -12 -0.4870 0.0001
2 3 -11 -1.1167 -0.0782
3 3 -10 0.0849 0.0205
4 3 -9 1.2750 0.0492
5 3 -8 0.0389 -0.0562
6 3 -7 -2.3899 0.0467
7 3 -6 0.4315 0.0382
8 3 -5 3.3449 -0.0517
9 3 -4 -1.1236 0.0021
10 3 -3 -2.7940 -0.0745
11 3 -2 1.2774 0.0799
12 3 -1 0.9712 0.1491
13 3 0 -0.8145 -0.2562
14 3 1 0.4866 -0.0465
15 3 2 0.3685 0.3049
3 5 -10 -0.2849 -0.1482
4 5 -9 0.1567 0.0755
5 5 -8 0.1837 -0.0536
0 0 -14 5.7627 0.0129
2 0 -12 -9.1829 -0.0367
4 0 -10 11.2964 0.0575
6 0 -8 -11.2169 -0.0275
8 0 -6 9.1914 -0.0049
10 0 -4 -6.2112 -0.0061
12 0 -2 3.4636 0.0393
14 0 0 -1.6711 -0.0732
16 0 2 0.7964 0.1088
0 2 -14 3.2242 -0.1230
1 2 -13 -1.0348 -0.0620
2 2 -12 -3.9907 0.0641
3 2 -11 0.8594 0.0290
4 2 -10 4.6415 0.0188
5 2 -9 -0.6025 -0.0299
6 2 -8 -5.1994 -0.0144
7 2 -7 0.7304 0.0107
8 2 -6 5.0821 -0.0235
9 2 -5 -1.0842 0.0402
10 2 -4 -3.6480 -0.0022
11 2 -3 0.9964 -0.0181
12 2 -2 1.3500 0.0328
13 2 -1 -0.4085 -0.0642
14 2 0 0.3968 0.0252
15 2 1 0.0348 0.0475
16 2 2 -0.7357 -0.1006
0 4 -14 0.8399 0.0910
1 4 -13 -0.1394 0.1743
2 4 -12 -0.1630 -0.1476
3 4 -11 -0.3201 -0.0894
4 4 -10 -0.0680 0.0884
5 4 -9 0.4925 -0.0479
6 4 -8 -0.6336 0.0523
7 4 -7 -0.2055 0.0728
8 4 -6 1.5432 -0.0696
9 4 -5 -0.3121 0.0251
10 4 -4 -1.5019 -0.1052
11 4 -3 0.5461 -0.0450
12 4 -2 0.4920 0.2642
0 1 -15 4.0602 -0.1593
1 1 -14 -1.1141 0.0203
2 1 -13 -6.2362 0.1454
3 1 -12 1.1319 -0.0756
4 1 -11 7.7153 -0.0253
5 1 -10 -0.8123 0.0136
6 1 -9 -8.0044 -0.0530
7 1 -8 0.5293 0.0391
8 1 -7 7.0258 0.0550
9 1 -6 -0.3765 0.0038
10 1 -5 -4.9831 -0.0644
11 1 -4 0.0822 -0.0316
12 1 -3 2.5766 0.0976
13 1 -2 0.3539 0.0105
14 1 -1 -0.7711 -0.1011
15 1 0 -0.4861 -0.0713
16 1 1 0.0339 0.0799
17 1 2 0.1509 0.1988
0 3 -15 1.3180 0.0091
1 3 -14 -0.5575 0.0578
2 3 -13 -0.9164 -0.0690
3 3 -12 0.3413 -0.0187
4 3 -11 0.9541 0.0718
5 3 -10 -0.2223 -0.0366
6 3 -9 -1.9219 0.0234
7 3 -8 0.5565 0.0516
8 3 -7 2.9950 -0.0716
9 3 -6 -1.1931 -0.0274
10 3 -5 -2.7803 -0.0333
11 3 -4 1.4290 0.0832
12 3 -3 1.1628 0.1450
13 3 -2 -0.9970 -0.2316
14 3 -1 0.3832 -0.0814
15 3 0 0.4423 0.2929
0 0 -16 3.4870 0.0139
2 0 -14 -5.9327 0.0030
4 0 -12 7.7498 0.0292
6 0 -10 -8.2247 -0.0327
8 0 -8 7.3794 0.0086
10 0 -6 -5.5696 -0.0014
12 0 -4 3.4088 0.0139
14 0 -2 -1.6264 -0.0399
16 0 0 0.6195 0.0872
18 0 2 -0.2407 -0.1261
0 2 -16 2.3298 -0.1110
1 2 -15 -1.1204 -0.0426
2 2 -14 -2.8527 0.0923
3 2 -13 1.3693 0.0258
4 2 -12 3.3068 -0.0023
5 2 -11 -1.2959 -0.0283
6 2 -10 -3.9173 -0.0248
7 2 -9 1.2855 0.0222
8 2 -8 4.2659 -0.0165
9 2 -7 -1.4272 0.0160
10 2 -6 -3.4896 0.0107
11 2 -5 1.2600 -0.0001
12 2 -4 1.5736 0.0364
13 2 -3 -0.6298 -0.0806
14 2 -2 0.2389 -0.0123
15 2 -1 0.1224 0.0827
16 2 0 -0.8011 -0.0671
0 4 -16 0.6232 0.0311
1 4 -15 -0.1440 0.2164
2 4 -14 -0.1747 -0.1196
3 4 -13 -0.3576 -0.1420
4 4 -12 -0.0241 0.1105
5 4 -11 0.6413 -0.0095
6 4 -10 -0.5462 0.0300
7 4 -9 -0.4267 0.0844
8 4 -8 1.3974 -0.1011
9 4 -7 -0.1871 -0.0227
10 4 -6 -1.4608 -0.0425
11 4 -5 0.6237 -0.0211
12 4 -4 0.5449 0.2345
0 1 -17 2.5905 -0.1205
1 1 -16 -1.1220 -0.0129
2 1 -15 -4.0230 0.1813
3 1 -14 1.5077 -0.0566
4 1 -13 5.1061 -0.0821
5 1 -12 -1.4194 0.0187
6 1 -11 -5.5821 -0.0370
7 1 -10 1.1061 0.0400
8 1 -9 5.4034 0.0654
9 1 -8 -0.7899 -0.0117
10 1 -7 -4.3694 -0.0607
11 1 -6 0.3754 -0.0125
12 1 -5 2.5883 0.0817
13 1 -4 0.1435 -0.0308
14 1 -3 -0.8359 -0.0950
15 1 -2 -0.3991 0.0120
16 1 -1 -0.0851 0.0820
17 1 0 0.1738 0.1126
0 3 -17 1.0285 -0.0129
1 3 -16 -0.4454 0.1395
2 3 -15 -0.7779 -0.0485
3 3 -14 0.4355 -0.0783
4 3 -13 0.7463 0.0815
5 3 -12 -0.3830 -0.0011
6 3 -11 -1.5222 -0.0003
7 3 -10 0.6028 0.0507
8 3 -9 2.5963 -0.0856
9 3 -8 -1.1514 -0.0543
10 3 -7 -2.6618 0.0158
11 3 -6 1.4657 0.0995
12 3 -5 1.3089 0.1258
13 3 -4 -1.1327 -0.2189
14 3 -3 0.2464 -0.1173
15 3 -2 0.5357 0.2780
0 0 -18 2.0507 0.0494
2 0 -16 -3.5454 0.0282
4 0 -14 4.7764 -0.0095
6 0 -12 -5.3150 -0.0254
8 0 -10 5.2524 0.0228
10 0 -8 -4.5575 -0.0037
12 0 -6 3.1936 -0.0131
14 0 -4 -1.6016 0.0116
16 0 -2 0.4682 0.0332
18 0 0 -0.0417 -0.0952
0 2 -18 1.7174 -0.0638
1 2 -17 -0.9039 -0.0022
2 2 -16 -2.0390 0.0924
3 2 -15 1.5460 0.0101
4 2 -14 2.2404 -0.0217
5 2 -13 -1.7493 -0.0206
6 2 -12 -2.7116 -0.0278
7 2 -11 1.7109 0.0243
8 2 -10 3.3090 -0.0113
9 2 -9 -1.6775 0.0003
10 2 -8 -3.1318 0.0301
11 2 -7 1.4354 0.0177
12 2 -6 1.7199 0.0232
13 2 -5 -0.8114 -0.1015
14 2 -4 0.0257 -0.0399
15 2 -3 0.2346 0.1221
16 2 -2 -0.8015 -0.0264
17 2 -1 -0.1540 -0.0183
0 4 -18 0.3846 -0.0453
1 4 -17 -0.1252 0.2556
2 4 -16 -0.1661 -0.0610
3 4 -15 -0.3840 -0.1940
4 4 -14 0.0622 0.1097
5 4 -13 0.7771 0.0380
6 4 -12 -0.5291 0.0060
7 4 -11 -0.6903 0.0787
8 4 -10 1.2712 -0.1213
9 4 -9 0.0497 -0.0639
10 4 -8 -1.3819 0.0233
11 4 -7 0.5886 0.0158
12 4 -6 0.5679 0.1910
0 1 -19 1.7075 -0.0308
1 1 -18 -0.9029 -0.0503
2 1 -17 -2.5070 0.1702
3 1 -16 1.5912 -0.0219
4 1 -15 3.0760 -0.1287
5 1 -14 -1.7825 0.0127
6 1 -13 -3.3936 -0.0083
7 1 -12 1.5408 0.0362
8 1 -11 3.6403 0.0682
9 1 -10 -1.1305 -0.0134
10 1 -9 -3.4771 -0.0551
11 1 -8 0.6242 -0.0085
12 1 -7 2.4548 0.0558
13 1 -6 -0.0558 -0.0576
14 1 -5 -0.9311 -0.0715
15 1 -4 -0.2843 0.0893
16 1 -3 -0.1418 0.0688
17 1 -2 0.1667 0.0160
18 1 -1 0.3307 -0.0623
0 3 -19 0.7602 -0.0299
1 3 -18 -0.2094 0.2363
2 3 -17 -0.6727 -0.0234
3 3 -16 0.3787 -0.1547
4 3 -15 0.6234 0.0785
5 3 -14 -0.4247 0.0470
6 3 -13 -1.1958 -0.0212
7 3 -12 0.5551 0.0366
8 3 -11 2.1715 -0.0922
9 3 -10 -0.9889 -0.0732
10 3 -9 -2.4406 0.0685
11 3 -8 1.3629 0.1218
12 3 -7 1.3889 0.0880
13 3 -6 -1.1843 -0.2174
14 3 -5 0.0885 -0.1441
15 3 -4 0.6272 0.2639
0 0 -20 1.2561 0.1206
2 0 -18 -2.0089 0.0262
4 0 -16 2.6011 -0.0489
6 0 -14 -2.8524 -0.0046
8 0 -12 3.1134 0.0329
10 0 -10 -3.2867 -0.0137
12 0 -8 2.7945 -0.0327
14 0 -6 -1.5762 0.0680
16 0 -4 0.3767 -0.0418
18 0 -2 0.1478 -0.0360
0 2 -20 1.3118 0.0135
1 2 -19 -0.4900 0.0523
2 2 -18 -1.5133 0.0578
3 2 -17 1.4076 -0.0166
4 2 -16 1.4881 -0.0309
5 2 -15 -1.9020 -0.0095
6 2 -14 -1.7009 -0.0240
7 2 -13 1.9275 0.0209
8 2 -12 2.3228 -0.0096
9 2 -11 -1.7814 -0.0056
10 2 -10 -2.6038 0.0545
11 2 -9 1.4868 0.0279
12 2 -8 1.7520 -0.0074
13 2 -7 -0.9174 -0.1185
14 2 -6 -0.2138 -0.0503
15 2 -5 0.3447 0.1595
16 2 -4 -0.7249 0.0153
17 2 -3 -0.1801 -0.0666
0 4 -20 0.1610 -0.1224
1 4 -19 -0.1032 0.2878
2 4 -18 -0.1287 0.0180
3 4 -17 -0.3719 -0.2396
4 4 -16 0.1469 0.0850
5 4 -15 0.8526 0.0869
6 4 -14 -0.5463 -0.0157
7 4 -13 -0.9363 0.0588
8 4 -12 1.1579 -0.1264
9 4 -11 0.3592 -0.0925
10 4 -10 -1.2695 0.0850
11 4 -9 0.4334 0.0579
0 1 -21 1.2197 0.0966
1 1 -20 -0.5510 -0.0886
2 1 -19 -1.5982 0.1075
3 1 -18 1.4161 0.0269
4 1 -17 1.7133 -0.1529
5 1 -16 -1.8638 -0.0090
6 1 -15 -1.6773 0.0296
7 1 -14 1.7634 0.0348
8 1 -13 1.9776 0.0596
9 1 -12 -1.3406 -0.0039
10 1 -11 -2.4131 -0.0472
11 1 -10 0.7917 -0.0241
12 1 -9 2.1564 0.0246
13 1 -8 -0.2158 -0.0596
14 1 -7 -1.0219 -0.0350
15 1 -6 -0.1628 0.1468
16 1 -5 -0.1209 0.0431
17 1 -4 0.1362 -0.0792
18 1 -3 0.4682 -0.0405
0 3 -21 0.5174 -0.0358
1 3 -20 0.0681 0.3340
2 3 -19 -0.5724 -0.0023
3 3 -18 0.2188 -0.2399
4 3 -17 0.5448 0.0661
5 3 -16 -0.3630 0.1019
6 3 -15 -0.9297 -0.0367
7 3 -14 0.4243 0.0138
8 3 -13 1.7370 -0.0903
9 3 -12 -0.7221 -0.0823
10 3 -11 -2.1252 0.1186
11 3 -10 1.1213 0.1433
12 3 -9 1.3852 0.0322
13 3 -8 -1.1266 -0.2235
14 3 -7 -0.0717 -0.1524
15 3 -6 0.6911 0.2528
0 0 -22 0.8465 0.2195
2 0 -20 -1.1547 -0.0097
4 0 -18 1.2572 -0.0780
6 0 -16 -1.0750 0.0277
8 0 -14 1.2539 0.0337
10 0 -12 -1.9231 -0.0290
12 0 -10 2.2212 -0.0390
14 0 -8 -1.5146 0.1161
16 0 -6 0.3545 -0.1227
18 0 -4 0.2898 0.0417
0 2 -22 1.0237 0.1085
1 2 -21 -0.0141 0.1095
2 2 -20 -1.1910 -0.0108
3 2 -19 1.0390 -0.0496
4 2 -18 1.0247 -0.0233
5 2 -17 -1.7610 0.0012
6 2 -16 -0.9508 -0.0154
7 2 -15 1.8997 0.0178
8 2 -14 1.4129 -0.0124
9 2 -13 -1.7081 -0.0045
10 2 -12 -1.9608 0.0808
11 2 -11 1.3949 0.0266
12 2 -10 1.6483 -0.0525
13 2 -9 -0.9230 -0.1240
14 2 -8 -0.4394 -0.0393
15 2 -7 0.4263 0.1876
16 2 -6 -0.5751 0.0506
17 2 -5 -0.2216 -0.1113
2 4 -20 -0.0682 0.1019
3 4 -19 -0.3034 -0.2745
4 4 -18 0.1980 0.0407
5 4 -17 0.8283 0.1295
6 4 -16 -0.5600 -0.0314
7 4 -15 -1.0979 0.0309
8 4 -14 1.0438 -0.1150
9 4 -13 0.6756 -0.1060
10 4 -12 -1.1268 0.1336
0 1 -23 0.9257 0.2393
1 1 -22 -0.1755 -0.1243
2 1 -21 -1.1138 -0.0001
3 1 -20 1.0653 0.0852
4 1 -19 0.9610 -0.1468
5 1 -18 -1.6842 -0.0479
6 1 -17 -0.5513 0.0712
7 1 -16 1.7458 0.0430
8 1 -15 0.6227 0.0375
9 1 -14 -1.3824 0.0100
10 1 -13 -1.3186 -0.0361
11 1 -12 0.8513 -0.0573
12 1 -11 1.7053 -0.0071
13 1 -10 -0.3146 -0.0317
14 1 -9 -1.0656 0.0087
15 1 -8 -0.0540 0.1726
16 1 -7 -0.0310 0.0093
17 1 -6 0.0911 -0.1598
18 1 -5 0.5424 -0.0148
0 3 -23 0.3062 -0.0274
1 3 -22 0.3059 0.4165
2 3 -21 -0.4571 0.0072
3 3 -20 0.0235 -0.3231
4 3 -19 0.4702 0.0498
5 3 -18 -0.2393 0.1565
6 3 -17 -0.7012 -0.0454
7 3 -16 0.2445 -0.0115
8 3 -15 1.3048 -0.0803
9 3 -14 -0.3912 -0.0829
10 3 -13 -1.7318 0.1587
11 3 -12 0.7685 0.1588
12 3 -11 1.2876 -0.0358
13 3 -10 -0.9545 -0.2318
14 3 -9 -0.2115 -0.1360
0 0 -24 0.5857 0.3303
2 0 -22 -0.7320 -0.0780
4 0 -20 0.6125 -0.0880
6 0 -18 -0.0579 0.0666
8 0 -16 -0.1071 0.0214
10 0 -14 -0.6534 -0.0445
12 0 -12 1.5215 -0.0303
14 0 -10 -1.3811 0.1453
16 0 -8 0.3851 -0.1938
18 0 -6 0.3608 0.1244
0 2 -24 0.7786 0.2044
1 2 -23 0.3950 0.1570
2 2 -22 -0.9716 -0.1052
3 2 -21 0.5634 -0.0823
4 2 -20 0.7742 0.0045
5 2 -19 -1.3935 0.0081
6 2 -18 -0.4679 -0.0050
7 2 -17 1.6422 0.0206
8 2 -16 0.6605 -0.0204
9 2 -15 -1.4582 -0.0020
10 2 -14 -1.2747 0.1055
11 2 -13 1.1621 0.0145
12 2 -12 1.4095 -0.1056
13 2 -11 -0.8197 -0.1130
14 2 -10 -0.6097 -0.0066
15 2 -9 0.4597 0.1992
16 2 -8 -0.3726 0.0722
5 4 -19 0.6871 0.1599
6 4 -18 -0.5406 -0.0389
7 4 -17 -1.1218 0.0025
8 4 -16 0.9145 -0.0883
9 4 -15 0.9239 -0.1055
0 1 -25 0.6700 0.3704
1 1 -24 0.1290 -0.1538
2 1 -23 -0.8452 -0.1354
3 1 -22 0.6456 0.1463
4 1 -21 0.6567 -0.1085
5 1 -20 -1.3142 -0.1013
6 1 -19 -0.0033 0.1098
7 1 -18 1.5074 0.0656
8 1 -17 -0.2917 0.0017
9 1 -16 -1.2483 0.0193
10 1 -15 -0.3402 -0.0204
11 1 -14 0.7921 -0.1003
12 1 -13 1.1471 -0.0349
13 1 -12 -0.3403 0.0242
14 1 -11 -1.0257 0.0527
15 1 -10 0.0273 0.1598
16 1 -9 0.0987 -0.0275
17 1 -8 0.0404 -0.2137
0 3 -25 0.1345 -0.0060
1 3 -24 0.4459 0.4691
2 3 -23 -0.3214 0.0003
3 3 -22 -0.1414 -0.3924
4 3 -21 0.3713 0.0359
5 3 -20 -0.1057 0.2036
6 3 -19 -0.4876 -0.0471
7 3 -18 0.0622 -0.0329
8 3 -17 0.8845 -0.0642
9 3 -16 -0.0520 -0.0789
10 3 -15 -1.2847 0.1827
11 3 -14 0.3554 0.1655
12 3 -13 1.0979 -0.1062
13 3 -12 -0.6853 -0.2369
14 3 -11 -0.3094 -0.0946
0 0 -26 0.3161 0.4327
2 0 -24 -0.4910 -0.1686
4 0 -22 0.4306 -0.0742
6 0 -20 0.2818 0.1052
8 0 -18 -0.8640 -0.0054
10 0 -16 0.3545 -0.0537
12 0 -14 0.7759 -0.0096
14 0 -12 -1.1539 0.1502
16 0 -10 0.4340 -0.2424
18 0 -8 0.3569 0.1980
0 2 -26 0.5367 0.2827
1 2 -25 0.6473 0.1839
2 2 -24 -0.7717 -0.2101
3 2 -23 0.1080 -0.1075
4 2 -22 0.6388 0.0508
5 2 -21 -0.9058 0.0092
6 2 -20 -0.2096 0.0042
7 2 -19 1.2157 0.0325
8 2 -18 0.1106 -0.0337
9 2 -17 -1.0657 -0.0045
10 2 -16 -0.6216 0.1257
11 2 -15 0.8145 -0.0038
12 2 -14 1.0612 -0.1577
13 2 -13 -0.6179 -0.0853
14 2 -12 -0.6923 0.0431
15 2 -11 0.4345 0.1898
16 2 -10 -0.1493 0.0752
0 1 -27 0.3749 0.4645
1 1 -26 0.3034 -0.1734
2 1 -25 -0.6206 -0.2741
3 1 -24 0.2599 0.2017
4 1 -23 0.5927 -0.0436
5 1 -22 -0.8530 -0.1624
6 1 -21 0.0879 0.1394
7 1 -20 1.1091 0.1030
8 1 -19 -0.7295 -0.0454
9 1 -18 -0.9632 0.0161
10 1 -17 0.4014 0.0009
11 1 -16 0.6226 -0.1418
12 1 -15 0.5537 -0.0557
13 1 -14 -0.2929 0.0991
14 1 -13 -0.8845 0.0901
15 1 -12 0.0725 0.1088
16 1 -11 0.2278 -0.0622
17 1 -10 -0.0079 -0.2322
2 3 -25 -0.1743 -0.0231
3 3 -24 -0.2309 -0.4368
4 3 -23 0.2387 0.0298
5 3 -22 -0.0082 0.2375
6 3 -21 -0.2749 -0.0428
7 3 -20 -0.0775 -0.0462
8 3 -19 0.4874 -0.0456
9 3 -18 0.2372 -0.0745
10 3 -17 -0.8158 0.1873
11 3 -16 -0.0542 0.1637
12 3 -15 0.8319 -0.1671
13 3 -14 -0.3569 -0.2348
0 0 -28 -0.0185 0.5068
2 0 -26 -0.2498 -0.2653
4 0 -24 0.4505 -0.0373
6 0 -22 0.1435 0.1363
8 0 -20 -1.0387 -0.0444
10 0 -18 0.9882 -0.0512
12 0 -16 0.0815 0.0169
14 0 -14 -0.8359 0.1313
16 0 -12 0.4611 -0.2608
0 2 -28 0.2955 0.3282
1 2 -27 0.7091 0.1840
2 2 -26 -0.5463 -0.3069
3 2 -25 -0.2286 -0.1196
4 2 -24 0.5307 0.1094
5 2 -23 -0.4140 0.0035
6 2 -22 -0.1033 0.0098
7 2 -21 0.7106 0.0538
8 2 -20 -0.2313 -0.0516
9 2 -19 -0.5923 -0.0163
10 2 -18 -0.0678 0.1398
11 2 -17 0.3979 -0.0216
12 2 -16 0.6498 -0.1997
13 2 -15 -0.3446 -0.0449
14 2 -14 -0.6729 0.1008
15 2 -13 0.3523 0.1589
16 2 -12 0.0581 0.0584
0 1 -29 0.0419 0.5033
1 1 -28 0.3334 -0.1799
2 1 -27 -0.3441 -0.3899
3 1 -26 -0.0171 0.2432
4 1 -25 0.5789 0.0361
5 1 -24 -0.4040 -0.2216
6 1 -23 -0.0935 0.1560
7 1 -22 0.6381 0.1506
8 1 -21 -0.7494 -0.0991
9 1 -20 -0.5802 -0.0032
10 1 -19 0.8362 0.0281
11 1 -18 0.3708 -0.1699
12 1 -17 0.0076 -0.0679
13 1 -16 -0.1844 0.1785
14 1 -15 -0.6502 0.1154
15 1 -14 0.0802 0.0279
16 1 -13 0.3174 -0.0902
17 1 -12 -0.0476 -0.2127
4 3 -25 0.0829 0.0343
5 3 -24 0.0269 0.2542
6 3 -23 -0.0629 -0.0345
7 3 -22 -0.1437 -0.0495
8 3 -21 0.1279 -0.0291
9 3 -20 0.4294 -0.0727
10 3 -19 -0.3620 0.1736
11 3 -18 -0.3972 0.1550
12 3 -17 0.5186 -0.2084
0 0 -30 -0.3853 0.5378
2 0 -28 0.0711 -0.3492
4 0 -26 0.4582 0.0159
6 0 -24 -0.2215 0.1541
8 0 -22 -0.7631 -0.0904
10 0 -20 1.2130 -0.0343
12 0 -18 -0.4706 0.0415
14 0 -16 -0.4570 0.0939
16 0 -14 0.4343 -0.2476
2 2 -28 -0.2946 -0.3771
3 2 -27 -0.3965 -0.1152
4 2 -26 0.3951 0.1702
5 2 -25 -0.0152 -0.0078
6 2 -24 -0.0713 0.0105
7 2 -23 0.2244 0.0810
8 2 -22 -0.3932 -0.0731
9 2 -21 -0.1141 -0.0379
10 2 -20 0.3413 0.1475
11 2 -19 -0.0286 -0.0329
12 2 -18 0.2336 -0.2244
13 2 -17 -0.0399 0.0007
14 2 -16 -0.5592 0.1550
15 2 -15 0.2255 0.1104
1 1 -30 0.2458 -0.1712
2 1 -29 -0.0057 -0.4605
3 1 -28 -0.1525 0.2637
4 1 -27 0.4897 0.1150
5 1 -26 -0.0499 -0.2686
6 1 -25 -0.3544 0.1580
7 1 -24 0.1870 0.2002
8 1 -23 -0.4805 -0.1529
9 1 -22 -0.1696 -0.0372
10 1 -21 0.9577 0.0602
11 1 -20 0.0796 -0.1765
12 1 -19 -0.4171 -0.0714
13 1 -18 -0.0369 0.2464
14 1 -17 -0.3560 0.1248
15 1 -16 0.0557 -0.0683
16 1 -15 0.3414 -0.1078
2 0 -30 0.4515 -0.4034
4 0 -28 0.3338 0.0749
6 0 -26 -0.5796 0.1555
8 0 -24 -0.2369 -0.1358
10 0 -22 1.0769 -0.0041
12 0 -20 -0.8167 0.0576
14 0 -18 -0.0673 0.0469
16 0 -16 0.3405 -0.2077
4 2 -28 0.2196 0.2213
5 2 -27 0.2330 -0.0228
6 2 -26 -0.0522 0.0067
7 2 -25 -0.1607 0.1086
8 2 -24 -0.4231 -0.0958
9 2 -23 0.2942 -0.0659
10 2 -22 0.5869 0.1501
11 2 -21 -0.4044 -0.0341
12 2 -20 -0.1297 -0.2281
13 2 -19 0.2510 0.0431
14 2 -18 -0.3793 0.1944
4 1 -29 0.2846 0.1771
5 1 -28 0.1629 -0.2944
6 1 -27 -0.5425 0.1471
7 1 -26 -0.1667 0.2415
8 1 -25 -0.0837 -0.2000
9 1 -24 0.1964 -0.0795
10 1 -23 0.8195 0.0945
11 1 -22 -0.2009 -0.1589
12 1 -21 -0.6725 -0.0675
13 1 -20 0.1208 0.2889
14 1 -19 -0.0513 0.1169
15 1 -18 0.0096 -0.1615
4 0 -30 0.0639 0.1273
6 0 -28 -0.7692 0.1410
8 0 -26 0.3262 -0.1729
10 0 -24 0.6934 0.0348
12 0 -22 -0.9363 0.0611
14 0 -20 0.2764 0.0001
8 2 -26 -0.3748 -0.1170
9 2 -25 0.5755 -0.0939
10 2 -24 0.6772 0.1493
11 2 -23 -0.6779 -0.0258
12 2 -22 -0.3949 -0.2112
6 1 -29 -0.5770 0.1272
7 1 -28 -0.3767 0.2656
8 1 -27 0.2896 -0.2338
9 1 -26 0.4591 -0.1206
10 1 -25 0.5182 0.1271
11 1 -24 -0.4231 -0.1212
12 1 -23 -0.7473 -0.0582
13 1 -22 0.2583 0.2982
14 1 -21 0.2118 0.0931
8 0 -28 0.7510 -0.1951
10 0 -26 0.2108 0.0752
12 0 -24 -0.8559 0.0518
14 0 -22 0.5259 -0.0381
0 0 0 0.0 0.0
;
loop_
  _diffrn_refln_index_h
  _diffrn_refln_index_k
  _diffrn_refln_index_l
  _diffrn_refln_intensity_net
  _diffrn_refln_intensity_u
  _diffrn_refln_scale_group_code
 0 0 -2 1752.59 271.16 4
 0 0 2 1781.76 271.306 4
 0 0 -2 1875.47 271.204 3
 0 0 2 1924.51 271.355 3
 0 0 -2 1819.84 270.968 1
 0 0 2 1857.9 271.014 1
 0 0 4 696.411 101.058 4
 0 0 -4 600.256 100.35 4
 0 0 -4 678.124 100.043 1
 0 0 4 779.376 100.213 1
 0 0 4 693.868 101.076 3
 0 0 -4 582.64 100.4 3
 0 0 -6 44.6927 11.6832 3
 0 0 -6 59.0772 10.3146 1
 0 0 6 47.9939 11.2252 1
 0 0 6 41.1097 16.3597 4
 0 0 6 51.1876 16.6422 3
 0 0 -6 62.7138 11.4077 4
 0 0 8 406.718 69.3899 4
 0 0 -8 424.575 68.0326 4
 0 0 -8 448.39 66.5849 25
 0 0 8 437.596 69.5559 3
 0 0 8 480.939 68.1442 1
 0 0 -8 455.107 67.5166 1
 0 0 8 497.177 70.4041 2
 0 0 -10 198.374 32.9953 27
 0 0 10 148.353 26.4156 26
 0 0 -10 226.338 28.809 4
 0 0 10 200.114 30.6436 4
 0 0 10 220.584 31.3572 3
 0 0 -10 198.475 34.228 37
 0 0 10 261.04 29.171 1
 0 0 10 235.552 32.1147 2
 0 0 -10 187.874 27.6424 1
 0 0 -12 21.0592 13.3385 23
 0 0 12 22.2216 8.73462 1
 0 0 12 34.9473 12.6449 2
 0 0 12 16.7986 10.5059 4
 0 0 12 20.6682 11.8685 3
 0 0 -12 -9.18911 21.9951 37
 0 0 -12 21.0978 16.4917 27
 0 0 -12 39.5664 15.7672 8
 0 0 -14 1829.03 239.262 23
 0 0 14 1343.11 237.433 2
 0 0 14 1326.99 237.272 3
 0 0 -14 1629.64 236.726 32
 0 0 -14 2350.14 242.096 37
 0 0 -14 1813.28 239.928 27
 0 0 -14 1748.98 239.332 8
 0 0 14 1424.16 237.236 4
 0 0 -16 1041.49 156.052 23
 0 0 -16 1069.46 156.261 8
 0 0 -16 988.854 153.45 32
 0 0 -18 290.693 47.5293 27
 0 0 -18 297.402 46.259 8
 0 0 -18 217.114 43.5188 31
 0 0 -20 162.539 33.8435 24
 0 0 -20 95.0629 29.271 11
 0 0 -20 146.79 30.4246 31
 0 0 -20 157.781 32.232 27
 0 0 -20 152.278 33.9517 23
 0 0 -22 40.2482 23.5048 24
 0 0 -22 46.9895 21.5787 11
 0 0 -22 23.3541 19.1244 31
 0 0 -22 25.3723 20.8785 27
 0 0 -22 50.0433 25.2996 23
 0 0 -24 148.47 35.4772 24
 0 0 -24 121.675 32.1447 31
 0 0 -24 131.199 33.6898 11
 0 0 -24 191.34 36.3936 23
 0 0 -24 215.413 36.1318 27
 0 0 -26 5.54996 16.7264 31
 0 0 -26 -5.34167 20.4446 24
 0 0 -26 -14.8547 19.7954 27
 0 0 -26 31.3503 16.3637 29
 0 0 -28 -3.98321 16.3459 27
 0 0 -28 11.6135 11.4824 29
 0 0 -28 -7.71499 11.5269 31
 0 0 -30 1.68806 7.70805 34
 0 -1 -1 -1.04744 10.8739 1
 0 -1 1 19.665 13.1316 3
 0 -1 -1 5.15289 12.5617 3
 0 1 1 -14.2686 19.8613 3
 0 -1 -1 23.9483 13.5631 4
 0 -1 1 -3.03778 12.2452 4
 0 1 1 26.7223 18.9367 4
 0 1 -1 -1.18123 14.4453 3
 0 1 -1 9.3717 14.8543 4
 0 -1 -3 77.6689 17.7532 1
 0 -1 3 87.6033 15.6066 3
 0 1 -3 88.9784 18.4825 2
 0 -1 3 77.6477 15.2115 4
 0 1 -3 75.8116 17.2046 3
 0 1 3 64.4406 28.59 3
 0 1 3 62.0012 28.3809 4
 0 1 -3 61.9192 16.4143 4
 0 1 -5 446.564 73.8181 2
 0 -1 -5 527.386 77.3797 3
 0 1 5 479.463 79.6747 4
 0 1 -5 465.484 73.8234 3
 0 1 5 494.415 79.7426 3
 0 -1 -5 471.699 76.8987 4
 0 -1 5 522.712 73.0234 4
 0 1 -5 478.868 73.7625 4
 0 -1 -7 1185.29 163.184 3
 0 -1 -7 1184.12 163.092 4
 0 -1 -7 1250.19 161.012 27
 0 1 -7 989.336 159.305 26
 0 -1 -7 1080.34 160.829 1
 0 -1 -9 725.944 137.73 23
 0 -1 -9 1071.26 137.617 27
 0 -1 -9 940.438 137.935 11
 0 -1 -9 906.42 136.517 28
 0 -1 -9 898.95 138.717 3
 0 1 9 912.075 142.445 3
 0 -1 -9 803.79 137.999 4
 0 1 9 890.073 142.136 4
 0 -1 -9 1065.03 139.125 8
 0 -1 -9 830.774 137.334 40
 0 -1 -9 861.596 136.544 1
 0 -1 9 968.812 136.078 1
 0 1 9 1089.42 145.553 2
 0 -1 -11 13.1396 12.6962 27
 0 -1 -11 24.3913 10.4311 28
 0 -1 -11 31.8992 14.8644 11
 0 -1 -11 46.7043 20.0561 8
 0 1 -11 -5.98734 27.1721 22
 0 -1 -11 17.7253 17.9761 23
 0 -1 -11 12.4221 13.5018 3
 0 -1 11 13.2813 7.18885 1
 0 -1 -11 18.8067 8.21972 1
 0 1 11 12.3157 25.1972 2
 0 1 11 17.8824 23.1648 4
 0 1 11 -25.4845 22.5559 3
 0 -1 -11 29.8227 13.6034 4
 0 -1 -11 23.3732 14.7904 40
 0 1 -11 49.7275 18.4488 37
 0 -1 -13 494.698 71.2107 27
 0 -1 -13 528.708 73.2695 8
 0 1 -13 393.354 76.3674 22
 0 -1 -13 396.343 70.5322 23
 0 1 13 490.114 79.9076 2
 0 -1 -13 450.235 68.0992 1
 0 1 13 440.509 76.62 3
 0 1 13 404.609 75.1436 4
 0 -1 -13 447.656 67.7785 28
 0 -1 -13 431.049 70.1326 4
 0 -1 -13 395.801 70.9047 11
 0 -1 -13 487.923 70.0562 40
 0 1 -13 375.448 70.5848 37
 0 -1 -15 427.695 62.5654 11
 0 1 15 353.076 66.6578 2
 0 1 -15 409.331 62.9545 37
 0 1 15 264.285 62.8346 4
 0 1 15 367.829 66.0469 3
 0 -1 -15 316.664 61.2418 23
 0 -1 -15 309.651 61.0695 24
 0 -1 -15 551.125 65.2297 8
 0 1 -17 66.7088 22.1602 27
 0 -1 -17 28.0668 20.9823 27
 0 -1 -17 33.4122 17.1751 31
 0 1 -17 33.6449 18.5643 24
 0 -1 -19 71.4431 26.0217 31
 0 -1 -19 84.2249 24.1051 32
 0 1 -19 86.1247 21.2088 31
 0 -1 -19 93.4379 30.5474 24
 0 1 -19 112.075 26.2982 24
 0 -1 -19 99.4688 28.9105 23
 0 -1 -19 161.337 31.7765 8
 0 -1 -19 106.643 28.1821 11
 0 -1 -19 81.5726 21.6754 10
 0 -1 -19 98.6156 30.2957 27
 0 1 -19 104.499 28.1235 27
 0 -1 -21 72.239 24.4959 31
 0 -1 -21 44.1468 20.4328 32
 0 1 -21 58.3569 17.5703 31
 0 -1 -21 81.5438 28.8397 11
 0 -1 -21 31.1338 28.058 24
 0 1 -21 24.0585 21.5791 24
 0 -1 -21 -14.3438 27.5409 23
 0 -1 -21 44.7634 26.0144 8
 0 -1 -21 33.366 17.2042 10
 0 -1 -21 90.6993 25.0968 27
 0 1 -21 81.3693 24.1001 27
 0 -1 -23 15.155 16.9281 32
 0 -1 -23 17.1202 19.4605 31
 0 -1 -23 12.6468 17.9362 29
 0 -1 -23 17.6635 20.7789 11
 0 -1 -23 -6.943 23.0436 24
 0 -1 -23 14.6287 27.4744 23
 0 -1 -23 10.7324 21.7468 8
 0 -1 -23 21.4156 13.8633 10
 0 1 -23 16.3346 20.4964 27
 0 -1 -23 6.2442 23.6005 27
 0 -1 -25 13.283 17.1111 31
 0 -1 -25 1.85595 14.5593 32
 0 -1 -25 29.8712 25.8986 23
 0 -1 -25 28.9181 20.5237 11
 0 -1 -25 -21.3143 17.186 29
 0 -1 -25 -23.0265 20.4058 27
 0 1 -25 -11.7413 18.5047 27
 0 -1 -25 -28.4215 22.9073 24
 0 -1 -27 3.21081 14.5189 29
 0 -1 -27 32.8678 17.8745 11
 0 -1 -27 13.916 13.6515 34
 0 -1 -27 47.9409 17.3316 31
 0 -1 -29 -17.9518 12.0529 31
 0 -1 -29 18.0139 11.1079 34
 0 -1 -29 -3.35276 9.9722 29
 0 -1 -29 14.4747 10.5782 38
 0 -1 -29 21.7002 13.0731 23
 0 2 0 16.1948 18.0676 16
 0 2 0 1.8222 15.4377 6
 0 2 0 19.1303 18.5253 5
 0 2 0 3.434 21.603 2
 0 -2 0 13.8818 11.066 1
 0 -2 0 21.1406 15.2945 3
 0 2 0 28.6234 21.9279 13
 0 2 0 45.0419 18.9898 30
 0 -2 0 37.3917 13.1425 28
 0 2 0 -6.09581 21.1173 3
 0 -2 0 -2.02937 14.0221 4
 0 2 0 47.9086 22.1111 4
 0 -2 2 25.2297 11.6661 28
 0 -2 -2 32.7558 14.1004 28
 0 -2 -2 14.7248 8.7595 10
 0 2 2 46.5394 22.5007 13
 0 2 -2 66.4465 23.7786 13
 0 2 2 37.9036 15.0261 6
 0 2 -2 18.1249 18.811 6
 0 2 -2 49.6486 17.6676 4
 0 2 -2 30.8087 17.4833 3
 0 -2 -2 27.461 14.7576 4
 0 -2 2 27.7471 13.1716 4
 0 2 2 32.8773 23.4466 4
 0 2 2 14.877 22.9889 3
 0 2 2 41.9236 29.2363 2
 0 2 -2 22.5332 20.9796 2
 0 -2 2 7.05258 10.5315 1
 0 -2 -2 21.1661 11.1291 1
 0 -2 2 32.5171 13.3216 3
 0 -2 -2 11.9196 15.3359 3
 0 2 2 23.2402 18.0218 16
 0 2 2 66.269 21.4698 5
 0 2 -2 13.5876 19.6541 5
 0 2 -2 37.6514 21.6413 30
 0 -2 -4 633.664 105.593 10
 0 -2 4 502.406 106.439 1
 0 2 4 989.716 119.679 2
 0 2 -4 699.453 109.627 2
 0 -2 -4 693.77 107.783 1
 0 2 4 1081.02 112.141 13
 0 2 -4 786.01 111.821 13
 0 2 -4 680.869 108.551 4
 0 -2 4 836.17 106.901 4
 0 2 -4 718.224 110.874 5
 0 -2 -4 671.376 109.172 4
 0 2 -4 737.657 109.818 6
 0 2 4 642.908 107.492 6
 0 -2 -4 783.053 110.391 3
 0 2 4 689.33 113.722 4
 0 2 4 769.02 115.309 3
 0 2 -4 750.266 109.322 3
 0 -2 -4 618.435 106.78 40
 0 -2 -4 683.832 104.613 38
 0 -2 -4 721.395 104.703 29
 0 -2 -4 684.685 106.633 28
 0 -2 -6 21.7364 8.61116 29
 0 -2 -6 8.87775 11.9375 10
 0 -2 -6 20.7224 12.7138 11
 0 2 6 39.1586 32.2795 2
 0 -2 -6 36.7452 15.7879 3
 0 -2 -6 32.0823 13.1674 1
 0 2 -6 28.5547 13.3289 2
 0 -2 6 12.6794 11.6257 1
 0 -2 -6 16.7075 13.39 28
 0 2 6 52.1239 22.2777 13
 0 2 -6 38.4547 24.4352 13
 0 2 -6 36.2121 26.0977 5
 0 2 -6 10.8738 22.9808 6
 0 -2 -6 20.6057 14.8223 23
 0 2 6 19.2393 14.4616 6
 0 2 6 -4.26188 25.543 4
 0 2 -6 10.9169 12.1401 3
 0 2 6 -4.34134 25.5815 3
 0 2 -6 18.4947 12.13 4
 0 -2 -6 -5.42876 16.0202 4
 0 -2 -6 14.6056 7.73713 31
 0 -2 -6 25.5148 7.26681 34
 0 -2 -6 9.08381 14.5947 40
 0 -2 -6 25.7661 7.89947 38
 0 -2 -8 4.51435 8.64194 29
 0 -2 -8 29.2797 14.849 11
 0 2 8 14.9821 27.7609 2
 0 -2 -8 9.06976 11.2194 1
 0 -2 -8 43.5855 14.0068 28
 0 -2 -8 18.9365 12.8877 24
 0 -2 -8 10.6319 15.7291 23
 0 -2 -8 16.4835 13.6887 40
 0 2 8 4.34932 21.5089 4
 0 2 8 39.8666 24.8764 3
 0 2 -8 -9.36139 24.4331 6
 0 2 -8 24.6375 24.2886 13
 0 2 8 23.4506 20.4342 13
 0 -2 -8 8.26661 8.66155 31
 0 -2 -8 15.0209 7.44001 34
 0 2 -10 837.394 146.375 13
 0 2 10 890.412 147.672 4
 0 2 10 1047.58 150.632 2
 0 -2 10 882.934 142.704 1
 0 -2 10 880.243 140.209 1
 0 -2 -10 1230.02 144.47 1
 0 -2 -10 792.453 140.521 31
 0 -2 -10 897.192 142.714 23
 0 -2 -10 904.519 142.461 24
 0 2 -10 973.447 148.337 22
 0 2 -10 682.606 144.511 6
 0 2 10 916.134 148.523 3
 0 -2 -10 927.745 140.447 29
 0 -2 -10 1133.93 141.68 28
 0 -2 -10 1014.9 142.565 40
 0 -2 -10 1109.71 146.384 8
 0 -2 -10 968.82 143.767 11
 0 -2 -12 84.885 21.7424 10
 0 -2 -12 48.9256 24.6308 11
 0 -2 -12 115.121 26.0004 23
 0 2 -12 103.622 36.6714 22
 0 -2 -12 106.552 24.9947 40
 0 2 -12 104.758 31.5189 13
 0 -2 -12 91.6782 28.6365 8
 0 -2 -12 67.2368 19.4716 31
 0 -2 -12 108.081 24.1257 24
 0 -2 -14 453.465 56.5604 40
 0 -2 -14 298.048 52.6899 31
 0 -2 -14 299.772 54.3942 27
 0 -2 -14 363.765 58.7136 11
 0 -2 -14 270.248 52.7463 10
 0 2 -14 245.227 57.8462 13
 0 2 -14 297.983 64.1926 22
 0 -2 -14 385.857 61.0008 8
 0 -2 -14 310.596 52.5454 29
 0 -2 -16 12.9827 15.1926 31
 0 -2 -16 -2.98514 23.65 27
 0 2 -16 -36.3146 27.2385 13
 0 -2 -16 27.2042 24.294 11
 0 -2 -16 4.71404 17.1275 10
 0 2 -16 -5.02621 31.4069 22
 0 -2 -16 3.07668 22.463 23
 0 -2 -16 47.951 23.7224 24
 0 -2 -16 16.1486 17.7931 29
 0 -2 -18 122.637 25.506 29
 0 -2 -18 55.4356 30.6475 11
 0 -2 -18 60.4451 24.6772 31
 0 2 -18 79.816 25.5434 27
 0 -2 -18 65.1585 28.4606 23
 0 -2 -18 55.9047 21.3019 10
 0 -2 -18 34.2018 27.5285 24
 0 -2 -20 166.804 32.8535 29
 0 -2 -20 153.677 38.7075 11
 0 -2 -20 172.299 33.5831 31
 0 -2 -20 139.885 33.1784 32
 0 -2 -20 135.048 31.9571 34
 0 2 -20 187.325 34.6772 27
 0 -2 -20 110.721 36.6186 23
 0 -2 -20 130.107 30.4634 10
 0 -2 -20 172.156 36.557 24
 0 -2 -22 370.084 64.6947 24
 0 -2 -22 258.788 64.9286 23
 0 -2 -22 323.342 60.8025 32
 0 -2 -22 392.841 59.9083 34
 0 -2 -22 449.228 61.1974 31
 0 -2 -22 311.119 59.0014 10
 0 -2 -22 359.837 59.1013 39
 0 -2 -22 457.153 67.7972 11
 0 -2 -22 412.878 61.012 29
 0 2 -22 298.737 59.3688 27
 0 -2 -24 330.918 58.1409 32
 0 -2 -24 362.661 56.9298 34
 0 -2 -24 369.535 57.1918 31
 0 -2 -24 355.986 57.0746 38
 0 -2 -24 303.766 57.0825 10
 0 -2 -24 364.621 64.3614 23
 0 -2 -26 271.502 38.0863 38
 0 -2 -26 171.231 37.3259 32
 0 -2 -26 240.903 37.462 34
 0 -2 -26 215.516 37.1048 31
 0 2 26 101.713 49.9202 5
 0 -2 -26 245.853 38.6463 29
 0 -2 -26 215.373 43.6503 23
 0 2 26 179.734 53.6007 16
 0 -2 -28 106.419 19.1281 38
 0 2 28 49.3258 29.7483 16
 0 -2 -28 109.887 18.7833 34
 0 -2 -28 77.6734 21.0821 21
 0 -2 -28 137.106 23.8839 23
 0 -2 -28 101.513 19.2441 31
 0 3 1 -7.75405 22.3356 5
 0 3 1 39.4039 22.883 6
 0 3 -1 64.2574 23.4981 6
 0 3 -1 43.5545 26.1744 5
 0 3 1 49.5038 24.4968 4
 0 3 1 73.9221 26.7322 3
 0 3 1 56.3379 26.3478 2
 0 -3 -1 48.2107 18.0122 40
 0 3 -1 44.0144 27.9019 20
 0 3 1 70.8707 30.063 20
 0 3 3 -4.53324 26.0777 20
 0 3 3 -14.8106 26.2415 30
 0 3 3 -2.92821 18.1486 6
 0 -3 -3 11.6395 17.5823 40
 0 3 -3 21.2397 27.9 5
 0 -3 -3 1.12771 9.13587 10
 0 -3 -5 -1.40001 11.0603 10
 0 3 5 -3.85784 26.3714 30
 0 3 5 -4.60339 29.618 20
 0 3 -5 63.5779 29.2187 5
 0 3 5 14.3085 18.4241 6
 0 3 7 14.0335 18.6142 6
 0 3 7 32.2955 29.721 16
 0 -3 -7 79.454 21.2636 40
 0 3 7 46.0225 33.4567 5
 0 3 -7 95.8733 33.0181 6
 0 3 -7 48.809 33.3014 13
 0 -3 -7 55.1686 15.8649 10
 0 3 9 -5.21368 28.6207 16
 0 3 9 11.7323 32.5165 5
 0 3 -9 4.53572 28.3249 6
 0 -3 -9 6.56608 9.66505 38
 0 -3 -9 -12.0752 21.808 40
 0 -3 -9 -14.4337 14.6989 10
 0 3 -9 25.9567 31.1669 13
 0 3 -11 22.0029 33.8267 13
 0 3 11 -6.63824 39.5255 5
 0 3 11 -11.7668 34.4421 16
 0 3 -11 23.25 27.6872 22
 0 -3 -11 11.1549 19.5297 23
 0 -3 -11 -2.54394 11.0187 38
 0 -3 -11 17.8938 22.0566 40
 0 -3 -11 -6.54173 9.80965 34
 0 -3 -11 7.11531 16.1016 10
 0 -3 -13 161.108 32.0045 10
 0 3 -13 114.746 43.2484 22
 0 -3 -13 133.242 34.7718 23
 0 3 -13 172.189 46.2574 13
 0 3 13 43.8896 49.2541 5
 0 3 13 52.0454 43.7744 16
 0 -3 -13 168.581 27.7842 38
 0 -3 -13 187.472 29.2792 29
 0 -3 -13 172.439 26.4104 34
 0 -3 -13 106.166 26.3225 31
 0 -3 -15 37.5238 25.9422 23
 0 3 -15 23.4911 31.2742 22
 0 3 15 85.1842 46.2494 5
 0 3 15 27.8493 42.9654 16
 0 3 -15 40.3168 36.4167 13
 0 -3 -15 24.6136 15.037 38
 0 -3 -15 43.4222 21.5759 10
 0 -3 -15 22.7217 16.627 29
 0 -3 -15 4.80508 14.6467 31
 0 -3 -15 28.359 13.3436 34
 0 -3 -17 78.4391 22.4052 21
 0 -3 -17 45.803 26.4865 23
 0 3 17 39.0817 42.4678 5
 0 3 17 49.8437 43.5684 16
 0 3 -17 21.3948 31.8961 13
 0 -3 -17 62.3344 18.7251 38
 0 -3 -17 60.0464 16.3237 34
 0 -3 -17 62.4978 18.0826 31
 0 -3 -17 42.84 22.2335 10
 0 -3 -17 55.3041 19.5954 29
 0 3 19 34.4265 42.9581 16
 0 -3 -19 79.2153 23.6146 10
 0 -3 -19 91.9737 21.2884 38
 0 -3 -19 51.8986 21.669 21
 0 -3 -19 68.3007 28.9675 23
 0 -3 -19 65.3396 18.1706 34
 0 -3 -19 35.081 22.713 32
 0 -3 -19 106.724 20.3202 31
 0 3 19 44.5099 41.6473 5
 0 3 21 6.20398 38.8832 16
 0 -3 -21 12.2199 23.9597 23
 0 -3 -21 36.45 15.561 31
 0 -3 -21 56.4258 15.1263 34
 0 -3 -21 38.2403 17.7854 10
 0 3 23 30.2706 33.8088 16
 0 -3 -23 -14.6736 22.004 23
 0 -3 -23 -15.8934 15.5374 21
 0 -3 -23 -11.2512 16.8105 32
 0 -3 -23 -14.4764 14.2598 39
 0 -3 -23 12.6901 13.0152 38
 0 -3 -23 13.8495 10.7206 31
 0 3 23 -10.1629 31.4919 5
 0 3 25 -6.97897 22.9409 16
 0 -3 -25 18.7974 14.3664 23
 0 -3 -25 9.55036 11.3424 32
 0 -3 -25 8.84074 8.57731 38
 0 -3 -25 -1.18478 10.5142 21
 0 4 0 630.198 114.099 13
 0 4 0 657.563 113.919 5
 0 4 0 628.966 108.886 6
 0 4 2 167.306 46.5159 30
 0 4 2 179.866 52.785 13
 0 4 -2 137.455 51.7521 13
 0 4 2 248.914 47.7551 6
 0 4 -2 229.857 55.7312 5
 0 4 -2 184.07 48.6058 6
 0 4 2 182.007 50.5543 5
 0 4 -4 218.919 49.6443 13
 0 4 4 166.55 48.8304 13
 0 4 4 164.729 41.0458 20
 0 4 4 142.11 44.0683 30
 0 4 -4 101.892 40.5699 6
 0 4 4 180.53 48.4837 5
 0 4 4 125.122 40.9575 6
 0 4 -4 236.235 53.4235 5
 0 4 -6 112.446 47.9829 13
 0 4 6 157.267 49.4147 13
 0 4 6 220.219 46.8123 20
 0 4 6 152.6 46.1978 30
 0 4 6 241.967 46.0079 6
 0 4 6 164.44 51.9338 5
 0 4 -8 96.9126 37.956 13
 0 4 8 102.765 42.8748 13
 0 4 8 52.018 41.5685 5
 0 4 8 108.645 38.2809 30
 0 4 8 63.6659 34.6686 20
 0 4 10 84.0371 37.99 20
 0 4 10 99.5555 43.6743 5
 0 4 -10 82.0395 35.488 13
 0 -4 -10 118.258 23.2786 32
 0 4 10 23.2417 37.4214 16
 0 4 10 55.4621 35.4978 30
 0 4 12 121.614 41.7506 20
 0 4 -12 47.0405 38.3751 13
 0 -4 -12 89.1974 24.2374 32
 0 4 12 91.4468 41.3189 30
 0 4 12 158.693 48.9216 5
 0 4 12 110.053 42.23 16
 0 4 14 16.6817 33.7578 16
 0 4 -14 4.82332 32.2154 13
 0 4 14 44.5314 42.1475 5
 0 -4 -16 64.9178 20.4759 32
 0 4 16 46.9409 31.4697 20
 0 4 -16 88.8413 31.587 13
 0 4 16 57.4737 35.7987 30
 0 4 18 26.3793 31.6003 30
 0 4 18 63.8524 27.9835 20
 0 4 18 96.9374 39.3789 5
 0 4 18 57.476 32.2555 16
 0 -4 -18 104.987 21.2878 32
 0 -4 -18 97.4677 21.5516 39
 0 -4 -20 38.2605 13.8345 39
 0 4 20 25.784 22.7971 30
 0 -4 -20 53.7561 14.819 32
 0 4 20 12.3375 28.1822 5
 0 5 1 36.8661 33.2856 13
 0 5 -1 5.27576 33.5888 13
 0 5 3 -45.0424 37.687 13
 0 5 -3 -15.3292 34.2164 13
 0 5 3 -43.5176 32.8783 5
 0 5 5 -13.2676 30.7888 13
 0 5 -5 4.75709 30.3797 13
 0 5 5 27.1683 30.5473 5
 0 5 -7 -21.5142 27.1815 13
 0 5 7 -9.08544 30.1362 5
 0 5 -9 -11.3577 24.2207 13
 0 5 9 -8.66198 33.326 5
 0 5 -11 18.7418 22.0067 13
 0 5 11 -19.2499 25.4582 5
 1 -1 -30 100.228 16.9186 38
 1 -1 -30 76.2891 19.2406 21
 1 -1 -30 102.22 17.5213 31
 1 -1 -30 75.3275 17.1018 34
 1 -1 -28 98.5975 19.276 38
 1 -1 -28 88.1975 19.6437 34
 1 -1 -28 87.5191 20.4815 31
 1 -1 -28 60.6985 23.398 23
 1 -1 -28 84.478 19.1248 29
 1 -1 -26 170.372 34.6247 31
 1 -1 -26 173.413 33.3453 34
 1 -1 -26 230.241 40.7327 23
 1 -1 -24 123.009 33.7796 24
 1 -1 -24 107.644 29.0302 32
 1 -1 -24 154.842 30.9146 31
 1 -1 -24 151.606 29.1884 29
 1 -1 -24 148.048 32.1941 11
 1 -1 -24 114.03 36.0211 23
 1 1 -24 121.952 29.7415 27
 1 -1 -24 188.265 33.964 27
 1 -1 -22 54.5013 23.8971 27
 1 1 -22 60.1694 21.3505 27
 1 -1 -22 50.6607 23.7333 11
 1 -1 -22 10.1803 19.2216 29
 1 -1 -22 32.6649 26.5841 24
 1 -1 -22 71.1204 22.6412 32
 1 -1 -22 110.332 23.9899 31
 1 -1 -22 45.253 16.4806 10
 1 -1 -22 21.7248 23.0503 23
 1 -1 -20 40.4483 26.364 23
 1 1 -20 97.3495 22.8907 27
 1 -1 -20 23.3284 20.5101 27
 1 -1 -20 26.1688 23.2846 11
 1 -1 -20 3.90467 16.3392 29
 1 -1 -20 47.1627 17.8132 39
 1 -1 -20 32.892 19.1706 31
 1 -1 -20 4.49757 18.8523 32
 1 1 -20 42.3349 14.3795 31
 1 -1 -20 25.1964 21.3885 24
 1 -1 -20 50.36 22.1347 8
 1 -1 -20 28.4498 15.5777 10
 1 1 -18 189.96 46.56 24
 1 -1 -18 295.892 51.5146 24
 1 -1 -18 272.381 49.2569 11
 1 -1 -18 287.767 48.1716 31
 1 -1 -18 325.558 47.5921 32
 1 1 -18 297.637 49.0176 27
 1 -1 -18 323.629 50.5656 27
 1 -1 -18 276.658 46.5168 10
 1 -1 -18 262.33 51.1253 23
 1 -1 -16 142.869 31.6664 24
 1 -1 -16 119.791 27.0352 10
 1 -1 -16 178.75 31.1562 11
 1 1 -16 123.173 26.144 31
 1 -1 -16 168.339 31.4376 27
 1 -1 -16 194.949 33.3829 8
 1 -1 -16 172.027 33.3372 23
 1 -1 -14 736.146 88.9429 8
 -1 1 14 510.652 90.5001 4
 -1 1 14 460.69 89.7834 3
 -1 1 14 595.433 93.6614 2
 1 -1 -14 638.492 87.8698 11
 1 -1 -14 406.854 83.908 31
 1 1 -14 461.667 83.467 31
 1 -1 -14 680.401 87.2127 27
 1 1 -14 670.909 86.9649 37
 1 -1 -14 579.953 87.5413 23
 1 -1 -14 586.12 87.8556 24
 1 -1 -12 159.13 32.5025 24
 1 -1 -12 185.681 34.1791 23
 1 1 -12 217.518 37.5855 22
 -1 1 12 161.455 37.2905 3
 1 -1 -12 176.523 31.2456 4
 -1 1 12 169.237 36.7499 4
 -1 -1 12 245.46 27.6715 1
 1 -1 -12 133.062 27.7261 1
 -1 -1 12 158.042 27.4003 1
 1 -1 -12 176.422 33.3661 11
 1 -1 -12 112.645 29.9788 31
 1 -1 -12 152.413 31.1913 27
 1 1 -12 199.575 33.3931 37
 1 -1 -12 201.2 34.3538 8
 1 -1 -10 173.773 24.0073 28
 1 -1 -10 143.931 25.2237 27
 1 -1 -10 136.75 25.981 11
 1 -1 -10 135.651 28.4102 24
 1 -1 -10 147.205 28.0221 23
 -1 1 10 119.44 29.8625 3
 1 -1 -10 153.838 26.3223 4
 -1 1 10 124.137 30.8946 4
 -1 -1 10 146.264 21.631 1
 1 -1 -10 110.964 22.0511 1
 1 -1 -10 76.0029 23.8484 31
 1 -1 -10 146.741 26.232 40
 1 -1 -10 163.937 28.5205 8
 -1 -1 8 1760.46 259.408 1
 1 -1 -8 1360.26 260.126 31
 1 -1 -8 1885.81 260.66 27
 1 -1 -8 1973.75 262.359 4
 -1 1 8 1690.01 263.482 4
 1 -1 -8 1942.58 260.434 28
 -1 1 8 1841.58 264.047 3
 1 1 -6 32.9412 9.73527 26
 1 -1 -6 49.2934 17.5851 3
 1 1 -6 43.5846 8.61929 2
 1 -1 -6 35.1246 15.884 4
 -1 -1 6 50.4344 9.28934 4
 1 1 -6 28.245 8.61879 3
 -1 -1 6 54.2808 9.37352 3
 -1 -1 4 3756.18 676.601 1
 1 1 -4 4849.38 677.584 2
 1 -1 -4 4191.23 677.715 1
 1 1 -4 4714.02 676.338 26
 -1 -1 4 4795.39 677.085 3
 1 1 -4 4490.35 677.357 3
 1 -1 -4 4957.71 678.334 3
 -1 1 4 4841.99 678.933 3
 1 -1 -4 4921.91 678.161 4
 -1 -1 4 4453.81 676.972 4
 1 1 -4 4957.09 677.269 4
 -1 1 4 4427.94 678.581 4
 -1 1 2 851.402 114.54 3
 -1 -1 2 734.86 112.718 3
 1 1 -2 685.739 112.761 3
 -1 -1 2 681.132 112.656 4
 -1 1 2 817.754 114.142 4
 1 1 -2 707.126 112.668 4
 1 1 -2 717.562 113.388 2
 -1 -1 2 799.032 112.156 1
 -1 -1 0 230.844 40.9729 3
 1 1 0 232.836 42.2417 3
 1 1 0 247.419 42.2764 4
 -1 1 0 220.543 41.4206 4
 -1 -1 0 213.827 40.0136 4
 1 -1 0 243.458 38.1849 4
 -1 1 0 274.948 41.9857 3
 1 1 0 275.607 43.1407 2
 -1 -1 0 235.044 38.3834 1
 1 -1 2 20.5324 8.33115 4
 1 1 2 23.9984 23.5361 4
 -1 1 -2 43.0533 14.0963 4
 -1 1 -2 52.7337 15.031 3
 1 1 2 -1.90976 22.8667 3
 1 1 2 18.8647 25.7549 2
 1 1 2 23.3528 13.3053 1
 -1 -1 -2 20.2296 11.3649 1
 -1 -1 -4 2480.21 369.929 3
 -1 1 -4 2653.32 367.614 3
 1 1 4 2358.55 371.122 3
 -1 1 -4 2435.29 367.482 4
 -1 -1 -4 2410.47 369.78 4
 1 1 4 2206.65 370.814 4
 1 1 4 2589.13 372.523 2
 -1 -1 -6 1435.76 223.829 3
 -1 -1 -6 1415.03 223.788 4
 -1 -1 -6 1550.36 221.781 1
 1 1 8 302.623 53.6725 3
 -1 -1 -8 283.675 47.5162 4
 1 1 8 330.704 53.2628 4
 -1 -1 -8 257.222 47.1267 3
 -1 -1 -8 292.693 44.6784 1
 1 1 8 335.846 55.8518 2
 1 1 8 295.415 47.8214 1
 -1 -1 -8 260.592 44.9798 28
 -1 -1 -8 248.57 45.7806 11
 -1 -1 -8 295.176 45.8179 27
 -1 -1 -8 315.761 47.9062 8
 1 1 10 2365.1 291.917 4
 -1 -1 -10 2122.7 286.766 4
 -1 -1 -10 2080.91 284.813 27
 -1 -1 -10 1735.38 285.095 11
 -1 -1 -10 1879.06 283.861 28
 -1 -1 -10 1613.39 285.186 23
 -1 1 -10 1816.58 288.364 22
 -1 -1 -10 2129.37 286.953 3
 1 1 10 2240.94 291.654 3
 1 1 10 2059.89 286.872 1
 1 1 10 2469.66 293.88 2
 -1 -1 -10 1831.9 283.99 1
 1 -1 10 2176.1 284.09 1
 -1 1 -10 1688.31 286.636 13
 -1 1 -10 1538.62 285.521 37
 -1 -1 -10 1743.41 284.442 40
 -1 -1 -10 1867.38 286.237 8
 1 1 12 1276.25 191.503 4
 -1 -1 -12 1156.35 186.061 4
 -1 1 -12 1066.53 187.592 13
 -1 -1 -12 1284.84 183.964 28
 -1 -1 -12 1170.29 185.87 11
 -1 -1 -12 999.371 185.376 23
 -1 1 -12 1060.12 189.56 22
 1 1 12 1567.32 194.143 3
 -1 -1 -12 1259.15 186.748 3
 1 -1 12 1309.7 184.155 1
 1 1 12 1450.06 194.572 2
 1 1 12 1328.2 187.768 1
 -1 -1 -12 1127.58 183.983 1
 -1 -1 -12 1372.22 187.756 8
 -1 -1 -12 1215.21 184.925 40
 -1 1 -12 978.17 185.998 37
 1 1 12 1311.5 184.42 26
 -1 -1 -12 1489.6 186.035 27
 -1 -1 -14 280.083 41.5139 27
 -1 -1 -14 270.166 42.6146 11
 -1 1 -14 162.591 44.4035 13
 -1 1 -14 199.123 43.8217 37
 1 1 14 310.474 52.1518 2
 -1 -1 -14 209.253 42.9329 23
 -1 1 -14 106.03 45.9449 22
 1 1 14 253.705 49.4396 3
 1 1 14 169.813 45.9816 4
 -1 -1 -14 232.028 37.2893 28
 -1 -1 -14 226.394 40.1338 40
 -1 -1 -14 301.919 44.7829 8
 -1 -1 -16 575.81 70.4589 27
 -1 -1 -16 498.19 72.0268 8
 -1 -1 -18 40.8953 25.4324 23
 -1 1 -18 65.2458 29.5812 37
 -1 -1 -18 10.0615 20.1056 11
 -1 -1 -18 28.8343 18.8557 31
 -1 1 -18 48.5267 22.2542 27
 -1 -1 -18 65.4471 23.9694 27
 -1 -1 -18 62.5885 23.3081 8
 -1 -1 -18 45.3435 25.782 24
 -1 1 -20 102.507 30.6973 24
 -1 -1 -20 150.635 37.7635 24
 -1 -1 -20 149.639 35.3712 11
 -1 -1 -20 97.2246 31.1741 31
 -1 1 -20 115.423 27.3358 31
 -1 -1 -20 132.61 28.5005 32
 -1 1 -20 153.424 32.8073 27
 -1 -1 -20 148.276 35.9568 27
 -1 -1 -20 115.17 34.7051 23
 -1 -1 -20 190.211 36.6586 8
 -1 1 -22 136.25 30.4483 24
 -1 -1 -22 70.7814 34.4002 24
 -1 -1 -22 113.208 26.0732 32
 -1 -1 -22 75.4661 29.1365 31
 -1 1 -22 126.59 25.1986 31
 -1 -1 -22 82.1316 32.2348 11
 -1 -1 -22 160.343 33.9881 27
 -1 1 -22 133.424 31.0187 27
 -1 -1 -22 121.703 34.5979 23
 -1 -1 -22 69.2552 25.0662 10
 -1 -1 -22 131.987 33.8414 8
 -1 -1 -24 52.8578 29.8271 24
 -1 -1 -24 74.6221 25.0481 31
 -1 -1 -24 104.357 21.8316 32
 -1 -1 -24 66.7762 22.6476 29
 -1 -1 -24 83.5458 27.1275 27
 -1 1 -24 19.3082 25.0448 27
 -1 -1 -24 141.276 29.8861 11
 -1 -1 -24 71.5871 19.6358 10
 -1 -1 -24 65.9524 27.1659 8
 -1 -1 -24 62.6101 29.4938 23
 -1 1 -26 11.1141 18.44 27
 -1 -1 -26 11.8069 20.8983 24
 -1 -1 -26 20.1155 20.7074 23
 -1 -1 -28 5.98192 14.1881 31
 -1 -1 -28 10.4246 11.8372 34
 -1 -1 -28 31.4581 17.1816 23
 -1 -1 -28 49.1557 15.2388 29
 1 -2 -27 40.9984 12.8967 38
 1 -2 -27 36.6403 12.9084 34
 1 -2 -27 -1.23718 12.0767 31
 1 -2 -27 12.7033 16.3225 21
 1 -2 -27 -6.90203 18.5322 23
 -1 2 27 -13.3192 34.2104 16
 1 -2 -25 15.2802 24.3256 23
 1 -2 -25 43.5235 18.6216 29
 -1 2 25 95.3004 39.2195 5
 1 -2 -25 28.4265 17.509 32
 1 -2 -25 36.8599 14.3044 39
 1 -2 -23 1.9883 19.5191 38
 1 -2 -23 39.1868 16.4754 39
 1 -2 -23 3.53811 27.3226 23
 1 -2 -23 16.2958 15.7214 10
 -1 2 23 -7.185 41.1334 5
 1 -2 -23 52.7857 19.7311 29
 1 -2 -23 17.2321 18.9957 34
 1 -2 -23 29.9914 17.8598 31
 1 -2 -23 53.1283 24.4256 32
 1 -2 -21 -2.06026 19.3971 34
 1 -2 -21 -15.2803 18.8361 31
 1 -2 -21 -17.68 20.6391 32
 1 -2 -21 2.15616 19.3295 38
 1 -2 -21 17.1143 17.6357 39
 1 -2 -21 -10.9336 24.2624 23
 1 -2 -21 -6.68606 17.1327 10
 1 -2 -21 29.1473 22.072 29
 1 -2 -19 -21.708 20.5731 32
 1 -2 -19 -13.2622 18.4684 31
 1 -2 -19 -2.03747 17.1691 34
 1 -2 -19 -11.2468 20.3223 29
 1 -2 -19 19.5995 24.7389 24
 1 -2 -19 -3.53234 22.7269 23
 1 -2 -19 9.15472 16.7028 10
 1 -2 -19 -4.1981 20.6734 11
 1 -2 -17 35.8215 18.9509 34
 1 -2 -17 55.4075 20.2362 31
 1 -2 -17 67.3099 21.0712 29
 1 -2 -17 27.9631 24.6515 11
 1 -2 -17 18.7327 24.0004 24
 1 -2 -17 64.7351 25.8242 23
 1 -2 -17 24.7245 17.7662 10
 1 2 -17 -10.8026 20.5884 27
 1 -2 -15 -10.7707 23.7547 11
 1 -2 -15 18.1629 14.1577 34
 1 -2 -15 11.5898 15.4529 31
 1 -2 -15 -13.0335 17.4313 29
 1 -2 -15 12.8313 15.8745 10
 1 -2 -15 2.8935 20.1579 23
 1 -2 -15 5.6526 19.3276 24
 1 -2 -13 255.728 39.4067 29
 1 2 -13 222.96 45.9122 13
 1 -2 -13 165.655 40.5312 24
 1 -2 -13 262.62 43.9829 23
 1 2 -13 204.145 48.6754 22
 1 -2 -11 134.905 25.6327 31
 1 -2 -11 133.347 24.3893 34
 1 2 -11 163.908 34.294 6
 1 -2 -11 103.614 29.335 11
 1 -2 -11 178.237 27.1517 1
 -1 2 11 121.933 35.6005 2
 1 -2 -11 156.778 26.467 29
 1 -2 -11 154.191 29.3051 24
 1 -2 -11 153.214 30.261 23
 1 2 -11 112.679 38.4988 22
 1 -2 -11 194.145 29.8858 40
 1 2 -11 147.059 34.577 13
 1 -2 -11 108.614 27.6273 10
 -1 2 11 161.709 35.5745 4
 -1 2 11 56.4426 29.6308 3
 1 -2 -9 12.1275 7.55713 34
 1 -2 -9 8.77264 10.6331 31
 1 2 -9 20.4555 23.0347 6
 1 -2 -9 3.04724 8.80985 29
 1 -2 -9 -2.22541 10.8559 1
 -1 -2 9 4.12711 9.55929 1
 1 -2 -9 12.7076 15.641 11
 1 -2 -9 18.6705 12.6886 24
 1 -2 -9 -3.8565 14.775 23
 1 2 -9 -3.28009 24.5914 22
 1 -2 -9 23.0438 15.2093 40
 1 2 -9 -3.28191 24.4754 13
 1 -2 -9 7.79924 12.1426 10
 -1 2 9 26.3341 21.0882 3
 -1 2 9 -34.4816 24.8097 4
 1 -2 -7 1.34793 7.37442 34
 1 -2 -7 6.35756 7.68937 31
 1 2 -7 20.0904 19.2116 6
 1 -2 -7 14.1454 8.44534 29
 1 -2 -7 4.13763 10.4361 1
 -1 -2 7 -1.97819 10.4328 1
 1 -2 -7 7.82733 13.9372 28
 1 2 -7 15.3521 10.6904 26
 1 -2 -7 1.61835 14.2441 23
 1 -2 -7 2.70699 12.3171 4
 -1 -2 7 -1.41624 5.95186 4
 -1 2 7 12.8631 22.3575 3
 -1 2 7 4.20958 20.212 4
 1 2 -7 17.6099 20.5579 13
 -1 2 7 -8.90937 18.124 13
 1 -2 -7 -7.46487 8.02327 38
 1 -2 -7 9.11135 15.1354 40
 1 -2 -7 1.33333 10.8543 10
 1 2 -5 532.626 81.9357 26
 1 -2 -5 470.182 80.88 10
 -1 2 5 532.894 89.3863 4
 -1 2 5 646.08 90.9967 3
 1 2 -5 569.404 84.6475 3
 -1 -2 5 534.767 81.4949 3
 1 -2 -5 488.855 79.631 38
 1 -2 -5 497.645 82.2105 40
 1 2 -5 365.717 83.4568 6
 1 2 -5 581.727 86.1167 13
 -1 2 5 743.389 86.2951 13
 1 -2 -5 440.025 83.7696 4
 -1 -2 5 551.532 81.4332 4
 1 2 -5 487.946 83.7058 4
 1 -2 -5 568.578 79.6756 34
 1 -2 -5 548.485 79.8823 29
 1 -2 -5 609.999 82.0786 28
 1 2 -5 535.791 84.7117 2
 1 -2 -5 558.402 83.2422 1
 -1 -2 5 499.546 82.2408 1
 -1 -2 3 -4.83956 9.46002 28
 -1 -2 3 9.0491 12.3141 3
 -1 -2 3 8.26999 9.81673 1
 1 -2 -3 9.7281 9.47869 1
 1 2 -3 -1.88581 18.4642 30
 -1 -2 3 15.9304 11.7369 4
 1 -2 -3 27.641 14.69 4
 -1 2 3 16.0232 26.3583 3
 -1 2 3 47.657 28.0257 4
 1 -2 -3 10.7698 8.71249 10
 1 2 -3 61.511 22.0331 13
 -1 2 3 34.8604 20.5883 13
 1 2 -3 22.7617 14.0782 6
 -1 2 3 30.2103 16.0396 6
 -1 2 3 -4.52612 16.1194 16
 -1 2 3 -7.58392 20.0718 5
 1 -2 -3 6.97432 6.39355 38
 1 -2 -3 24.5784 15.4574 40
 1 2 -1 -6.84956 17.9524 30
 -1 2 1 -11.9801 19.5958 30
 -1 -2 1 6.54317 10.7443 1
 1 2 -1 12.9008 21.6133 2
 -1 -2 1 4.38283 14.7822 3
 1 -2 -1 7.53101 10.5371 1
 -1 2 1 3.4547 20.3984 4
 1 2 -1 19.8097 15.8374 4
 1 2 -1 2.92738 18.1425 3
 -1 -2 1 -6.431 13.8854 4
 -1 2 1 -27.8595 24.9688 3
 1 -2 -1 -10.3396 14.1293 4
 -1 2 1 -5.107 20.8657 20
 -1 2 1 3.69641 17.1669 6
 1 2 -1 -5.32855 15.5078 6
 -1 -2 1 -8.71517 10.89 28
 -1 2 1 -6.45636 17.1128 16
 1 2 -1 -1.91657 17.9838 16
 1 2 -1 7.93756 16.6404 5
 -1 2 1 -4.71686 18.4885 5
 -1 2 1 2.47513 19.9551 13
 1 2 -1 -2.2926 20.0163 13
 -1 2 -1 39.8168 22.9909 30
 1 2 1 112.001 29.3606 2
 -1 -2 -1 90.7623 18.0709 1
 -1 -2 -1 57.8906 22.1635 3
 1 2 1 101.683 24.7895 4
 -1 2 -1 118.966 25.2413 3
 -1 -2 -1 41.8574 21.819 4
 1 2 1 108.678 27.3744 3
 1 -2 1 83.1718 18.7571 4
 -1 2 -1 50.1075 22.3847 4
 -1 2 -1 73.1683 26.666 20
 1 2 1 78.7478 21.429 6
 -1 -2 -1 90.5785 19.4614 28
 -1 2 -1 41.0473 27.0602 13
 1 2 1 125.928 25.62 13
 1 2 1 92.5115 22.9457 16
 1 2 1 74.6484 22.4698 5
 -1 2 -1 100.781 27.0553 5
 -1 2 -1 67.4646 23.0932 6
 1 2 3 598.06 89.0257 2
 -1 -2 -3 570.572 79.7237 1
 1 2 3 663.792 84.4604 13
 -1 2 -3 557.641 85.6899 13
 1 2 3 482.967 79.7833 6
 -1 2 -3 535.411 82.2614 6
 -1 2 -3 374.481 81.365 20
 -1 -2 -3 400.793 80.4002 4
 -1 -2 -3 540.623 82.4374 3
 1 2 3 655.465 88.3502 3
 1 2 3 403.562 83.8252 4
 1 -2 3 640.455 79.2233 4
 -1 -2 -3 449.157 78.2119 28
 -1 2 -3 369.397 81.1809 30
 -1 -2 -3 515.191 76.1833 29
 -1 -2 -5 51.9933 15.6632 28
 -1 -2 -5 40.7668 15.6359 11
 -1 -2 -5 58.2277 16.7104 1
 -1 -2 -5 87.2674 21.2548 3
 -1 2 -5 64.9688 18.3328 2
 1 2 5 97.1434 34.6925 2
 -1 -2 -5 43.4376 8.96219 34
 -1 2 -5 65.1519 24.9711 6
 -1 2 -5 9.66499 26.4825 5
 -1 2 -5 58.2627 28.5569 13
 1 2 5 69.3288 18.9627 6
 1 2 5 64.9603 29.9576 3
 -1 2 -5 57.099 16.032 4
 1 2 5 44.8466 27.9627 4
 -1 -2 -5 17.6692 19.4472 4
 -1 2 -5 64.9434 16.8939 3
 -1 -2 -5 45.2352 9.86518 38
 -1 -2 -5 27.4763 9.88187 29
 -1 -2 -7 19.81 11.2786 31
 -1 2 -7 6.43987 25.2891 6
 -1 -2 -7 26.3902 10.4001 29
 -1 -2 -7 39.6616 16.2212 11
 -1 2 -7 29.7309 28.3231 13
 -1 -2 -7 40.7662 15.6878 28
 -1 -2 -7 35.7967 16.5225 23
 -1 -2 -7 31.6196 13.4131 24
 -1 -2 -7 47.6784 17.1741 8
 1 2 7 28.8407 18.5448 6
 -1 -2 -7 43.9639 17.5102 4
 1 2 7 19.4783 28.4877 3
 1 2 7 70.6007 30.924 4
 -1 -2 -7 56.8878 19.309 40
 1 2 7 59.0243 32.3679 2
 -1 -2 -7 64.1727 19.0131 3
 -1 -2 -7 43.9308 15.0842 1
 -1 -2 -9 444.288 71.0842 11
 -1 2 -9 518.798 77.9166 13
 1 2 9 533.877 82.0221 2
 1 -2 9 422.784 67.4998 1
 -1 -2 -9 644.768 72.9683 1
 -1 -2 -9 504.943 69.7588 28
 -1 -2 -9 395.417 67.2681 29
 -1 -2 -9 436.337 70.7895 23
 -1 -2 -9 387.028 69.5285 24
 -1 -2 -9 562.113 73.5509 8
 1 2 9 427.345 70.9666 6
 -1 -2 -9 347.696 67.798 31
 -1 -2 -9 446.578 70.4846 40
 1 2 9 504.857 78.9521 3
 1 2 9 399.315 76.7089 4
 -1 -2 -11 21.0418 13.1014 29
 -1 -2 -11 1.61537 12.8422 31
 -1 -2 -11 4.7249 18.3332 24
 -1 2 -11 31.2617 29.5823 22
 -1 -2 -11 40.4544 20.2792 23
 1 2 11 -32.2248 22.3004 4
 1 2 11 5.55447 19.6432 3
 -1 -2 -11 29.077 18.005 40
 -1 2 -11 58.0761 25.5691 13
 -1 -2 -11 16.8734 20.8254 8
 1 2 11 36.732 21.6352 2
 -1 -2 -11 13.1155 16.5959 11
 -1 -2 -13 -3.22447 12.6991 29
 -1 2 -13 34.6752 28.4669 13
 -1 -2 -13 5.67 18.998 24
 -1 -2 -13 -1.65967 14.6018 28
 -1 -2 -13 2.3267 16.8727 27
 -1 2 -13 -34.5431 30.1081 22
 -1 2 -15 96.0353 40.2889 22
 -1 -2 -15 3.02836 20.7788 23
 -1 -2 -15 51.6189 21.634 40
 -1 -2 -15 39.5462 21.2874 31
 -1 -2 -15 30.4268 18.2495 29
 -1 -2 -15 58.2464 24.7515 11
 -1 2 -15 26.419 27.122 13
 -1 -2 -15 42.222 23.8244 24
 -1 -2 -15 54.2478 28.0373 8
 -1 -2 -15 13.6848 19.0193 27
 -1 -2 -17 -9.41754 21.9848 27
 -1 -2 -17 37.0391 23.0315 11
 -1 -2 -17 -2.61297 18.5191 10
 -1 2 -17 -8.50426 25.1071 13
 -1 -2 -17 -28.6294 20.0067 31
 -1 -2 -17 6.47263 17.3954 29
 -1 -2 -17 24.8026 26.5474 24
 -1 -2 -17 9.86272 30.0882 8
 -1 -2 -17 13.5575 21.4854 23
 -1 2 -17 11.0909 32.7431 22
 -1 2 -19 3.31607 22.2268 27
 -1 -2 -19 -3.45767 26.4496 27
 -1 -2 -19 -4.44223 23.1643 11
 -1 -2 -19 -7.44458 20.6383 31
 -1 -2 -19 6.93052 20.4849 29
 -1 -2 -19 -21.8909 24.9317 24
 -1 -2 -19 23.4923 19.2511 10
 -1 -2 -19 29.2179 24.3176 23
 -1 2 -21 8.9242 21.5377 27
 -1 -2 -21 37.03 20.4503 29
 -1 -2 -21 61.9836 21.8208 32
 -1 -2 -21 30.8663 18.7001 34
 -1 -2 -21 14.4506 21.0001 31
 -1 -2 -21 26.5649 29.2129 23
 -1 -2 -21 39.9862 26.6005 11
 -1 -2 -21 12.3937 16.973 10
 -1 -2 -21 66.4698 28.1642 24
 -1 -2 -23 -3.29367 14.9504 39
 -1 -2 -23 21.1014 20.4216 29
 -1 -2 -23 19.7309 17.6262 32
 -1 -2 -23 12.7285 17.4488 31
 -1 -2 -23 22.7365 15.7452 34
 -1 -2 -23 39.6355 26.3516 23
 -1 -2 -23 11.9383 25.3032 11
 -1 -2 -23 10.9112 16.8926 10
 -1 -2 -23 9.24439 20.6099 24
 -1 -2 -25 12.0042 16.4652 10
 -1 -2 -25 57.9647 17.0341 38
 -1 -2 -25 47.7444 19.6826 32
 -1 -2 -25 62.5382 17.7325 34
 -1 -2 -25 61.381 18.3179 31
 -1 -2 -25 49.2654 17.7878 29
 -1 -2 -27 24.0029 12.173 29
 -1 -2 -27 22.3364 17.5124 23
 -1 -2 -27 -1.17683 11.6943 38
 1 2 27 20.5224 27.8665 16
 -1 -2 -27 -8.35711 10.9786 31
 -1 -2 -27 -7.76943 9.80715 34
 1 -3 -24 -4.62959 13.5017 21
 -1 3 24 -4.37299 27.5543 16
 1 -3 -24 9.96566 8.8913 31
 1 -3 -24 15.1834 12.8571 32
 1 -3 -24 6.22148 18.0958 23
 1 -3 -24 33.8442 12.1684 38
 1 -3 -24 -2.85671 13.528 39
 -1 3 24 21.8046 28.0851 5
 1 -3 -22 81.3403 18.819 31
 1 -3 -22 69.1612 23.7859 32
 -1 3 22 75.7502 40.8259 5
 1 -3 -22 45.4782 20.9308 39
 1 -3 -22 82.9127 18.8284 38
 1 -3 -22 89.9898 22.4186 21
 1 -3 -20 41.2846 25.2211 23
 1 -3 -20 76.6854 22.5894 21
 1 -3 -20 73.5207 23.7828 32
 1 -3 -20 53.8912 16.5298 34
 -1 3 20 13.8335 38.9569 5
 -1 3 20 40.1854 40.4938 16
 1 -3 -20 63.2766 21.8037 39
 1 -3 -20 65.1842 19.6955 38
 1 -3 -18 40.1482 19.9747 10
 -1 3 18 7.16975 46.0332 16
 1 -3 -18 12.7492 20.4677 21
 1 -3 -18 27.4975 23.6801 23
 1 -3 -18 14.0484 19.2311 32
 1 -3 -18 39.4625 16.0871 34
 1 -3 -18 35.1542 16.5305 31
 1 -3 -18 54.7008 17.5611 38
 -1 3 18 15.0684 39.9955 5
 1 -3 -16 112.298 30.2777 10
 1 -3 -16 151.009 25.8514 31
 1 -3 -16 79.7083 28.949 32
 1 -3 -16 110.352 24.5006 34
 -1 3 16 92.0145 51.238 5
 -1 3 16 115.221 53.0513 16
 1 -3 -16 110.14 29.357 21
 1 -3 -16 188.735 37.7463 23
 1 -3 -16 178.079 27.4561 38
 1 3 -16 31.9924 39.2675 13
 1 -3 -14 82.063 26.5664 10
 -1 3 14 157.875 49.8671 16
 -1 3 14 37.0128 41.0943 5
 1 -3 -14 118.864 22.2821 31
 1 -3 -14 98.4106 21.919 34
 1 -3 -14 106.785 25.4865 21
 1 -3 -14 71.082 30.1698 23
 1 -3 -14 127.607 23.8106 38
 1 3 -14 86.9244 39.2387 13
 1 -3 -12 217.788 44.308 10
 -1 3 12 308.13 62.3184 16
 -1 3 12 233.171 63.0971 5
 1 -3 -12 234.529 40.0298 34
 1 3 -12 248.555 53.6836 13
 1 -3 -12 230.16 41.9246 21
 1 -3 -12 234.291 45.8194 23
 1 -3 -12 288.958 41.4537 38
 1 -3 -10 44.4333 22.8236 23
 1 3 -10 86.7641 33.4743 13
 -1 3 10 39.2462 38.3322 16
 1 -3 -10 119.889 22.9074 10
 1 -3 -10 49.7612 24.4242 40
 1 -3 -10 92.56 18.2897 38
 -1 3 10 104.666 45.1208 5
 1 3 -10 58.4509 29.3826 6
 -1 3 8 331.106 65.614 16
 1 3 -8 291.098 63.3575 13
 1 -3 -8 374.551 53.7023 38
 1 -3 -8 386.683 58.5566 40
 1 -3 -8 342.268 55.7575 10
 1 3 -8 232.537 61.2812 6
 -1 3 8 298.804 67.3262 5
 1 3 -6 170.301 40.1383 13
 -1 3 6 167.116 41.3224 16
 -1 3 6 198.371 42.0718 30
 -1 3 6 103.58 32.4633 6
 1 3 -6 222.362 38.0867 6
 -1 3 6 124.569 42.3305 5
 -1 3 4 306.477 65.3835 13
 1 3 -4 362.839 66.7822 5
 -1 3 4 354.208 62.7708 6
 1 -3 -4 380.82 60.5011 40
 -1 3 4 401.128 67.859 30
 -1 3 4 397.857 69.0088 20
 -1 3 2 265.427 55.9648 13
 -1 3 2 261.012 53.281 6
 1 3 -2 282.826 55.8572 5
 -1 3 2 354.332 59.7951 20
 1 -3 -2 289.57 49.3256 40
 -1 3 2 370.148 58.6625 30
 -1 3 0 62.3985 32.5049 20
 1 3 0 60.5981 27.1291 5
 -1 3 0 82.5328 26.7992 6
 -1 3 0 114.496 30.9365 5
 -1 -3 0 94.8098 23.2371 40
 1 3 0 41.4518 22.2576 6
 -1 -3 -2 337.781 78.3205 40
 1 3 2 582.572 85.1479 20
 1 3 2 520.459 81.3096 6
 -1 -3 -2 612.714 78.7661 28
 1 3 2 471.828 83.952 16
 1 3 2 464.786 83.7357 5
 -1 3 -2 371.375 84.5104 5
 -1 -3 -2 538.652 76.0027 10
 1 3 4 249.982 44.3098 20
 -1 3 -4 177.832 43.9729 5
 -1 -3 -4 226.567 34.4176 28
 -1 -3 -4 187.52 30.325 10
 1 3 4 77.9042 33.6425 6
 1 3 4 209.215 40.9707 30
 -1 -3 -6 480.265 81.0279 40
 1 3 6 525.023 87.9574 5
 -1 3 -6 428.4 85.853 6
 -1 -3 -6 562.257 80.6201 28
 -1 3 -6 466.412 90.141 13
 1 3 8 295.458 55.6663 16
 1 3 8 188.111 55.3347 5
 -1 -3 -8 208.576 42.4481 10
 -1 -3 -8 315.777 46.2522 28
 1 3 8 281.774 53.3436 13
 -1 3 -8 256.992 58.9591 13
 -1 -3 -8 257.209 47.431 40
 -1 -3 -10 202.517 46.6569 40
 -1 -3 -10 280.588 40.7196 38
 -1 -3 -10 237.398 46.1309 23
 -1 3 -10 166.342 52.5365 22
 -1 3 -10 315.591 62.3165 13
 1 3 10 309.359 54.9449 13
 1 3 10 213.275 57.3131 16
 -1 -3 -10 240.79 43.4918 10
 -1 3 -12 260.433 63.2007 22
 -1 -3 -12 334.248 56.6953 23
 -1 -3 -12 356.075 50.9595 29
 -1 -3 -12 330.941 57.0446 40
 -1 -3 -12 294.008 50.0793 38
 -1 3 -12 168.248 62.7528 13
 -1 -3 -12 288.167 54.3376 10
 -1 -3 -12 328.65 49.4915 34
 -1 -3 -14 35.8953 15.9436 29
 -1 -3 -14 25.7964 25.1684 40
 -1 -3 -14 18.3166 14.4778 38
 -1 3 -14 12.3957 36.6931 13
 -1 -3 -14 -19.5763 21.5579 10
 -1 -3 -14 1.55386 12.7011 31
 -1 -3 -14 32.3863 11.7106 34
 -1 -3 -14 13.5347 24.9573 23
 -1 -3 -16 103.693 23.0748 29
 -1 -3 -16 103.527 21.7303 38
 -1 3 -16 53.0472 40.1171 13
 -1 -3 -16 113.031 27.4671 10
 -1 -3 -16 64.5843 19.6848 34
 -1 -3 -16 142.016 22.6688 31
 -1 3 -16 90.8937 37.9084 22
 -1 -3 -16 53.5259 28.9833 23
 -1 -3 -18 447.119 70.0245 23
 1 3 18 222.083 75.916 5
 1 3 18 348.987 79.5765 16
 -1 3 -18 238.397 71.0116 13
 -1 -3 -18 433.264 62.4232 38
 -1 -3 -18 378.544 60.9481 34
 -1 -3 -18 420.779 62.1802 31
 -1 -3 -18 304.835 63.7976 10
 -1 -3 -18 464.451 63.5954 29
 -1 -3 -20 315.791 52.1628 10
 1 3 20 299.653 69.599 16
 -1 -3 -20 297.021 52.5617 21
 -1 -3 -20 268.236 55.4951 23
 -1 -3 -20 311.918 53.2061 32
 1 3 20 320.615 70.098 5
 1 3 22 115.089 44.7202 16
 -1 -3 -22 124.1 24.6025 10
 -1 -3 -22 132.388 27.2548 32
 -1 -3 -22 58.4758 20.3968 34
 -1 -3 -22 139.552 22.8086 31
 -1 -3 -22 151.035 23.4459 38
 -1 -3 -22 114.422 25.4872 39
 1 3 22 91.7369 44.603 5
 -1 -3 -22 102.397 25.5589 21
 -1 -3 -22 105.466 29.4281 23
 -1 -3 -24 40.3302 16.3616 21
 -1 -3 -24 61.7061 20.6773 23
 -1 -3 -24 49.8217 17.3287 32
 1 3 24 41.4047 28.1363 16
 -1 -3 -24 57.1699 15.9625 39
 -1 -3 -24 98.9094 15.2221 38
 1 3 24 36.6686 30.1079 5
 -1 4 19 -14.0868 22.976 20
 1 -4 -19 13.3334 12.7932 32
 -1 4 19 -54.2916 33.725 5
 1 -4 -19 26.8076 15.2823 39
 -1 4 19 -21.4413 25.1813 30
 -1 4 17 -29.9541 30.5045 30
 -1 4 17 -9.33333 29.5813 20
 1 -4 -17 1.7578 14.9865 32
 1 -4 -17 12.4462 16.5718 39
 -1 4 17 -11.6718 36.7196 5
 -1 4 17 -15.1227 29.764 16
 -1 4 15 115.497 41.0835 30
 1 -4 -15 103.15 23.9943 32
 -1 4 15 51.9328 40.5029 5
 -1 4 15 84.1489 42.5922 16
 -1 4 13 101.216 44.7051 16
 -1 4 13 136.501 47.74 20
 -1 4 13 103.335 47.2201 5
 1 4 -13 144.91 41.8804 13
 -1 4 13 118.074 43.1801 30
 -1 4 11 -12.1673 33.5991 16
 -1 4 11 -28.106 44.3638 5
 -1 4 11 18.6731 34.0324 20
 1 -4 -11 34.1503 16.7167 32
 1 4 -11 47.303 32.7805 13
 -1 4 11 52.272 40.9453 30
 -1 4 9 6.96105 39.0419 5
 1 4 -9 -10.899 32.2812 13
 -1 4 9 -31.1597 36.0224 30
 -1 4 9 -24.1353 36.9061 20
 1 4 -7 28.5687 27.4003 6
 -1 4 7 -47.4688 39.706 5
 1 4 -7 39.1259 37.9535 13
 -1 4 7 31.0444 35.0804 13
 -1 4 7 -5.17834 32.5911 30
 -1 4 7 -5.88569 30.6947 20
 -1 4 5 42.3707 29.0909 6
 -1 4 5 -13.2009 36.6976 5
 1 4 -5 53.364 32.2054 6
 -1 4 5 64.1785 39.8757 13
 1 4 -5 -17.2963 36.6567 13
 -1 4 5 -21.1959 34.68 30
 -1 4 5 29.6153 31.6725 20
 1 4 -3 4.90185 30.9569 6
 -1 4 3 14.8723 30.3635 6
 -1 4 3 45.6459 38.9176 5
 1 4 -3 18.1716 34.6329 5
 -1 4 3 11.1794 37.3058 30
 -1 4 3 45.7126 36.6416 13
 1 4 -3 5.93934 32.7126 13
 -1 4 1 -13.1626 38.5759 5
 1 4 -1 6.19965 36.3445 5
 -1 4 1 30.8352 32.871 6
 1 4 -1 34.3843 32.5377 6
 -1 4 1 6.57471 40.16 13
 1 4 -1 6.09586 35.7377 13
 -1 4 -1 5.26258 32.9342 6
 -1 4 -1 47.1217 42.7246 5
 1 4 1 -12.1182 37.8991 5
 1 4 1 73.0657 33.1387 6
 1 4 1 -24.7154 36.5457 13
 -1 4 -1 26.1967 39.3775 13
 1 4 3 14.355 29.5586 6
 -1 4 -3 34.0686 41.9947 5
 1 4 3 11.8359 35.0544 5
 -1 -4 -3 26.6061 19.5595 40
 1 4 3 28.7452 30.2742 30
 1 4 3 12.4713 32.6303 13
 -1 4 -3 -12.9953 37.813 13
 1 4 5 13.8507 27.0768 6
 1 4 5 65.1728 36.643 5
 -1 -4 -5 35.0256 23.7191 40
 1 4 5 -13.8477 29.9416 30
 1 4 5 31.0332 36.5436 13
 -1 4 -5 50.6699 38.8403 13
 1 4 7 64.7419 32.5407 30
 1 4 7 18.1566 33.9384 13
 -1 4 -7 -6.10552 37.5984 13
 1 4 7 48.5679 38.5402 5
 1 4 7 95.6784 32.9752 6
 1 4 9 -4.78568 29.9433 30
 1 4 9 38.6577 34.0114 16
 1 4 9 -17.2109 36.1445 13
 -1 4 -9 23.4469 36.3744 13
 1 4 9 37.4994 35.6772 5
 1 4 11 44.5908 32.668 30
 1 4 11 -16.8342 32.0558 16
 1 4 11 107.424 42.0573 5
 -1 4 -11 38.6621 34.0359 13
 -1 4 -13 10.1665 32.9513 13
 1 4 13 -16.4952 34.3624 16
 1 4 13 6.17117 36.1514 5
 -1 -4 -13 18.0865 16.2562 32
 1 4 15 13.4055 30.0253 30
 -1 -4 -15 15.3382 16.1601 32
 -1 4 -17 27.8065 24.0838 13
 1 4 17 41.135 27.4338 30
 1 4 17 4.52786 28.6457 16
 1 4 17 41.1411 33.2087 5
 -1 -4 -17 12.1587 14.3192 32
 1 4 19 4.30832 25.6616 5
 -1 -4 -19 14.6083 13.351 32
 1 4 19 14.9842 21.5591 16
 -1 -4 -19 -8.42545 13.542 39
 1 4 19 5.83142 19.8059 30
 -1 5 10 51.8821 31.2257 5
 1 5 -10 51.5556 27.2463 13
 -1 5 8 107.767 38.7937 5
 1 5 -8 114.703 34.0587 13
 -1 5 6 81.8922 36.308 5
 1 5 -6 30.7049 31.0857 13
 -1 5 4 81.1316 37.5171 5
 1 5 -4 98.9396 37.9825 13
 -1 5 4 115.872 39.4909 13
 1 5 -2 19.836 33.3068 13
 -1 5 2 10.6421 36.4235 13
 1 5 0 5.0485 30.4718 13
 -1 5 0 49.3429 38.7529 13
 1 5 2 59.1665 34.3606 13
 -1 5 -2 32.3001 34.5422 13
 -1 5 -4 -15.2261 35.1163 13
 1 5 4 27.4236 31.0337 13
 1 5 6 -25.4603 28.8142 5
 1 5 6 7.80318 26.3242 13
 -1 5 -6 9.22994 30.7281 13
 -1 5 -8 16.2894 26.3958 13
 1 5 8 29.5181 29.5358 5
 -1 5 -10 44.4511 27.4795 13
 1 5 10 69.629 27.5833 5
 2 0 -28 24.9219 12.6404 31
 2 0 -28 12.6409 11.326 34
 2 0 -28 22.9364 10.9745 38
 2 0 -28 24.498 14.9267 21
 2 0 -26 49.9308 21.6771 23
 2 0 -26 63.7994 17.5326 34
 2 0 -26 44.7563 18.0279 31
 2 0 -24 167.751 28.0753 31
 2 0 -24 100.098 27.8524 27
 2 0 -24 120.507 25.7335 29
 2 0 -24 107.162 32.2229 23
 2 0 -22 50.0099 16.3144 29
 2 0 -22 11.3834 20.5455 24
 2 0 -22 50.1911 19.3662 31
 2 0 -22 35.6007 18.2372 27
 2 0 -22 26.8771 22.4494 23
 2 0 -20 58.0986 19.6418 27
 2 0 -20 35.2873 21.5477 24
 2 0 -20 64.9607 22.1393 23
 2 0 -20 53.8618 19.3486 31
 2 0 -20 30.6179 15.3612 32
 2 0 -20 26.9993 16.2782 11
 2 0 -18 713.229 126.401 31
 2 0 -18 1031.4 128.482 27
 2 0 -18 808.762 127.179 11
 2 0 -16 527.965 75.8561 32
 2 0 -16 439.304 76.0375 31
 2 0 -16 502.249 78.3504 23
 2 0 -16 399.739 77.3865 24
 2 0 -16 550.305 77.3841 27
 2 0 -16 505.487 76.7239 11
 2 0 -14 7.78159 15.241 23
 -2 0 14 42.7179 11.8741 4
 -2 0 14 13.9457 11.4943 3
 -2 0 14 21.5551 12.497 2
 2 0 -14 28.5237 11.6889 32
 2 0 -14 5.68165 11.1022 31
 2 0 -14 10.5411 11.5057 11
 2 0 -14 18.9568 10.0986 39
 2 0 -14 10.1005 18.417 24
 2 0 -14 3.09163 14.0371 27
 2 0 -12 516.623 77.126 27
 2 0 -12 364.05 76.2857 31
 2 0 -12 562.468 76.6667 32
 -2 0 12 442.852 76.5984 2
 2 0 -12 505.888 75.6089 39
 -2 0 12 553.861 78.7708 4
 2 0 -12 540.746 78.759 24
 2 0 -12 483.319 78.041 23
 -2 0 12 616.418 79.0307 3
 -2 0 12 480.744 76.7833 3
 2 0 -10 240.835 45.4969 31
 2 0 -10 333.05 45.9858 32
 2 0 -10 272.342 46.0427 27
 -2 0 10 297.853 47.2058 3
 -2 0 10 317.137 47.4094 4
 -2 0 8 44.1989 12.948 3
 -2 0 8 70.7784 12.7625 4
 -2 0 8 43.8219 14.0334 3
 2 0 -6 68.4568 11.6753 25
 -2 0 6 68.5244 14.3441 4
 -2 0 6 72.444 17.1498 3
 2 0 -4 1735.18 239.167 1
 -2 0 4 1369.3 240.642 2
 -2 0 4 1777.46 239.396 25
 2 0 -4 1344.29 239.324 25
 -2 0 4 1466.97 240.754 3
 -2 0 4 1827.71 240.365 4
 -2 0 2 2344.92 344.223 1
 2 0 -2 2279.03 344.276 1
 -2 0 2 2229.87 345.513 2
 2 0 -2 2415.98 345.676 2
 2 0 -2 2420.62 345.703 3
 -2 0 2 2302.68 345.517 3
 -2 0 2 2338.43 344.194 25
 2 0 0 86.2374 19.393 3
 -2 0 0 81.8455 20.059 3
 2 0 0 87.2618 18.735 2
 -2 0 0 93.6195 20.4498 2
 2 0 0 75.9521 14.5539 1
 -2 0 0 91.8151 14.416 1
 -2 0 -2 2483.62 362.091 4
 -2 0 -2 2511.78 362.463 2
 -2 0 -2 2373.2 360.528 1
 2 0 2 2650.79 362.383 2
 2 0 2 2398.77 360.562 1
 2 0 2 2480.17 362.096 3
 -2 0 -2 2290.25 362.17 3
 -2 0 -4 3073.42 498.976 4
 -2 0 -4 3571.4 497.622 26
 2 0 4 3069.75 499.421 3
 -2 0 -4 3138.73 499.176 3
 2 0 4 3262.86 498.112 1
 2 0 4 3400.91 499.73 2
 -2 0 -4 3447.47 499.691 2
 -2 0 -4 3563.57 498.13 1
 -2 0 -6 2131.73 355.16 4
 2 0 6 2244.84 355.935 4
 -2 0 -6 2320.44 355.405 3
 2 0 6 2018.09 355.96 3
 2 0 6 2377.73 356.581 2
 -2 0 -6 2701.45 354.775 1
 2 0 6 2618.19 355.062 1
 -2 0 -6 2518.59 356.031 2
 -2 0 -8 1677.14 240.533 4
 2 0 8 1691.35 241.33 4
 2 0 8 1360.33 241.044 3
 -2 0 -8 1718.84 240.763 3
 2 0 8 1570.17 241.659 2
 2 0 10 67.8606 19.142 3
 -2 0 -10 68.3223 26.0577 37
 -2 0 -10 78.8265 14.6641 1
 2 0 10 52.3927 19.2887 2
 2 0 10 115.714 17.5734 1
 2 0 10 89.5288 19.1662 4
 -2 0 -10 73.8091 11.4928 25
 -2 0 -10 46.5036 26.2089 22
 -2 0 -12 2671.56 454.241 8
 2 0 12 2437.5 452.52 3
 -2 0 -12 3347.02 452.331 3
 -2 0 -12 3514.77 456.243 15
 -2 0 -12 2522.23 452.914 23
 -2 0 -12 3234.46 454.723 37
 -2 0 -12 2747.07 453.863 27
 -2 0 -12 3289.6 451.908 1
 2 0 12 3946.83 454.272 1
 2 0 12 2830.26 453.122 2
 -2 0 -12 3164.25 452.035 4
 -2 0 -14 79.1467 25.6403 8
 -2 0 -14 133.853 31.8603 37
 -2 0 -14 135.683 29.2949 27
 -2 0 -14 88.5161 26.9124 23
 2 0 14 121.459 22.8964 1
 -2 0 -16 62.5307 24.2212 23
 -2 0 -16 79.9324 24.8457 8
 -2 0 -18 903.039 128.021 27
 -2 0 -18 728.095 127.145 8
 -2 0 -20 405.393 68.6318 27
 -2 0 -20 348.604 66.6668 8
 -2 0 -20 429.438 67.6536 23
 -2 0 -22 383.616 85.6983 11
 -2 0 -22 612.412 87.2866 23
 -2 0 -22 561.606 88.986 24
 -2 0 -22 611.37 87.483 27
 -2 0 -22 538.182 86.7596 8
 -2 0 -22 476.057 84.5782 31
 -2 0 -24 109.743 25.0146 31
 -2 0 -24 73.1276 28.7658 24
 -2 0 -24 102.386 29.5147 27
 -2 0 -24 79.9208 26.0646 8
 -2 0 -24 89.8218 27.7535 11
 -2 0 -24 72.2981 25.2759 23
 -2 0 -26 82.2475 26.478 24
 -2 0 -26 92.8947 25.777 11
 -2 0 -28 111.23 21.4597 29
 -2 0 -28 74.5937 23.1178 11
 -2 0 -28 69.1038 23.3475 27
 -2 0 -28 141.033 24.4097 24
 -2 0 -28 110.502 20.8603 31
 2 -1 -29 23.1049 10.9978 38
 2 -1 -29 59.5223 16.8279 23
 2 -1 -29 9.92367 14.3009 21
 2 -1 -29 36.8048 12.1045 34
 2 -1 -29 27.8613 11.8519 31
 2 -1 -27 39.6446 16.1856 38
 2 -1 -27 75.2012 17.1646 29
 2 -1 -27 40.7389 15.5889 34
 2 -1 -27 32.6091 18.1851 31
 2 -1 -25 67.8405 19.626 29
 2 -1 -25 96.8682 23.2193 31
 2 -1 -25 56.4296 18.826 34
 2 -1 -25 59.0924 28.3407 23
 2 -1 -23 -15.139 21.7283 24
 2 -1 -23 13.436 16.8477 29
 2 -1 -23 30.6982 20.1825 11
 2 -1 -23 14.4213 20.4612 27
 2 -1 -23 50.268 28.2967 23
 2 -1 -23 -21.2347 17.1442 31
 2 -1 -23 7.37935 18.355 32
 2 -1 -21 41.6263 28.1708 23
 2 -1 -21 33.7806 20.0455 31
 2 -1 -21 78.315 23.444 32
 2 -1 -21 48.7087 19.6499 39
 2 -1 -21 80.1178 20.1685 29
 2 -1 -21 43.8418 20.4746 11
 2 1 -21 32.45 17.2482 27
 2 -1 -21 68.5849 23.477 27
 2 -1 -21 27.3045 22.725 24
 2 -1 -21 53.4949 16.3235 10
 2 -1 -19 12.5744 21.8461 23
 2 -1 -19 30.3266 16.7218 31
 2 -1 -19 21.8843 19.3647 32
 2 1 -19 1.39963 10.9559 31
 2 -1 -19 18.4494 15.2168 39
 2 -1 -19 27.0196 15.1827 29
 2 -1 -19 17.8143 18.7954 11
 2 -1 -19 14.4571 18.9725 24
 2 -1 -19 21.2265 19.8822 27
 2 1 -19 19.2086 16.4544 27
 2 -1 -19 1.74355 11.7898 10
 2 -1 -17 31.6093 17.6092 31
 2 1 -17 9.44538 11.3147 31
 2 -1 -17 20.4436 16.0233 32
 2 -1 -17 29.1602 16.123 29
 2 -1 -17 50.7681 20.2822 8
 2 -1 -17 35.4558 18.313 27
 2 1 -15 12.6225 14.8862 27
 2 -1 -15 25.5577 16.3111 11
 -2 1 15 57.0225 23.1988 2
 -2 1 15 4.14357 18.9622 4
 -2 1 15 -8.43618 20.8693 3
 2 -1 -15 14.4496 19.3547 24
 2 1 -15 18.5735 11.0983 31
 2 -1 -15 -3.11848 11.69 32
 2 -1 -15 13.4245 14.915 31
 2 -1 -15 12.7723 17.3603 8
 2 -1 -15 20.2867 12.588 10
 2 -1 -15 29.4529 17.7249 23
 2 -1 -13 75.2064 22.617 23
 2 -1 -13 63.9264 19.9797 31
 -2 1 13 89.2086 24.3854 3
 -2 1 13 56.6474 22.9862 4
 2 -1 -13 97.7021 19.6224 4
 2 -1 -13 57.332 22.2463 24
 2 -1 -13 97.4668 14.3184 25
 2 -1 -13 104.024 23.1243 11
 2 -1 -13 79.8527 19.5223 10
 2 -1 -13 45.0403 18.7629 27
 2 1 -13 58.1982 19.3065 27
 2 -1 -13 105.282 22.3386 8
 2 -1 -11 29.5607 12.5654 27
 2 -1 -11 -1.3229 12.5529 10
 2 -1 -11 24.3846 15.2637 11
 2 -1 -11 20.0504 15.3181 24
 2 -1 -11 18.6956 17.4949 23
 2 -1 -11 29.4811 7.65169 1
 2 1 -11 24.5401 15.3041 6
 -2 1 11 58.5684 21.4176 3
 -2 1 11 40.6791 20.4178 4
 2 -1 -11 35.746 13.8649 4
 2 -1 -11 2.57199 14.8642 31
 2 -1 -11 21.186 15.303 8
 2 -1 -9 749.391 107.207 27
 2 -1 -9 700.246 107.805 11
 2 -1 -9 686.274 107.256 10
 2 -1 -9 613.562 106.178 29
 2 -1 -9 785.099 109.003 4
 -2 1 9 621.122 109.578 4
 -2 1 9 553.463 109.187 3
 -2 -1 9 788.93 105.186 1
 -2 -1 9 755.885 105.511 1
 2 -1 -9 678.346 108.243 24
 -2 -1 9 686.975 104.916 25
 2 -1 -9 625.131 108.599 23
 2 -1 -9 694.008 107.098 31
 2 -1 -7 511.237 85.3608 29
 2 -1 -7 662.537 86.2036 27
 -2 -1 7 554.531 85.3945 1
 -2 -1 7 613.686 86.3274 2
 2 -1 -7 653.734 88.4604 4
 -2 -1 7 533.173 85.6904 4
 -2 1 7 578.633 89.3903 4
 -2 -1 7 562.857 85.7962 3
 2 1 -7 565.801 85.4007 3
 -2 1 7 498.977 89.1395 3
 -2 -1 5 64.8365 17.5392 2
 -2 -1 5 64.1656 12.6437 1
 2 1 -5 61.9679 15.8381 2
 -2 -1 5 49.9494 15.3094 4
 2 1 -5 40.6218 14.9531 3
 2 -1 -5 65.3969 16.7025 4
 -2 -1 5 64.056 16.5742 3
 2 1 -3 112.602 20.7059 26
 2 1 -3 131.21 25.9211 2
 -2 -1 3 92.4145 24.808 2
 -2 1 3 140.594 23.7276 3
 -2 -1 3 118.857 20.3043 1
 -2 -1 3 109.806 25.3264 3
 -2 1 3 117.496 22.413 4
 2 -1 -3 106.074 21.8417 4
 2 1 -3 106.119 24.7618 3
 2 1 -3 79.9514 23.3739 4
 -2 -1 3 129.306 24.6404 4
 2 1 -1 15.0667 11.5064 26
 2 1 -1 5.27433 19.297 2
 2 1 -1 6.78337 10.453 1
 -2 1 1 7.67871 13.7258 3
 -2 -1 1 2.7372 9.44331 1
 2 1 -1 17.0848 17.0161 4
 -2 1 1 12.2865 12.3797 4
 2 1 -1 8.40977 18.0065 3
 2 1 1 281.716 53.1162 2
 2 1 1 327.663 48.5808 1
 -2 1 -1 337.184 48.6643 4
 2 1 1 227.056 52.1459 3
 2 1 1 244.536 51.5937 4
 -2 1 -1 328.691 49.0379 3
 2 1 3 269.552 47.7148 2
 -2 1 -3 262.849 42.0567 2
 -2 1 -3 262.622 41.198 4
 -2 1 -3 244.794 41.436 3
 -2 -1 -3 253.568 44.2267 4
 -2 1 -3 278.217 41.9778 3
 -2 -1 -3 265.832 44.6444 3
 2 1 3 295.365 48.222 3
 2 1 3 204.978 45.6376 4
 -2 -1 -5 6066.08 827.724 1
 2 1 5 5048.96 828.005 1
 -2 1 -5 5504.33 826.824 2
 -2 1 -5 5881.6 826.567 3
 -2 -1 -5 5531.93 829.841 3
 -2 1 -5 5330.99 826.738 3
 2 -1 5 5605.28 825.615 25
 -2 1 -5 5711.49 826.465 4
 -2 -1 -5 5082.5 829.523 4
 -2 1 -7 793.83 111.436 2
 2 1 7 776.94 114.637 1
 2 -1 7 741.063 112.338 1
 -2 -1 -7 805.041 113.199 1
 2 1 7 977.916 123.3 2
 -2 1 -7 755.644 111.386 3
 2 1 7 815.709 120.651 3
 -2 1 -7 719.466 110.975 3
 -2 -1 -7 806.663 116.55 3
 -2 -1 -7 668.838 113.17 28
 -2 -1 -7 828.663 112.937 27
 -2 -1 -7 698.383 115.724 4
 -2 1 -7 690.145 110.941 4
 2 1 7 833.939 120.505 4
 -2 1 -7 724.984 111.282 4
 2 1 7 891.887 114.076 26
 -2 1 -9 70.3684 30.2217 13
 -2 1 -9 96.5796 36.0324 22
 -2 -1 -9 97.5213 27.1244 3
 2 1 9 129.551 25.4201 1
 -2 -1 -9 135.459 22.2309 1
 2 -1 9 140.324 21.565 1
 2 1 9 162.758 39.7637 2
 -2 -1 -9 111.875 27.1996 4
 2 1 9 167.774 35.6427 4
 2 1 9 156.323 36.9437 3
 -2 -1 -9 105.006 24.0996 27
 -2 -1 -9 123.794 23.8667 28
 2 1 9 165.506 24.5566 26
 -2 -1 -9 92.6911 27.4856 23
 -2 1 -9 74.4162 28.7156 37
 -2 -1 -9 122.389 27.735 8
 -2 1 -11 -3.04408 26.0355 13
 -2 1 -11 51.5676 22.3155 37
 -2 1 -11 14.0864 31.9546 22
 2 -1 11 22.6156 8.58165 1
 2 1 11 26.2802 14.2006 1
 -2 -1 -11 11.4863 8.11713 1
 2 1 11 95.7115 30.1579 2
 -2 -1 -11 48.7716 16.827 3
 2 1 11 56.1326 27.0902 3
 -2 -1 -11 18.5585 16.3511 4
 2 1 11 48.7997 25.2553 4
 -2 -1 -11 30.4074 16.8008 27
 -2 -1 -11 21.457 13.1058 28
 -2 -1 -11 2.24327 20.7867 23
 2 1 11 11.5765 11.6186 26
 -2 -1 -11 -1.56522 17.3859 40
 -2 -1 -11 32.6522 19.9692 8
 -2 -1 -13 152.526 31.8573 11
 -2 1 -13 109.845 35.5134 13
 -2 1 -13 88.5731 34.0397 37
 -2 1 -13 61.1588 36.9689 22
 2 1 13 184.459 32.7699 1
 2 1 13 177.915 41.7001 2
 2 -1 13 162.649 26.7797 1
 -2 -1 -13 119.26 26.4163 1
 -2 -1 -13 170.691 31.3893 3
 -2 -1 -13 158.41 30.2757 4
 2 1 13 170.243 38.8543 3
 2 1 13 161.417 38.3994 4
 -2 -1 -13 201.481 35.3818 8
 -2 -1 -13 163.776 27.7766 28
 -2 -1 -13 157.755 30.6782 27
 -2 -1 -13 173.404 32.244 23
 -2 -1 -13 169.722 30.6232 40
 -2 -1 -15 45.5015 23.4496 23
 -2 -1 -15 93.4054 21.7803 40
 -2 1 -15 83.9643 29.8221 37
 -2 -1 -15 112.558 23.8201 11
 -2 1 -15 53.6297 26.0909 13
 -2 -1 -15 68.8887 24.8896 27
 -2 1 -15 69.4591 34.9138 22
 -2 -1 -15 78.9412 26.6663 8
 -2 1 -17 252.465 58.0043 37
 -2 -1 -17 294.099 55.659 11
 -2 -1 -17 414.365 56.8189 27
 -2 1 -17 253.646 54.1605 27
 -2 -1 -17 412.856 59.3888 8
 -2 -1 -17 249.93 54.7671 23
 -2 -1 -19 80.3884 32.5749 23
 -2 -1 -19 65.8661 29.113 27
 -2 1 -19 86.4239 29.9659 27
 -2 -1 -19 77.9987 29.7062 11
 -2 1 -19 109.055 34.7767 37
 -2 -1 -19 123.427 31.602 24
 -2 -1 -19 147.06 34.0485 8
 -2 1 -19 62.3324 25.748 8
 -2 1 -21 46.3814 25.1836 27
 -2 -1 -21 30.1851 24.553 27
 -2 -1 -21 73.885 29.2501 11
 -2 -1 -21 46.5198 17.4446 32
 -2 -1 -21 10.8772 23.8905 31
 -2 1 -21 2.10435 16.8415 31
 -2 -1 -21 7.76707 28.1245 24
 -2 1 -21 27.9854 22.9642 24
 -2 -1 -21 84.8303 30.1148 8
 -2 -1 -21 73.9685 31.5351 23
 -2 -1 -23 19.811 24.0856 27
 -2 1 -23 -3.13201 23.5965 27
 -2 -1 -23 22.6159 24.4214 11
 -2 -1 -23 -2.24646 15.7434 10
 -2 -1 -23 -11.4217 27.1464 24
 -2 1 -23 -8.47486 19.9111 24
 -2 -1 -23 14.8782 15.9304 32
 -2 -1 -23 -2.67342 25.5918 31
 -2 1 -23 3.7899 14.2844 31
 -2 -1 -23 -4.0697 24.0365 8
 -2 -1 -23 25.0579 26.9672 23
 -2 -1 -25 -5.84297 20.3423 27
 -2 1 -25 19.9218 16.4747 11
 -2 -1 -25 6.66764 21.5996 11
 -2 -1 -25 1.94338 17.4288 29
 -2 -1 -25 -9.97295 26.9273 24
 -2 -1 -25 -14.1181 21.022 31
 -2 -1 -25 10.4375 21.8969 8
 -2 -1 -25 9.28115 20.8741 23
 -2 -1 -27 4.66705 19.3519 23
 -2 -1 -27 5.31829 15.077 31
 -2 -1 -27 18.5092 14.9122 29
 -2 -1 -27 36.6726 17.9088 11
 -2 -1 -27 20.7126 17.9915 27
 -2 1 -27 3.87877 16.1951 27
 -2 -1 -27 15.157 18.6445 24
 -2 -1 -29 7.3132 10.1395 29
 -2 -1 -29 24.062 11.4832 31
 -2 -1 -29 27.6567 10.524 34
 -2 -1 -29 35.588 12.3329 23
 -2 -1 -29 15.3151 9.83671 38
 2 -2 -28 103.129 17.2636 31
 2 -2 -28 97.126 16.5983 34
 2 -2 -28 105.067 22.179 23
 2 -2 -28 81.5446 18.7919 21
 2 -2 -28 115.184 17.0161 38
 2 -2 -26 264.608 44.9998 38
 2 -2 -26 332.443 45.7558 31
 2 -2 -26 322.872 45.3921 34
 -2 2 26 161.7 57.3298 16
 2 -2 -26 190.484 45.7793 21
 2 -2 -26 273.74 49.7874 23
 2 -2 -24 191.827 38.8422 39
 2 -2 -24 280.235 40.2655 38
 2 -2 -24 183.305 45.5623 23
 2 -2 -24 183.617 41.9143 21
 -2 2 24 163.252 56.8123 16
 2 -2 -24 216.681 42.8175 32
 2 -2 -24 268.102 40.5109 31
 2 -2 -24 234.899 39.8387 34
 2 -2 -22 130.726 36.8728 23
 2 -2 -22 156.279 32.6418 39
 2 -2 -22 146 31.3553 38
 2 -2 -22 154.296 31.3193 10
 -2 2 22 228.275 55.3591 5
 2 -2 -22 169.481 32.9529 29
 2 -2 -22 156.561 31.8179 34
 2 -2 -22 183.204 32.7526 31
 2 -2 -22 148.984 34.8 32
 2 -2 -20 420.609 79.19 10
 2 -2 -20 527.492 80.5625 29
 2 -2 -20 478.406 84.4594 23
 2 -2 -20 468.432 80.0052 34
 2 -2 -20 441.549 81.0339 32
 2 -2 -20 555.462 80.455 31
 2 -2 -20 517.754 80.3844 38
 2 -2 -20 605.547 81.6501 39
 2 -2 -18 110.552 26.3408 38
 2 -2 -18 57.2446 27.9932 23
 2 -2 -18 109.659 25.6537 34
 2 -2 -18 73.8395 27.4321 32
 2 -2 -18 131.913 26.5102 31
 2 -2 -18 125.567 27.3997 29
 2 -2 -18 91.3816 23.8845 10
 2 -2 -16 131.486 35.0567 23
 2 -2 -16 171.484 32.4353 32
 2 -2 -16 151.11 31.1109 31
 2 -2 -16 137.63 29.4811 34
 2 -2 -16 139.519 30.4628 10
 2 -2 -16 204.076 33.0326 29
 2 -2 -16 203.158 39.3801 11
 2 2 -14 296.03 58.2217 13
 2 -2 -14 296.475 53.3985 31
 2 -2 -14 330.584 52.5596 34
 2 -2 -14 380.237 59.5304 11
 2 -2 -14 340.745 54.9654 10
 2 -2 -14 336.439 54.49 29
 2 -2 -12 391.641 58.5014 23
 2 -2 -12 334.498 55.0207 31
 2 2 -12 310.836 59.5837 6
 2 2 -12 339.761 60.8228 13
 2 -2 -12 368.403 57.2378 24
 2 -2 -12 323.831 55.5304 10
 2 -2 -10 855.721 123.566 29
 2 -2 -10 929.076 125.816 1
 2 -2 -10 800.906 126.194 23
 -2 2 10 811.125 131.083 3
 2 2 -10 683.09 126.532 6
 2 -2 -10 838.026 123.24 38
 -2 2 10 759.407 130.092 4
 2 -2 -10 748.085 124.086 10
 2 -2 -10 783.739 122.937 34
 2 -2 -10 898.183 123.721 31
 2 2 -10 781.699 128.372 13
 2 -2 -8 1612.76 223.528 29
 2 -2 -8 1458.85 225.559 1
 -2 -2 8 1643.46 225.548 1
 2 -2 -8 1453.96 224.635 10
 2 -2 -8 1666.05 226.121 23
 -2 2 8 1370.49 230.585 3
 2 2 -8 1258.61 226.193 6
 2 -2 -8 1809.57 225.883 40
 2 -2 -8 1409.53 223.195 38
 -2 2 8 1444.46 230.431 4
 2 -2 -8 1508.79 223.368 31
 2 -2 -8 1452.28 223.071 34
 2 2 -8 1341.4 227.229 13
 2 -2 -6 810.366 123.012 34
 2 -2 -6 853.567 123.057 31
 2 -2 -6 907.738 123.36 29
 2 2 -6 742.179 124.665 26
 2 -2 -6 904.746 125.841 40
 2 -2 -6 718.309 123.04 38
 2 -2 -6 873.438 125.536 23
 2 2 -6 846.398 127.168 3
 -2 2 6 955.206 133.115 3
 -2 -2 6 789.365 124.603 3
 2 2 -6 628.349 125.394 6
 -2 2 6 839.59 129.91 5
 -2 2 6 1001.76 133.595 4
 -2 -2 6 824.938 124.56 4
 2 -2 -6 971.25 128.427 4
 2 2 -6 910.597 127.6 2
 -2 -2 6 802.201 125.358 1
 2 -2 -6 690.159 125.354 1
 2 -2 -6 970.991 124.988 10
 2 2 -6 788.492 127.527 13
 -2 2 6 801.303 127.276 13
 -2 2 6 870.194 128.686 16
 2 -2 -4 54.4712 10.7575 38
 2 -2 -4 41.2858 17.3075 40
 -2 -2 4 51.5011 11.8327 28
 -2 2 4 57.5243 21.4077 16
 2 2 -4 28.5538 14.6775 26
 2 -2 -4 76.0862 13.8754 10
 -2 2 4 46.1276 22.5757 5
 -2 -2 4 58.2953 16.33 3
 2 -2 -4 50.9214 15.5627 1
 -2 -2 4 41.2802 13.3837 1
 2 2 -4 10.9117 14.2954 6
 -2 2 4 24.0734 20.1034 13
 2 2 -4 53.7554 21.3102 13
 -2 -2 4 43.6906 14.6399 4
 -2 2 4 80.4662 30.1072 3
 2 -2 -4 44.8253 16.8089 4
 -2 2 4 37.7827 26.1389 4
 2 2 -2 647.467 108.224 30
 -2 2 2 611.317 109.359 30
 -2 -2 2 708.639 106.913 28
 2 -2 -2 815.924 107.703 40
 2 2 -2 763.715 108.423 26
 2 -2 -2 823.947 110.309 4
 -2 2 2 569.011 110.773 5
 -2 2 2 789.015 115.037 4
 -2 -2 2 751.804 110.633 4
 2 2 -2 700.41 111.799 4
 -2 -2 2 743.146 108.075 1
 2 -2 -2 582.07 108.229 1
 2 2 -2 681.922 112.717 2
 -2 2 2 755.839 112.507 20
 2 2 -2 570.053 108.258 6
 -2 2 2 708.311 109.141 6
 -2 2 2 847.91 112.513 13
 2 2 -2 956.198 111.952 13
 2 2 -2 780.805 112.753 3
 -2 2 2 895.491 116.309 3
 -2 -2 2 633.079 109.822 3
 -2 2 2 532.985 109.087 16
 2 2 0 176.722 30.7311 30
 -2 2 0 134.179 34.1573 30
 2 2 0 161.098 32.3407 5
 -2 2 0 122.64 34.7632 5
 -2 2 0 149.2 32.5069 6
 2 2 0 100.057 30.0161 6
 -2 2 0 151.115 36.6512 20
 -2 -2 0 194.365 29.1702 1
 2 2 0 125.276 36.0749 2
 -2 -2 0 147.079 33.4977 3
 2 2 0 237.984 35.3435 13
 -2 2 0 193.502 37.1377 13
 -2 -2 0 165.675 33.8387 4
 2 2 0 105.794 33.8709 3
 2 -2 0 215.041 30.6667 4
 2 2 0 133.809 34.3542 4
 -2 2 0 148.603 36.6142 3
 -2 2 0 180.979 38.5727 4
 -2 -2 0 159.367 29.2378 28
 -2 2 -2 208.484 48.9077 30
 2 -2 2 365.596 45.7796 4
 -2 2 -2 239.104 51.8479 5
 -2 2 -2 269.337 48.912 6
 2 2 2 228.354 46.2102 6
 -2 2 -2 276.869 52.538 13
 -2 2 -2 276.796 50.4573 20
 2 2 2 400.67 58.3174 2
 -2 -2 -2 320.545 46.0793 1
 -2 -2 -2 231.05 48.1283 3
 -2 -2 -2 284.822 45.446 28
 -2 -2 -2 171.669 46.4116 4
 2 2 2 219.734 51.791 4
 2 2 2 400.079 56.4669 3
 -2 2 -2 304.844 48.4007 3
 -2 2 -2 255.988 47.3369 4
 -2 -2 -4 233.296 36.5492 29
 -2 -2 -4 229.179 39.0844 11
 -2 2 -4 147.285 46.583 13
 -2 2 -4 209.678 45.6977 6
 -2 2 -4 299.116 49.2097 5
 -2 -2 -4 256.178 45.2866 4
 2 2 4 208.542 49.7299 3
 2 2 4 197.831 46.661 4
 2 2 4 270.733 51.1755 2
 -2 -2 -4 261.815 45.9165 3
 -2 -2 -4 284.272 42.0389 1
 2 2 4 249.928 41.8489 6
 -2 -2 -4 235.383 40.3488 28
 -2 -2 -6 533.47 82.6487 11
 -2 2 -6 512.078 88.8986 13
 -2 2 -6 774.475 93.1877 5
 -2 2 -6 503.496 82.125 4
 -2 2 -6 367.342 84.4972 6
 -2 -2 -6 381.131 82.9032 23
 -2 -2 -6 686.377 84.8769 8
 -2 -2 -6 527.017 86.8765 4
 -2 2 -6 545.996 82.6499 3
 2 2 6 578.603 94.0665 3
 2 2 6 527.931 91.7164 4
 -2 -2 -6 843.433 87.1504 1
 2 2 6 600.977 94.9529 2
 -2 -2 -6 477.533 86.7187 3
 -2 2 -6 572.1 83.2942 2
 2 2 6 575.237 84.8825 6
 -2 -2 -6 580.828 83.0527 28
 -2 -2 -6 468.961 79.7139 29
 -2 -2 -8 2533.49 301.049 27
 -2 -2 -8 1925.6 301.136 11
 -2 2 -8 2141.2 306.662 13
 2 2 8 1958.66 308.777 4
 -2 -2 -8 2068.29 300.93 24
 -2 -2 -8 1586.39 301.066 23
 -2 -2 -8 2344.49 303.463 8
 2 2 8 2105.87 310.31 3
 2 2 8 2189.05 311.414 2
 -2 -2 -8 2714.77 304.377 1
 2 -2 8 1813.44 299.51 1
 2 2 8 2201.36 303.041 6
 -2 -2 -8 2012.71 300.633 28
 -2 -2 -8 1743.72 298.622 29
 -2 2 -10 -29.3226 23.6968 37
 -2 -2 -10 19.883 18.5243 40
 -2 2 -10 26.4179 28.3178 13
 -2 -2 -10 22.9345 18.7985 24
 -2 -2 -10 2.48643 17.8427 23
 -2 2 -10 56.145 32.7438 22
 2 2 10 12.5755 25.7994 3
 2 2 10 5.96546 26.9525 4
 2 -2 10 40.3971 9.17915 1
 2 2 10 6.77159 30.9808 2
 -2 -2 -10 18.0262 13.5051 27
 -2 -2 -10 7.09173 16.4217 28
 -2 -2 -10 16.7818 18.8285 11
 -2 -2 -10 50.0316 23.5499 8
 2 2 10 44.036 19.9105 6
 -2 -2 -10 21.217 11.8835 29
 -2 2 -12 25.7003 24.0384 37
 -2 -2 -12 72.7381 18.8996 28
 -2 -2 -12 68.9844 19.6206 27
 -2 -2 -12 33.3368 22.4754 23
 -2 -2 -12 75.3183 24.8815 24
 -2 2 -12 35.8733 38.5239 22
 -2 2 -12 69.9654 34.1266 13
 -2 -2 -14 22.8141 16.3147 29
 -2 -2 -14 40.5006 19.7014 11
 -2 2 -14 4.80339 31.1785 13
 -2 -2 -14 58.699 22.8919 40
 -2 -2 -14 32.747 18.5476 31
 -2 -2 -14 47.4756 27.7283 8
 -2 -2 -14 74.3644 18.0416 28
 -2 -2 -14 25.4144 20.0403 27
 -2 -2 -14 34.0706 23.272 23
 -2 2 -14 16.7143 37.018 22
 -2 -2 -16 49.4667 17.6253 28
 -2 -2 -16 35.3169 21.1859 27
 -2 -2 -16 38.779 23.9783 11
 -2 2 -16 70.382 33.0268 13
 -2 2 -16 5.88649 33.6104 22
 -2 -2 -16 -3.38391 22.9071 23
 -2 2 -16 21.9696 25.7737 37
 -2 -2 -16 49.7176 24.548 40
 -2 -2 -16 43.8316 20.3214 31
 -2 -2 -16 43.8895 33.885 8
 -2 -2 -16 18.269 17.8506 29
 -2 -2 -16 36.1149 27.0752 24
 -2 -2 -18 41.8238 29.3297 24
 -2 2 -18 22.0908 24.359 37
 -2 -2 -18 55.9121 26.6706 27
 -2 2 -18 21.8821 25.7418 13
 -2 -2 -18 73.2698 29.755 11
 -2 -2 -18 42.7876 21.5804 29
 -2 -2 -18 43.9789 25.0882 31
 -2 -2 -18 66.2216 31.3672 23
 -2 -2 -18 36.7092 32.1161 8
 -2 -2 -20 26.6334 28.744 23
 -2 -2 -20 95.1261 31.624 27
 -2 2 -20 27.6434 25.1762 27
 -2 -2 -20 167.56 37.4081 11
 -2 -2 -20 56.9828 22.3507 10
 -2 -2 -20 55.9556 23.0355 29
 -2 -2 -20 76.527 24.2197 31
 -2 -2 -20 98.4976 36.4584 8
 -2 -2 -20 59.7907 27.5493 24
 -2 -2 -22 100.917 32.5952 23
 -2 2 -22 74.5358 26.2412 27
 -2 -2 -22 82.3742 33.1433 11
 -2 -2 -22 89.0439 26.1615 29
 -2 -2 -22 101.351 30.1622 24
 -2 -2 -22 55.7646 22.0094 10
 -2 -2 -22 94.1409 22.2057 34
 -2 -2 -22 86.5175 25.7229 31
 -2 -2 -22 92.7692 23.6225 32
 -2 2 -24 8.55169 16.4721 27
 -2 -2 -24 7.27926 23.6579 11
 -2 -2 -24 22.1234 21.5609 24
 -2 -2 -24 19.8118 23.622 23
 -2 -2 -26 25.0673 14.0272 34
 -2 -2 -26 42.2156 16.1127 32
 -2 -2 -26 60.4874 16.064 31
 -2 -2 -26 24.8176 13.6618 10
 2 2 26 60.0724 31.2316 5
 -2 -2 -26 52.1928 16.781 29
 -2 -2 -26 38.7469 21.9847 23
 -2 -2 -26 72.0191 15.5022 38
 2 -3 -25 8.17863 10.7032 39
 -2 3 25 -3.54903 24.8545 30
 2 -3 -25 -5.05778 11.4601 21
 -2 3 25 31.8202 24.3087 16
 2 -3 -25 -9.91255 14.1991 23
 2 -3 -23 -4.65843 17.9086 23
 -2 3 23 -5.03812 30.7413 16
 -2 3 23 25.7624 33.1394 5
 2 -3 -23 11.7588 10.8536 31
 2 -3 -23 -16.355 16.6502 21
 2 -3 -23 16.9728 12.4199 38
 2 -3 -23 -12.0791 15.4166 39
 2 -3 -23 1.90811 15.8021 32
 -2 3 21 24.8017 39.1298 16
 2 -3 -21 30.5674 14.5218 31
 2 -3 -21 43.0162 23.5938 23
 2 -3 -21 54.1522 19.9598 39
 2 -3 -19 -4.64822 20.2318 32
 -2 3 19 28.1588 38.6549 5
 -2 3 19 -6.92751 39.1413 16
 2 -3 -19 1.62301 14.5766 31
 2 -3 -19 3.21115 25.4291 23
 2 -3 -19 12.4987 18.5519 21
 2 -3 -19 36.0323 20.1333 39
 2 -3 -19 -5.27665 15.7925 38
 2 -3 -17 61.7906 17.7499 34
 2 -3 -17 69.1685 22.5028 32
 -2 3 17 44.2354 45.7509 5
 -2 3 17 64.7505 44.6831 16
 2 -3 -17 72.8123 18.3068 31
 2 -3 -17 32.3889 18.0061 38
 2 -3 -17 43.2902 26.8038 23
 2 -3 -17 58.7035 23.4717 21
 2 -3 -15 -9.80127 23.6922 23
 2 -3 -15 2.4143 17.7036 21
 2 -3 -15 2.20544 17.5363 32
 2 -3 -15 1.53736 13.4741 34
 -2 3 15 -7.30581 38.9079 5
 -2 3 15 -14.1198 44.4206 16
 2 -3 -15 20.1427 20.5739 10
 2 -3 -15 -10.9151 13.9267 31
 2 -3 -15 -1.71291 15.2986 38
 2 3 -15 35.8833 32.0122 13
 2 -3 -13 23.4279 17 21
 2 -3 -13 11.9938 22.4578 23
 2 -3 -13 22.6994 16.4239 32
 -2 3 13 6.59741 39.1535 16
 2 -3 -13 26.3263 15.1052 38
 2 3 -13 25.0466 31.5309 13
 2 -3 -13 32.674 12.8279 31
 2 -3 -13 36.263 20.0597 10
 -2 3 13 41.6434 37.5542 5
 -2 3 11 102.155 42.327 5
 2 3 -11 76.4209 28.6046 6
 2 -3 -11 121.755 20.6253 38
 2 -3 -11 93.351 23.232 10
 2 -3 -11 2.61086 24.1779 23
 2 -3 -11 122.786 22.2678 21
 -2 3 11 83.5676 41.6617 16
 2 3 -11 88.6396 32.8325 13
 -2 3 9 -5.30128 33.3806 16
 2 -3 -9 15.2408 10.8167 38
 -2 3 9 46.0871 37.5978 5
 2 3 -9 -7.29542 22.4689 6
 2 -3 -9 1.97045 14.897 10
 2 3 -9 8.59936 24.5455 13
 -2 3 7 10.346 28.1837 5
 2 3 -7 16.594 22.3238 6
 -2 3 7 4.71001 29.918 16
 -2 3 7 30.0318 31.3459 30
 -2 3 7 10.7165 31.1563 20
 2 3 -7 7.92582 23.2798 13
 -2 3 5 -11.8802 26.009 30
 -2 3 5 -17.1235 25.7015 16
 -2 3 5 -13.0928 28.0684 13
 2 3 -5 3.76461 22.6021 13
 -2 3 5 14.1122 27.0599 5
 2 3 -5 15.4507 20.8444 6
 -2 3 5 -6.42224 21.6604 6
 2 3 -3 154.488 35.6221 5
 -2 3 3 132.994 33.9925 6
 -2 3 3 190.686 44.7158 20
 -2 3 3 104.027 38.8986 13
 -2 3 3 164.042 39.4161 30
 -2 3 1 217.876 42.3308 6
 2 3 -1 241.022 40.7761 5
 -2 3 1 124.205 41.9122 20
 -2 3 1 155.019 42.3657 30
 2 3 -1 164.538 38.3327 30
 -2 -3 -1 28.6739 14.4877 28
 -2 3 -1 28.9853 28.7295 30
 -2 3 -1 57.1429 29.1826 6
 2 3 1 -3.819 23.2504 5
 2 3 1 32.9834 25.646 16
 -2 3 -1 36.7328 32.4996 20
 -2 -3 -3 1.93053 17.0296 28
 2 3 3 -3.84391 24.4435 16
 -2 -3 -3 36.7802 10.7937 10
 -2 -3 -5 81.9961 25.9869 40
 -2 -3 -5 87.6521 23.9382 28
 -2 3 -5 81.6038 37.6138 6
 -2 3 -5 80.1094 44.4061 13
 2 3 7 -4.52062 25.539 16
 -2 -3 -7 5.50311 20.7279 40
 -2 -3 -7 17.1025 14.5402 10
 -2 -3 -7 -18.3689 20.888 28
 2 3 7 -5.19827 32.4651 5
 2 3 7 -14.1573 28.5662 13
 -2 3 -7 59.4977 42.2137 13
 2 3 9 20.4968 20.2127 6
 2 3 9 5.09559 27.7277 16
 -2 -3 -9 -10.5282 21.2602 23
 2 3 9 -19.3666 33.9317 13
 -2 3 -9 6.86638 41.914 13
 -2 -3 -9 11.3954 15.6262 10
 -2 -3 -9 16.7778 17.4306 28
 -2 -3 -9 10.2783 8.82454 38
 -2 -3 -9 22.7979 22.9075 40
 -2 -3 -11 109.415 24.8166 10
 -2 -3 -11 49.871 17.3015 29
 -2 -3 -11 109.189 29.1183 23
 -2 3 -11 113.84 37.7918 22
 -2 3 -11 48.8319 44.897 13
 2 3 11 158.198 38.2604 13
 -2 -3 -11 99.8438 28.8889 40
 -2 -3 -11 87.9306 17.7236 38
 -2 -3 -11 75.6221 26.166 28
 -2 -3 -13 86.3605 20.9667 29
 -2 -3 -13 100.37 20.5841 38
 -2 -3 -13 104.469 31.7626 40
 -2 -3 -13 104.91 26.9344 10
 -2 3 -13 61.4098 44.2583 13
 -2 3 -13 94.0435 40.4185 22
 -2 -3 -13 99.6751 31.6301 23
 -2 3 -15 25.7402 39.9209 13
 -2 -3 -15 32.725 27.1527 40
 -2 -3 -15 31.0313 15.3057 38
 -2 -3 -15 68.1059 19.1536 29
 -2 -3 -15 17.5758 23.3238 10
 -2 -3 -15 64.3854 16.855 31
 -2 -3 -15 77.8761 30.5492 23
 -2 3 -15 107.521 40.2076 22
 -2 3 -17 5.69859 32.6005 13
 -2 -3 -17 36.9075 16.4623 38
 -2 -3 -17 79.1706 18.9968 29
 -2 -3 -17 42.7095 21.5077 10
 -2 -3 -17 37.7731 14.6143 34
 -2 -3 -17 52.7588 17.2455 31
 -2 -3 -17 57.5201 29.5054 23
 -2 3 -17 33.2812 32.7764 22
 -2 3 -19 9.12637 28.1733 13
 -2 -3 -19 56.6717 18.5149 29
 -2 -3 -19 69.4018 23.3135 10
 -2 -3 -19 49.9575 17.1632 38
 -2 -3 -19 44.6408 25.5875 23
 2 3 19 71.9204 45.19 5
 -2 -3 -21 37.0329 12.6873 31
 -2 -3 -21 1.34449 12.445 38
 -2 -3 -21 6.07954 15.2789 21
 2 3 23 9.43556 29.0127 5
 2 3 23 32.0975 28.6356 16
 -2 -3 -23 -11.2533 14.0914 10
 -2 -3 -23 11.8284 19.3317 23
 -2 -3 -23 7.59916 13.3732 21
 -2 -3 -23 1.66667 13.3158 32
 -2 -3 -23 -1.34593 13.0476 39
 -2 -3 -23 -1.02535 10.5472 38
 -2 4 20 72.2537 35.2897 5
 -2 4 20 69.8766 29.7316 30
 -2 4 20 101.809 29.7379 20
 2 -4 -20 105.002 20.0155 39
 -2 4 18 59.5783 32.3927 20
 2 -4 -18 58.954 17.6963 39
 -2 4 18 22.7081 36.2395 5
 -2 4 18 119.137 34.6881 30
 2 -4 -18 33.1385 17.0412 32
 2 4 -16 81.7699 40.1169 13
 2 -4 -16 224.638 36.429 39
 -2 4 16 132.272 49.1743 30
 -2 4 16 197.441 50.3331 20
 2 -4 -16 252.384 36.5455 32
 -2 4 14 70.6421 48.9109 5
 2 -4 -14 131.283 29.1353 39
 -2 4 14 153 47.7049 20
 2 -4 -14 119.804 27.1357 32
 2 4 -12 50.872 34.4961 13
 -2 4 12 36.7689 46.5399 5
 -2 4 12 75.1234 40.4624 30
 -2 4 12 89.3366 39.4545 20
 2 -4 -12 63.8956 19.6824 32
 -2 4 10 70.019 37.0294 20
 2 4 -10 -26.588 33.054 13
 -2 4 10 14.7958 43.3838 5
 -2 4 10 32.5088 38.4829 30
 -2 4 8 18.8904 40.4435 20
 2 4 -8 21.7262 31.2712 13
 -2 4 8 94.4404 49.1963 5
 2 4 -8 4.60788 25.9137 6
 -2 4 8 65.032 37.0502 30
 -2 4 6 139.549 47.4485 20
 -2 4 6 216.613 54.8492 13
 2 4 -6 144.531 48.4701 13
 2 4 -6 224.048 45.5043 6
 -2 4 6 211.499 58.125 5
 -2 4 6 159.372 48.4543 30
 -2 4 4 13.1997 32.8815 20
 -2 4 4 17.1387 33.7344 30
 2 4 -4 5.68875 32.4334 13
 -2 4 4 13.1572 38.1816 13
 -2 4 4 6.86208 41.2001 5
 2 4 -4 -28.2152 30.4623 6
 2 4 -2 57.9131 35.0397 13
 -2 4 2 134.452 46.9779 13
 -2 4 2 108.382 46.4398 5
 2 4 -2 89.5533 36.6841 6
 -2 4 0 184.206 54.809 13
 2 4 0 136.082 48.3914 13
 -2 4 0 197.491 52.9501 5
 2 4 0 169.387 44.287 6
 2 4 0 194.464 47.8533 5
 -2 -4 -2 411.982 66.5211 40
 -2 4 -2 415.173 84.0727 5
 2 4 2 354.099 72.3178 6
 2 4 2 403.403 76.4179 5
 -2 4 -2 397.544 83.5008 13
 2 4 2 402.483 78.8599 13
 -2 -4 -4 614.643 83.5717 40
 2 4 4 346.524 83.8457 30
 2 4 4 477.956 90.2544 5
 2 4 4 551.592 88.6046 6
 2 4 4 645.384 95.4341 13
 -2 4 -4 421.526 95.5145 13
 -2 -4 -6 8.37623 24.9805 40
 -2 4 -6 6.62903 39.8255 13
 2 4 6 17.8666 33.9828 13
 2 4 6 51.0316 34.3512 5
 2 4 6 -8.73427 27.9239 6
 2 4 6 8.17114 27.5974 30
 -2 4 -8 216.227 55.6309 22
 2 4 8 218.024 47.9817 16
 2 4 8 157.166 44.4718 30
 -2 -4 -8 273.783 44.4772 40
 2 4 8 176.302 52.237 5
 2 4 8 206.95 45.4041 6
 2 4 8 217.74 53.0542 13
 -2 4 -8 172.206 53.6643 13
 2 4 10 129.315 37.9117 16
 2 4 10 31.4211 33.156 30
 2 4 10 108.658 42.4293 5
 -2 4 -10 62.0839 36.9396 22
 2 4 10 74.5039 36.5729 13
 -2 4 -10 17.8977 38.5652 13
 -2 4 -12 87.3744 41.7739 13
 2 4 12 103.03 38.7074 16
 2 4 12 131.786 43.3577 5
 2 4 14 60.7244 31.7533 30
 2 4 14 34.0701 35.1209 5
 2 4 16 41.1022 30.49 16
 2 4 16 77.3058 32.8352 5
 -2 -4 -16 59.4758 17.5817 32
 2 4 16 22.1696 27.8644 30
 -2 4 -16 3.91941 27.5573 13
 2 4 18 164.425 51.363 16
 2 4 18 179.735 54.6236 5
 2 4 18 269.994 50.9025 30
 2 5 -9 -10.663 26.0634 13
 -2 5 9 23.5432 32.975 5
 2 5 -7 39.8864 29.2921 13
 -2 5 7 119.322 40.1941 5
 2 5 -5 21.5365 29.658 13
 -2 5 5 50.3239 35.1654 5
 2 5 -3 45.7384 29.4152 13
 -2 5 3 50.0276 34.0373 13
 2 5 -1 4.7251 29.0117 13
 -2 5 1 54.05 39.1103 13
 2 5 1 103.57 34.1225 13
 -2 5 -1 32.8056 38.8867 13
 2 5 3 -8.97527 31.1449 13
 -2 5 -3 -52.6469 34.6007 13
 2 5 5 36.3507 30.7056 13
 -2 5 -5 33.9532 32.9185 13
 -2 5 -7 -17.2223 29.1532 13
 -2 5 -9 -3.63716 24.5391 13
 2 5 9 -3.55718 22.7194 5
 3 -1 -28 488.854 75.394 23
 3 -1 -28 376.088 73.8388 21
 3 -1 -28 512.417 72.8342 31
 3 -1 -28 459.731 72.3952 34
 3 -1 -28 478.721 72.1189 38
 3 -1 -26 179.566 43.531 21
 3 -1 -26 298.294 48.0566 23
 3 -1 -26 278.472 42.3972 31
 3 -1 -26 234.238 40.9005 34
 3 -1 -24 77.8099 23.5355 31
 3 -1 -24 112.852 23.1429 34
 3 -1 -24 57.0766 20.3382 38
 3 -1 -24 121.362 31.5488 23
 3 -1 -24 94.0656 21.579 29
 3 -1 -22 205.52 36.1178 29
 3 -1 -22 229.585 38.3523 11
 3 -1 -22 227.856 36.7634 39
 3 -1 -22 155.618 36.9942 31
 3 -1 -22 143.349 34.951 34
 3 -1 -22 175.021 38.8308 32
 3 -1 -22 214.181 39.2649 27
 3 -1 -22 231.856 44.4815 23
 3 -1 -20 16.6447 22.3205 23
 3 -1 -20 26.8992 16.9803 29
 3 -1 -20 22.9143 17.5402 11
 3 -1 -20 32.2857 17.4078 39
 3 -1 -20 9.65654 21.2447 32
 3 -1 -20 25.8551 19.5209 31
 3 -1 -20 -2.84975 22.4979 24
 3 -1 -20 31.8002 18.9687 27
 3 -1 -20 1.69958 13.6498 10
 3 -1 -18 177.188 39.9122 23
 3 -1 -18 186.768 35.5889 29
 3 -1 -18 248.563 38.9004 11
 3 -1 -18 229.129 36.4659 39
 3 -1 -18 191.486 37.683 32
 3 -1 -18 217.495 36.6029 31
 3 -1 -18 200.198 34.9742 10
 3 -1 -18 193.072 37.9721 27
 3 -1 -18 146.66 38.1965 24
 3 -1 -16 37.269 18.6403 31
 3 -1 -16 91.9541 18.7655 10
 3 -1 -16 102.015 22.0769 11
 3 -1 -16 92.5425 19.7326 29
 3 -1 -16 82.1277 20.7701 27
 3 -1 -14 106.368 33.9464 24
 -3 1 14 261.64 40.166 3
 -3 1 14 218.789 38.9608 4
 3 -1 -14 137.437 31.2214 29
 3 -1 -14 139.527 33.3904 11
 3 -1 -14 194.139 32.6794 31
 3 -1 -14 203.457 32.3237 32
 3 -1 -14 217.815 37.1431 23
 3 -1 -14 194.807 31.6667 10
 3 -1 -14 215.249 33.2315 27
 3 -1 -12 460.914 80.775 23
 -3 1 12 507.926 82.2606 3
 -3 1 12 485.126 81.9674 4
 3 -1 -12 467.453 77.4791 29
 3 -1 -12 501.296 78.1535 10
 3 -1 -12 530.56 79.6075 11
 3 -1 -12 590.312 79.3061 27
 3 -1 -12 514.587 76.3225 25
 3 -1 -12 479.875 80.0617 24
 3 -1 -12 524.922 78.2539 32
 3 -1 -12 485.333 78.3466 31
 -3 -1 10 416.842 75.013 2
 -3 1 10 433.902 79.1131 3
 -3 1 10 396.499 79.0848 4
 -3 -1 10 414.329 74.7247 3
 3 -1 -10 511.364 75.2944 29
 3 -1 -10 532.576 76.8568 11
 3 -1 -10 588.376 76.5033 10
 -3 -1 10 417.194 74.6543 4
 -3 -1 10 472.852 73.9104 4
 3 -1 -10 563.045 76.4238 27
 3 -1 -10 512.347 74.438 25
 3 -1 -10 503.413 78.0558 24
 3 -1 -10 532.185 78.7855 23
 -3 -1 10 557.979 73.6767 25
 3 -1 -10 455.147 75.8953 32
 3 -1 -10 538.242 76.3332 31
 -3 -1 8 608.042 69.5889 1
 -3 -1 8 351.739 71.451 2
 -3 1 8 385.885 73.2068 3
 -3 -1 8 379.814 71.4287 3
 3 -1 -8 478.051 70.2938 29
 3 -1 -8 524.27 71.3372 10
 3 -1 -8 570.41 71.1733 27
 3 -1 -8 491.069 73.2238 23
 3 -1 -8 468.614 72.5411 24
 3 -1 -8 372.441 69.5707 34
 3 -1 -8 459.835 71.0102 31
 3 -1 -8 505.336 73.1007 4
 -3 1 8 422.572 73.129 4
 -3 -1 8 345.848 71.0193 4
 3 -1 -6 1044.48 180.128 38
 3 -1 -6 1279.86 180.487 29
 3 -1 -6 1055.27 180.109 34
 -3 -1 6 1544.28 181.009 1
 3 1 -6 1316.84 182.468 2
 3 -1 -6 1273.58 183.168 4
 -3 1 6 1210.01 183.061 4
 3 1 -6 1317.37 182.338 3
 -3 1 6 1318.79 183.756 3
 -3 -1 4 908.718 139.672 1
 3 1 -4 1010.07 142.828 2
 3 1 -4 923.503 142.243 3
 3 1 -2 864.202 160.223 1
 3 1 -2 1080.87 163.825 2
 -3 -1 2 1191.5 160.825 1
 -3 -1 2 1249.96 165.691 2
 -3 -1 2 986.346 163.749 4
 -3 1 2 1191.28 162.096 4
 3 1 -2 991.101 163.291 3
 -3 -1 2 1101.28 164.544 3
 -3 1 2 1214.79 162.256 3
 3 1 0 474.199 78.4513 2
 -3 -1 0 533.46 81.5741 2
 -3 -1 0 493.231 78.7876 4
 -3 1 0 524.961 75.618 4
 3 1 0 475.794 77.1778 4
 -3 1 0 507.093 76.2437 3
 -3 -1 0 496.051 79.7717 3
 3 1 0 386.926 77.7813 3
 -3 1 -2 82.7358 15.1814 4
 -3 -1 -2 68.5364 25.4384 4
 -3 -1 -2 32.4185 22.4542 3
 -3 -1 -2 45.0287 26.4017 2
 -3 -1 -2 68.1187 14.1993 1
 3 1 2 35.5511 16.4434 26
 3 -1 2 43.6037 9.4165 25
 -3 -1 -4 2063.26 316.704 28
 -3 1 -4 2326.36 316.382 4
 -3 -1 -4 2242.68 320.009 4
 -3 1 -4 2152.39 316.988 3
 -3 -1 -4 2329.41 320.404 3
 3 1 4 1807.49 316.229 26
 3 -1 4 2127.82 314.614 25
 3 -1 4 2035.14 315.781 1
 -3 -1 -4 2466.23 317.025 1
 3 1 4 2009.32 316.934 1
 -3 1 -4 2105.74 317.017 2
 -3 1 -6 25.4947 12.0387 2
 3 1 6 3.80666 28.504 2
 -3 -1 -6 23.954 9.61195 1
 3 -1 6 34.9317 8.96983 1
 3 1 6 15.2759 12.7489 1
 -3 -1 -6 9.09657 17.5208 28
 3 1 6 76.4118 29.5972 3
 -3 -1 -6 8.3285 20.3207 3
 -3 1 -6 21.9486 8.3728 4
 3 1 6 20.1608 25.8475 4
 -3 1 -6 2.48337 10.8564 3
 -3 -1 -6 5.50309 20.4742 4
 -3 -1 -6 5.28273 27.1533 15
 -3 -1 -6 16.3878 10.9671 27
 3 1 6 2.52917 12.8987 26
 -3 1 -8 181.825 27.914 4
 -3 1 -8 174.924 38.3351 13
 -3 -1 -8 254.273 38.2007 37
 -3 1 -8 120.209 31.8829 36
 3 1 8 194.916 42.1179 2
 -3 -1 -8 183.525 30.6649 1
 -3 1 -8 197.557 30.1735 2
 3 1 8 191.85 33.1824 1
 3 -1 8 193.141 30.3614 1
 -3 -1 -8 159.258 31.2189 27
 -3 -1 -8 163.608 33.0611 28
 3 1 8 161.709 31.241 26
 -3 -1 -8 155.49 33.152 8
 3 1 8 169.136 31.2075 7
 -3 -1 -8 252.08 43.7565 15
 -3 1 -8 180.137 37.8257 37
 -3 -1 -8 267.034 39.2374 3
 -3 1 -8 190.637 29.8097 3
 3 1 8 101.652 37.9305 4
 -3 1 -8 183.028 29.4716 4
 3 1 8 148.186 42.1534 3
 -3 -1 -8 228.584 38.1504 4
 -3 -1 -10 258.231 39.5714 37
 3 1 10 225.352 34.0228 1
 3 -1 10 227.238 30.8274 1
 -3 -1 -10 187.01 30.5541 1
 3 1 10 244.025 45.7259 2
 -3 -1 -10 175.861 32.1283 27
 -3 -1 -10 136.536 32.1743 28
 -3 -1 -10 271.886 46.2179 15
 3 1 10 123.046 29.4853 26
 -3 1 -10 174.838 42.1222 22
 -3 -1 -10 189.167 37.1008 4
 3 1 10 171.338 42.3665 3
 3 1 10 197.765 42.0498 4
 -3 -1 -10 178.004 36.6069 3
 3 1 10 169.138 30.8886 7
 -3 1 -10 111.267 38.0266 13
 -3 1 -10 151.565 39.6722 37
 -3 -1 -10 171.949 35.3889 8
 -3 -1 -12 164.723 27.313 1
 -3 -1 -12 161.188 32.8769 3
 3 1 12 190.796 32.3271 1
 3 -1 12 158.417 26.7638 1
 3 1 12 149.663 38.3419 2
 -3 -1 -12 117.793 29.6722 40
 -3 -1 -12 161.144 30.7463 27
 -3 -1 -12 116.059 28.3356 28
 -3 -1 -12 112.943 34.7139 23
 3 1 12 149.49 26.1917 26
 -3 1 -12 188.33 41.1554 22
 -3 -1 -12 180.706 33.2782 4
 3 1 12 239.801 39.4074 4
 3 1 12 162.969 39.1747 3
 -3 1 -12 160.408 38.5079 37
 -3 1 -12 158.189 39.229 13
 3 1 12 140.315 27.7546 7
 -3 -1 -12 135.512 32.1963 8
 3 1 14 805.927 101.632 1
 3 1 14 613.174 102.844 2
 -3 -1 -14 548.443 94.7474 28
 -3 1 -14 645.293 101.794 13
 -3 1 -14 533.75 102.229 22
 3 1 14 558.026 100.443 4
 3 1 14 554.145 101.283 3
 3 1 14 813.759 96.6983 6
 -3 -1 -14 691.703 99.9566 8
 -3 1 -14 547.148 100.276 37
 -3 -1 -14 464.07 97.7244 23
 -3 -1 -14 619.008 95.6611 40
 -3 -1 -16 181.428 35.6755 8
 -3 1 -16 76.7867 34.9716 37
 -3 -1 -16 82.7862 29.8792 11
 -3 -1 -16 105.839 29.7037 27
 -3 -1 -16 107.133 24.9105 40
 -3 1 -18 376.794 85.4148 27
 -3 -1 -18 793.051 91.8689 27
 -3 -1 -18 528.376 89.054 11
 -3 1 -18 571.861 89.7865 37
 -3 -1 -18 669.38 92.2063 8
 -3 1 -18 405.268 86.3367 8
 -3 -1 -18 548.972 90.4482 23
 -3 -1 -20 129.933 40.0943 23
 -3 1 -20 172.028 48.0132 37
 -3 1 -20 165.007 38.2425 27
 -3 -1 -20 196.904 38.3895 27
 -3 -1 -20 284.983 45.3254 11
 -3 -1 -20 176.301 42.1954 8
 -3 1 -20 82.697 34.1636 8
 -3 -1 -20 145.382 41.4437 24
 -3 1 -22 56.746 23.8047 24
 -3 -1 -22 47.6732 33.2502 24
 -3 -1 -22 28.8382 15.6989 32
 -3 1 -22 53.3121 18.42 31
 -3 -1 -22 2.80547 24.4093 31
 -3 1 -22 9.81967 23.4358 27
 -3 -1 -22 54.2533 26.2598 27
 -3 -1 -22 7.97038 25.9094 11
 -3 -1 -22 18.278 27.5341 23
 -3 1 -22 35.9625 21.8749 8
 -3 -1 -22 43.3719 29.471 8
 -3 -1 -24 50.4579 26.6838 24
 -3 1 -24 22.34 18.2742 24
 -3 -1 -24 15.5219 24.6921 8
 -3 -1 -24 14.4494 15.2515 10
 -3 -1 -24 32.475 23.0004 11
 -3 1 -24 11.4397 21.7415 27
 -3 -1 -24 9.19163 23.954 27
 -3 -1 -24 58.589 21.9394 31
 -3 -1 -24 29.3941 23.7047 23
 -3 1 -26 80.0592 21.4486 11
 -3 -1 -26 56.6119 21.3549 27
 -3 1 -26 54.8408 21.9369 27
 -3 -1 -26 30.3901 18.3348 29
 -3 -1 -26 108.264 24.6031 31
 -3 -1 -28 94.2986 16.8228 29
 -3 -1 -28 44.7677 18.9968 11
 -3 -1 -28 94.4629 17.2567 31
 -3 -1 -28 39.4627 14.7234 34
 -3 1 -28 35.3837 16.5602 27
 -3 -1 -28 89.308 19.3501 23
 3 -2 -27 -5.88737 10.9976 31
 3 -2 -27 12.5344 10.2028 34
 3 -2 -27 21.3665 18.2295 23
 3 -2 -27 13.7468 13.2284 21
 3 -2 -27 -4.40113 11.0187 38
 3 -2 -25 9.22121 16.1131 31
 -3 2 25 11.0193 35.4347 16
 3 -2 -25 -3.02324 15.0622 38
 3 -2 -25 -1.56227 13.6411 39
 3 -2 -23 13.4817 19.5842 21
 3 -2 -23 32.525 25.0334 23
 3 -2 -23 34.647 17.5733 34
 3 -2 -23 15.0696 21.1299 32
 3 -2 -23 25.3107 17.8133 31
 3 -2 -23 53.361 16.9166 29
 3 -2 -23 34.7646 17.574 38
 3 -2 -23 -6.22482 17.4387 39
 -3 2 23 25.7937 42.2272 16
 -3 2 21 116.749 45.2918 16
 3 -2 -21 11.5982 19.5607 39
 3 -2 -21 40.1771 17.7499 38
 3 -2 -21 34.5697 20.2579 29
 3 -2 -21 11.7649 19.3306 31
 3 -2 -21 33.8599 20.6365 32
 3 -2 -21 23.8562 18.0994 34
 -3 2 21 38.3681 39.2328 5
 3 -2 -21 13.7743 26.5265 23
 3 -2 -19 72.7254 29.8204 23
 3 -2 -19 105.533 26.8103 39
 3 -2 -19 81.1602 24.3555 38
 3 -2 -19 132.358 25.7238 29
 3 -2 -19 59.5843 23.6126 34
 3 -2 -19 83.6246 26.1049 32
 3 -2 -19 62.1916 21.9224 31
 3 -2 -19 61.5706 21.2905 10
 -3 2 19 38.4053 39.1807 5
 3 -2 -17 13.2363 24.8839 23
 3 -2 -17 43.9939 18.5453 38
 3 -2 -17 33.3589 21.1543 29
 3 -2 -17 42.1623 19.0408 31
 3 -2 -17 17.7764 18.8657 32
 3 -2 -17 7.42001 18.1266 34
 3 -2 -17 31.7578 17.4982 10
 -3 2 17 42.7126 35.9647 5
 3 -2 -15 107.467 28.3439 23
 3 -2 -15 88.8007 22.5936 31
 3 -2 -15 122.595 24.3598 32
 3 -2 -15 100.171 20.4568 34
 3 -2 -15 77.4811 22.4822 29
 3 -2 -15 44.3864 19.6728 38
 -3 2 15 145.619 37.552 5
 3 -2 -15 94.1658 23.2321 10
 3 -2 -13 8.76159 12.3855 38
 3 -2 -13 34.8254 16.1811 29
 3 -2 -13 17.6171 15.179 32
 3 -2 -13 36.1779 12.4475 34
 3 2 -13 -3.16449 19.9757 6
 3 -2 -11 93.6384 21.2867 10
 3 -2 -11 85.7227 18.9173 31
 3 -2 -11 99.075 18.3673 34
 -3 2 11 76.0813 31.7412 5
 3 2 -11 91.5747 25.1267 6
 3 2 -11 89.4463 26.6926 13
 3 -2 -11 56.6172 23.8381 23
 3 -2 -9 52.2436 13.7631 1
 3 -2 -9 46.8428 12.1518 38
 3 -2 -9 52.5925 15.5275 10
 3 -2 -9 42.5827 19.8926 23
 3 -2 -9 40.9136 11.4679 34
 3 -2 -9 38.6764 13.1758 31
 3 2 -9 51.534 18.5079 6
 -3 2 9 27.9698 25.7039 5
 -3 2 9 28.2769 21.0051 3
 -3 2 9 79.4549 24.282 4
 3 -2 -9 57.9892 12.4799 29
 -3 2 9 14.7896 24.9204 16
 3 2 -9 56.6017 22.3209 13
 -3 -2 7 -5.44252 9.45893 1
 3 -2 -7 -2.10822 9.31018 1
 3 -2 -7 -9.56128 8.30987 34
 3 -2 -7 -3.01161 8.0619 31
 -3 2 7 10.8474 23.0879 5
 3 -2 -7 14.2317 8.40032 38
 3 -2 -7 -2.84338 12.651 10
 3 -2 -7 -4.59391 9.79167 21
 3 -2 -7 10.7396 14.0993 23
 3 2 -7 -2.01124 13.6545 6
 -3 2 7 -13.4274 22.2971 3
 -3 2 7 31.066 24.3627 4
 3 2 -7 -2.36452 17.434 13
 -3 2 7 12.8145 21.1843 16
 3 2 -5 127.358 28.1676 13
 -3 2 5 100.249 30.4677 13
 -3 2 5 100.703 32.8817 5
 3 -2 -5 138.787 20.0121 31
 3 -2 -5 98.8542 23.7775 1
 -3 -2 5 149.108 23.8712 1
 3 2 -5 129.872 29.7685 2
 3 -2 -5 147.093 20.871 38
 -3 -2 5 101.013 21.3592 28
 3 2 -5 115.784 23.5115 26
 3 -2 -5 78.908 20.6455 21
 3 -2 -5 185.158 24.6953 23
 3 -2 -5 111.996 25.2467 4
 3 2 -5 94.4383 27.4633 3
 -3 2 5 160.942 33.3237 4
 -3 -2 5 105.737 24.9714 4
 -3 2 5 123.956 32.894 3
 -3 -2 5 113.684 25.6448 3
 3 2 -5 95.9724 24.808 6
 -3 2 5 96.9455 29.9469 16
 3 -2 -5 141.088 23.5982 10
 3 -2 -3 30.9596 7.22896 31
 -3 2 3 -9.1737 20.2099 30
 -3 2 3 64.5092 22.3175 16
 -3 -2 3 39.8094 13.6432 28
 -3 2 3 46.3699 23.5856 13
 3 2 -3 -2.32594 19.6053 13
 3 2 -3 26.0247 16.025 6
 3 -2 -3 19.5638 9.47567 21
 -3 -2 3 45.1376 13.6804 1
 3 2 -3 21.1699 20.9579 2
 3 2 -3 19.087 12.9016 26
 -3 2 3 6.48317 22.5932 5
 -3 2 3 74.2596 28.714 4
 -3 2 3 70.773 28.4341 3
 -3 -2 3 11.5408 16.4561 3
 3 2 -3 61.8573 21.9872 4
 3 -2 -3 66.3276 18.2687 4
 3 2 -3 55.2068 20.6873 3
 -3 -2 3 25.7057 18.5179 4
 -3 -2 1 28.8775 14.9384 28
 -3 2 1 -9.88146 23.0423 5
 -3 2 1 19.826 18.6144 6
 3 2 -1 17.7799 14.9013 6
 -3 2 1 22.8788 22.7495 13
 -3 2 1 9.03579 20.9633 20
 -3 -2 1 30.4517 12.7931 1
 3 2 -1 15.484 20.3117 2
 3 2 -1 1.71869 14.1691 26
 -3 2 1 2.34081 21.4138 30
 -3 2 1 30.5514 23.959 4
 -3 -2 1 13.3965 20.4008 4
 -3 -2 1 6.76456 18.1586 3
 -3 2 1 26.9636 26.7472 3
 3 2 -1 13.6322 18.6661 4
 3 2 -1 7.38001 20.7771 3
 -3 -2 -1 107.945 25.2629 28
 -3 2 -1 118.92 34.9897 5
 -3 2 -1 57.3886 25.5321 6
 3 2 1 100.276 26.3643 6
 3 2 1 122.938 25.0124 26
 -3 2 -1 158.6 33.7428 13
 -3 2 -1 140.928 34.777 20
 3 2 1 80.3118 31.9834 2
 -3 -2 -1 133.328 24.0779 1
 -3 2 -1 74.0573 29.8352 30
 -3 2 -1 102.259 28.0897 3
 3 2 1 102.465 31.1058 4
 -3 -2 -1 151.062 31.9397 3
 3 2 1 98.1235 32.1509 3
 -3 -2 -1 149.6 32.7385 4
 -3 2 -1 126.787 29.8904 4
 -3 -2 -3 68.0017 14.4344 11
 -3 2 -3 49.072 30.096 5
 3 2 3 29.7153 18.4924 6
 -3 -2 -3 56.0044 20.9062 28
 3 2 3 17.6379 19.5079 26
 -3 -2 -3 28.9383 13.3834 8
 -3 2 -3 -3.80545 24.9113 20
 3 2 3 80.484 33.9543 2
 -3 -2 -3 58.3901 16.3702 1
 -3 2 -3 36.3105 24.296 13
 -3 2 -3 74.2816 20.2559 3
 3 2 3 14.9469 28.4172 3
 -3 -2 -3 16.2744 23.2115 3
 3 2 3 56.7171 27.737 4
 -3 -2 -3 20.1511 23.2125 4
 -3 2 -3 34.0018 18.0668 3
 -3 2 -3 7.22737 16.4381 4
 -3 -2 -5 -5.85397 16.6434 28
 -3 -2 -5 3.23869 11.2839 11
 -3 2 -5 25.4794 26.2523 13
 -3 2 -5 -4.05705 35.2868 5
 3 2 5 -2.39402 18.4099 26
 -3 -2 -5 28.2046 15.6488 8
 -3 -2 -5 25.3998 25.6279 4
 3 2 5 35.1538 33.7066 3
 -3 -2 -5 -4.27294 24.8032 3
 3 2 5 -16.6727 31.3972 4
 -3 -2 -5 16.0316 14.2392 1
 3 2 5 18.9344 34.9888 2
 3 2 5 2.40577 17.6487 6
 -3 -2 -5 -1.87552 6.08193 29
 -3 -2 -7 7.58194 18.3275 23
 3 2 7 17.6799 18.1089 26
 3 -2 7 -0.52063 3.77565 25
 -3 -2 -7 -26.5218 19.0815 8
 3 2 7 -32.5921 32.8568 3
 3 2 7 30.9143 34.2721 4
 3 2 7 28.0904 33.2766 2
 -3 -2 -7 25.9077 13.8188 1
 3 -2 7 -1.56682 7.80544 1
 -3 2 -7 4.029 25.5388 13
 -3 -2 -7 3.27795 7.89304 29
 -3 -2 -7 -5.61578 14.0985 11
 3 2 7 -12.6407 17.5977 6
 -3 -2 -7 8.15991 18.4211 28
 -3 -2 -9 623.593 120.909 23
 -3 -2 -9 860.923 121.882 8
 3 2 9 764.957 131.287 3
 3 2 9 752.263 130.227 4
 3 2 9 744.092 120.993 6
 -3 2 -9 530.675 124.517 13
 -3 -2 -9 851.742 120.636 11
 -3 -2 -9 960.11 119.609 27
 3 2 9 695.614 132.617 2
 3 -2 9 722.393 117.932 1
 -3 -2 -9 884.328 120.819 28
 3 2 11 63.193 23.8137 6
 -3 -2 -11 96.7677 26.5177 23
 -3 2 -11 153.027 43.0444 22
 -3 2 -11 27.7342 26.7361 37
 -3 2 -11 78.593 33.6946 13
 -3 -2 -11 66.7883 21.6168 11
 3 2 13 3.15817 18.986 6
 -3 -2 -13 -24.3279 22.7117 8
 -3 -2 -13 -21.769 17.17 27
 -3 -2 -13 -6.24122 14.5146 28
 -3 2 -13 3.23252 24.6179 37
 -3 2 -13 10.3725 32.6466 13
 -3 -2 -13 3.15071 21.4124 11
 -3 -2 -13 2.69631 23.4697 40
 -3 -2 -15 109.32 24.7975 28
 -3 -2 -15 89.381 27.8256 27
 -3 -2 -15 88.1668 29.5194 23
 -3 2 -15 104.978 49.0996 22
 -3 2 -15 43.4895 28.01 37
 -3 -2 -15 161.98 31.4083 40
 -3 -2 -15 122.495 34.7472 24
 -3 -2 -15 40.2924 30.0049 11
 -3 2 -15 92.8918 37.6078 13
 -3 -2 -15 153.204 35.312 8
 -3 -2 -17 34.1926 17.2204 28
 -3 -2 -17 12.6491 23.7487 27
 -3 -2 -17 32.8857 27.0809 11
 -3 2 -17 68.4224 31.4375 13
 -3 2 -17 50.8455 42.1988 22
 -3 -2 -17 3.72212 25.8722 23
 -3 2 -17 16.786 24.2324 37
 -3 -2 -17 23.91 21.6574 40
 -3 -2 -17 57.7031 23.5608 31
 -3 -2 -17 23.3018 28.731 24
 -3 -2 -17 19.2467 19.2659 29
 -3 -2 -17 -31.0694 33.5193 8
 -3 -2 -19 7.73513 27.1086 23
 -3 2 -19 12.8985 25.4248 37
 -3 -2 -19 6.76435 25.8929 27
 -3 -2 -19 17.788 31.1633 11
 -3 -2 -19 9.18452 19.5282 29
 -3 -2 -19 -27.1161 33.108 8
 -3 -2 -19 -3.91632 26.2688 24
 -3 -2 -19 21.3773 21.9607 31
 -3 -2 -21 57.2522 22.7115 31
 -3 2 -21 3.3821 24.223 27
 -3 -2 -21 75.0046 22.0066 29
 -3 -2 -21 64.1868 26.8934 23
 -3 -2 -21 35.7869 30.2129 8
 -3 -2 -21 13.4707 29.2327 11
 -3 -2 -21 37.2882 21.1543 10
 -3 -2 -21 3.63168 26.8016 24
 -3 -2 -23 23.3547 18.1852 31
 -3 -2 -23 44.5424 28.7381 11
 -3 -2 -23 45.7866 25.5902 24
 -3 -2 -23 22.0497 17.1652 10
 -3 -2 -23 48.3526 27.3441 23
 -3 -2 -25 -10.9449 15.9689 32
 -3 -2 -25 30.286 15.5427 31
 -3 -2 -25 57.9461 14.4004 34
 -3 -2 -25 57.8787 17.937 29
 -3 -2 -25 53.4671 15.6254 38
 -3 -2 -25 32.5286 16.0729 10
 -3 -2 -25 2.80639 22.7414 23
 -3 2 -25 30.2674 16.5793 27
 3 2 27 18.1108 19.8326 5
 -3 -2 -27 -3.06058 8.64542 31
 -3 -2 -27 5.9612 7.39948 34
 -3 -2 -27 14.2994 8.72026 38
 -3 -2 -27 -3.86483 16.7497 23
 -3 -2 -27 -2.96645 8.9475 29
 -3 3 24 205.219 42.2317 16
 3 -3 -24 192.984 30.6668 21
 3 -3 -24 156.615 29.0982 39
 3 -3 -24 119.363 31.0564 23
 -3 3 24 221.84 45.404 30
 3 -3 -24 136.68 26.2441 31
 3 -3 -22 37.0275 21.5974 23
 -3 3 22 54.5306 35.354 16
 -3 3 22 56.7772 38.0601 5
 3 -3 -22 34.2978 18.63 21
 3 -3 -22 45.8831 14.969 38
 3 -3 -22 23.1191 16.1628 39
 3 -3 -22 34.4375 18.1087 32
 3 -3 -22 11.7515 13.003 31
 -3 3 20 -31.8927 37.0675 16
 -3 3 20 6.48099 39.589 5
 3 -3 -20 16.7764 17.0216 38
 3 -3 -20 43.4726 19.4368 39
 3 -3 -20 2.36321 19.2352 21
 3 -3 -20 6.75722 17.8455 32
 3 -3 -20 11.671 23.0626 23
 3 -3 -18 132.615 32.0601 23
 -3 3 18 82.604 44.7643 16
 -3 3 18 48.7381 44.2486 5
 3 -3 -18 101.076 27.8795 21
 3 -3 -18 101.604 30.2083 39
 3 -3 -18 118.686 26.0526 38
 3 -3 -18 127.531 27.7465 32
 3 -3 -18 112.551 24.359 31
 3 -3 -16 75.3987 17.5091 31
 -3 3 16 55.8159 42.5107 16
 -3 3 16 28.3689 41.7936 5
 3 -3 -16 32.2088 18.3414 38
 3 -3 -16 38.7712 20.8996 32
 3 -3 -16 73.199 24.9234 23
 3 -3 -16 27.4676 21.6551 21
 3 -3 -14 154.956 30.7281 31
 -3 3 14 87.5192 51.0018 16
 -3 3 14 103.845 48.4293 5
 3 3 -14 134.579 42.1803 13
 3 -3 -14 248.538 33.9739 38
 3 -3 -14 154.582 33.627 32
 3 -3 -14 199.491 35.1639 21
 3 -3 -14 183.765 38.0866 23
 3 -3 -12 21.5294 21.6544 23
 3 -3 -12 51.7656 17.5175 21
 -3 3 12 24.961 32.963 16
 -3 3 12 19.6892 36.0652 5
 3 3 -12 -12.0839 23.9703 6
 3 3 -12 9.24484 26.6438 13
 3 -3 -12 74.3763 17.2853 38
 3 -3 -12 36.3064 12.8531 31
 3 -3 -12 42.7097 18.5316 32
 3 -3 -10 123.519 25.7822 21
 -3 3 10 107.458 42.4738 16
 -3 3 10 85.3423 40.7431 5
 3 3 -10 146.346 35.8909 6
 3 3 -10 120.269 35.9351 13
 3 -3 -10 184.102 26.389 38
 3 -3 -10 102.395 26.7241 32
 3 -3 -10 142.63 29.5652 23
 -3 3 8 -10.1736 32.2671 16
 3 3 -8 13.3072 20.4948 6
 -3 3 8 28.137 34.6273 5
 -3 3 8 23.2284 34.8852 20
 3 -3 -8 14.9946 13.3039 32
 -3 3 8 41.3657 36.9061 30
 3 3 -8 -23.7303 23.3843 13
 -3 3 6 92.6812 36.0915 16
 3 3 -6 153.928 33.5423 13
 -3 3 6 202.513 44.9984 20
 -3 3 6 129.368 40.1477 30
 -3 3 6 130.688 38.9927 5
 3 3 -6 86.6023 28.8839 6
 3 3 -4 74.9027 26.178 6
 3 3 -4 40.5862 27.6406 13
 -3 3 4 84.2569 32.9383 5
 -3 3 4 81.1082 28.1975 6
 -3 3 4 90.6994 36.5312 30
 -3 3 2 7.90292 25.2913 6
 -3 3 2 51.2117 29.722 30
 3 3 0 976.114 161.989 5
 -3 3 0 832.916 163.647 30
 -3 -3 0 1257.6 158.239 28
 -3 3 0 864.249 162.793 6
 -3 -3 -2 199.129 35.0552 28
 3 3 2 190.372 41.2693 5
 3 3 2 156.219 39.753 16
 -3 3 -4 351.067 84.0089 5
 -3 3 -4 611.717 94.5052 13
 3 3 4 549.968 83.3944 13
 -3 -3 -4 490.455 74.5716 28
 3 3 4 542.828 78.307 30
 -3 -3 -4 402.468 70.8241 10
 3 3 6 77.8454 25.2478 6
 -3 -3 -6 95.8719 25.6316 28
 3 3 6 63.3392 29.6036 16
 3 3 6 85.6068 38.4879 13
 -3 3 -6 43.7771 49.1327 13
 -3 -3 -6 70.3095 19.2194 10
 -3 -3 -6 60.7596 27.7888 40
 3 3 8 45.9844 26.7982 6
 3 3 8 52.3059 32.0723 16
 3 3 8 121.498 37.5832 13
 -3 3 -8 146.505 55.8096 13
 -3 -3 -8 49.01 23.9387 28
 -3 -3 -8 81.1496 21.4493 10
 -3 -3 -8 43.2577 27.6535 40
 3 3 10 122.084 31.9212 6
 -3 -3 -10 133.447 21.6262 29
 -3 -3 -10 30.6148 25.4488 10
 -3 -3 -10 124.044 30.4167 23
 -3 3 -10 117.17 43.468 22
 -3 3 -10 110.493 52.664 13
 3 3 10 149.784 42.7359 13
 -3 -3 -10 112.733 34.5257 40
 -3 -3 -10 136.497 31.4214 28
 -3 -3 -12 47.6378 17.051 29
 -3 3 -12 92.0086 53.6282 13
 -3 -3 -12 56.4396 25.3547 10
 -3 3 -12 95.54 39.4043 22
 -3 -3 -12 70.2263 28.9327 23
 3 3 12 181.397 42.183 13
 -3 -3 -12 74.0031 17.0365 38
 -3 -3 -12 66.0757 31.866 40
 -3 -3 -12 54.4542 25.3244 28
 -3 -3 -14 415.324 68.4701 38
 -3 -3 -14 550.08 76.5434 40
 -3 3 -14 363.546 88.29 13
 -3 -3 -14 470.929 68.9693 29
 -3 3 -14 305.727 79.6321 22
 -3 -3 -14 627.493 78.2945 23
 -3 -3 -14 327.284 71.7054 10
 -3 -3 -16 444.446 66.869 40
 -3 -3 -16 355.156 60.1624 38
 -3 3 -16 301.703 75.6255 13
 -3 -3 -16 406.767 60.9002 29
 -3 -3 -16 347.096 64.5411 10
 -3 3 -16 284.583 72.8268 22
 -3 -3 -16 453.86 69.4407 23
 -3 -3 -18 248.24 49.6769 23
 -3 -3 -18 245.89 39.92 38
 -3 -3 -18 266.588 41.5152 29
 -3 3 -18 135.231 52.1461 13
 -3 -3 -18 226.086 40.1949 31
 -3 -3 -18 245.339 44.9765 10
 -3 -3 -20 181.108 38.0258 10
 3 3 20 257.98 58.8316 5
 -3 -3 -20 196.836 34.0676 38
 -3 -3 -20 283.901 36.0711 29
 3 3 20 221.257 54.694 16
 -3 3 -20 143.614 37.5065 27
 -3 -3 -20 174.181 35.0455 31
 -3 -3 -20 208.796 43.7646 23
 -3 -3 -22 33.5244 24.2594 23
 -3 -3 -22 54.7165 17.8517 21
 3 3 22 46.8614 34.8534 5
 -3 -3 -22 72.9275 19.1931 10
 -3 -3 -22 86.7989 15.4111 38
 -3 -3 -22 53.5569 18.8728 32
 3 3 22 60.2903 33.3183 16
 3 3 24 52.7706 27.7639 16
 -3 -3 -24 137.858 21.6613 32
 -3 -3 -24 90.9852 23.3353 23
 3 3 24 99.6851 31.2636 5
 3 -4 -19 8.12122 8.92594 12
 3 -4 -19 18.8828 13.6223 39
 -3 4 19 52.4627 37.4456 5
 -3 4 19 3.86028 29.2857 30
 -3 4 19 21.3766 27.7557 20
 -3 4 17 -73.1744 37.7158 20
 -3 4 17 -6.3081 38.817 5
 3 -4 -17 1.25771 10.4626 12
 3 -4 -17 -3.45599 14.1274 39
 3 -4 -17 -19.1022 14.339 32
 -3 4 17 13.754 30.3487 30
 3 4 -15 27.774 25.5205 13
 -3 4 15 5.11917 38.1536 30
 3 -4 -15 -12.341 14.6012 32
 3 4 -13 14.4187 26.1243 13
 -3 4 13 16.3847 38.248 30
 3 -4 -13 6.04675 17.0436 39
 -3 4 13 6.43001 36.3213 20
 -3 4 13 -67.738 46.284 5
 3 4 -11 83.0738 36.4478 13
 -3 4 11 78.692 45.0524 30
 3 -4 -11 105.533 25.2321 39
 -3 4 11 92.3502 45.3702 20
 -3 4 11 54.0823 46.8186 5
 3 4 -9 5.35836 28.0479 13
 -3 4 9 28.3284 41.6208 30
 3 -4 -9 37.2055 17.2788 39
 -3 4 9 -6.62013 36.7813 20
 -3 4 9 -7.70445 45.559 5
 3 4 -9 -4.54899 29.154 6
 3 4 -7 27.2872 30.8638 13
 -3 4 7 34.2582 37.5295 30
 3 -4 -7 14.4295 15.199 39
 -3 4 7 -6.68118 35.6131 20
 -3 4 7 -15.0665 45.2516 5
 3 4 -7 -9.14553 27.2686 6
 -3 4 5 -6.52338 42.898 13
 3 4 -5 38.6806 35.0935 13
 -3 4 5 41.422 37.2104 20
 3 4 -5 -13.6752 29.1867 6
 -3 4 5 58.3842 46.311 5
 -3 4 5 11.6714 36.2307 30
 -3 4 3 -14.1806 45.7108 5
 3 4 -3 31.7992 29.8007 6
 3 4 -3 38.9675 36.1967 13
 -3 4 3 13.5085 40.6747 13
 -3 4 1 -41.8638 45.5149 5
 3 4 -1 18.1048 25.0988 6
 3 4 -1 16.9688 33.6858 13
 -3 4 1 -48.6407 40.3323 13
 3 4 1 51.6857 37.2341 13
 -3 4 -1 35.5823 42.6349 13
 -3 4 -1 -13.9458 43.4704 5
 3 4 1 31.4665 27.614 6
 3 4 1 51.6647 31.6248 5
 -3 -4 -1 30.5794 19.5423 40
 -3 4 -3 108.073 51.7313 13
 3 4 3 162.12 46.9451 13
 3 4 3 144.175 43.4895 5
 3 4 3 132.785 40.5937 6
 -3 -4 -3 210.827 37.4909 40
 3 4 5 74.894 39.0105 13
 -3 4 -5 129.816 52.2304 13
 3 4 5 55.8567 32.7052 6
 3 4 5 73.479 35.3493 5
 -3 -4 -5 164.372 32.9013 40
 -3 4 -7 -6.98505 47.1159 13
 3 4 7 -11.2196 33.1229 13
 -3 -4 -7 -2.99129 25.811 40
 3 4 7 -27.4337 32.9409 5
 3 4 7 44.694 26.6857 6
 -3 4 -9 -6.04185 42.3266 22
 3 4 9 10.0266 29.8719 16
 -3 4 -9 -26.1722 41.1843 13
 -3 -4 -9 -17.8954 27.0538 40
 3 4 9 -15.8856 32.3273 13
 3 4 9 19.2087 27.5679 30
 3 4 9 -22.9574 31.5267 5
 -3 4 -11 -43.1383 41.2437 22
 3 4 11 10.3442 30.0183 16
 -3 4 -11 23.7297 38.4264 13
 3 4 11 19.1315 30.3196 13
 -3 -4 -11 -2.85582 24.5462 40
 3 4 11 11.6411 32.2659 5
 3 4 13 -27.9922 36.6129 5
 3 4 13 4.04153 30.0778 30
 -3 4 -13 -30.8166 33.3733 13
 -3 4 -15 42.3663 29.5204 13
 3 4 15 44.0622 29.7363 16
 3 4 15 35.7212 33.0073 5
 -3 4 -15 10.9602 24.088 22
 3 4 15 3.55462 25.8727 30
 3 4 17 4.37112 26.6465 5
 3 4 17 28.8432 22.7377 16
 -3 4 -17 32.2535 21.8457 13
 -3 -4 -17 14.5598 13.7081 32
 3 4 17 35.9957 21.729 30
 3 4 19 10.1747 21.2252 5
 -3 -4 -19 14.4339 11.362 32
 3 4 19 -2.73639 18.6286 16
 -3 5 10 68.9268 35.3312 5
 3 5 -10 30.126 23.7406 13
 -3 5 8 184.859 42.8136 5
 3 5 -8 98.9827 35.0624 13
 -3 5 6 263.538 57.5576 5
 3 5 -6 224.874 49.2679 13
 3 5 -4 162.223 40.7161 13
 -3 5 2 222.584 53.4045 13
 3 5 -2 187.309 46.5202 13
 -3 5 0 163.333 50.0882 13
 3 5 0 172.473 42.4407 13
 -3 5 -2 41.9299 36.0513 13
 3 5 2 -29.9442 27.7282 13
 -3 5 -4 19.7673 32.1416 13
 3 5 4 19.8069 28.2258 13
 -3 5 -6 31.0233 30.5639 13
 3 5 6 -34.424 27.2193 13
 -3 5 -8 -3.77648 26.4528 13
 4 0 -28 81.0477 16.9974 31
 4 0 -28 46.3433 17.5012 21
 4 0 -28 88.7782 16.5294 34
 4 0 -26 -2.08054 16.3423 21
 4 0 -26 31.6304 19.5941 23
 4 0 -26 44.0313 13.8296 34
 4 0 -26 37.5821 15.3828 31
 4 0 -24 431.226 78.6703 38
 4 0 -24 599.685 84.3422 23
 4 0 -24 509.513 79.0193 29
 4 0 -24 567.544 80.5863 31
 4 0 -24 525.012 79.5714 34
 4 0 -22 116.019 30.9238 23
 4 0 -22 106.098 24.5987 31
 4 0 -22 109.029 23.7265 34
 4 0 -22 127.264 23.1999 29
 4 0 -20 559.633 93.5776 27
 4 0 -20 645.339 97.8469 23
 4 0 -20 567.307 92.7164 29
 4 0 -20 687.758 94.4022 31
 4 0 -18 456.581 72.3111 27
 4 0 -18 482.817 73.1336 31
 4 0 -18 446.595 71.5077 29
 4 0 -16 955.404 157.366 23
 4 0 -16 1000.23 156.781 24
 4 0 -16 1165.38 155.414 27
 4 0 -16 1043.62 154.704 39
 4 0 -16 955.739 154.281 29
 4 0 -14 48.2414 12.8633 29
 4 0 -14 7.84841 17.5995 24
 4 0 -14 26.5751 20.1096 23
 -4 0 14 17.6223 12.9675 4
 -4 0 14 31.1083 14.1349 3
 4 0 -14 49.5717 14.9246 39
 4 0 -14 38.4144 12.9031 27
 4 0 -14 63.1122 15.9553 31
 4 0 -14 32.0528 14.9988 32
 4 0 -14 35.1353 9.63497 9
 4 0 -12 997.256 138.945 23
 4 0 -12 946.385 138.307 24
 4 0 -12 866.457 136.3 29
 -4 0 12 890.979 139.879 2
 -4 0 12 862.12 139.529 3
 -4 0 12 878.078 138.039 3
 4 0 -12 975.961 137.408 39
 -4 0 12 798.44 137.681 4
 4 0 -12 875.498 136.419 27
 4 0 -12 985.087 136.259 9
 4 0 -12 870.759 137.533 32
 4 0 -12 934.903 136.942 31
 4 0 -10 159.238 31.4027 23
 -4 0 10 189.137 34.3167 3
 4 0 -10 177.762 28.2661 9
 4 0 -10 146.693 30.3247 32
 4 0 -10 202.88 28.9745 31
 4 0 -10 158.325 28.186 29
 -4 0 10 150.627 33.8308 2
 4 0 -10 187.654 30.7154 39
 -4 0 8 428.441 66.5418 3
 -4 0 8 375.29 66.3419 2
 4 0 -8 408.258 61.7542 31
 4 0 -6 399.984 59.491 1
 -4 0 6 342.825 63.8012 2
 -4 0 6 325.709 64.1782 3
 -4 0 6 480.723 62.8211 4
 -4 0 4 106.075 27.7812 3
 4 0 -4 155.292 28.9303 3
 -4 0 4 174.872 28.968 2
 4 0 -4 125.426 21.1845 1
 4 0 -2 267.38 42.739 3
 -4 0 2 189.547 41.7483 3
 4 0 -2 226.871 41.9188 2
 -4 0 2 275.595 36.7104 1
 -4 0 2 215.685 42.2708 2
 4 0 -2 204.193 36.2693 1
 4 0 0 1017.18 157.335 3
 -4 0 0 998.506 158.104 3
 4 0 0 1018.31 157.4 2
 -4 0 0 1135.56 154.24 1
 -4 0 0 1056.45 158.631 2
 4 0 0 950.391 153.928 1
 4 0 2 65.4236 23.9005 2
 -4 0 -2 17.447 25.6927 2
 -4 0 -2 34.0264 9.81028 25
 4 0 2 27.355 22.6979 3
 -4 0 -2 47.8566 18.8143 4
 -4 0 -2 65.5333 24.1334 3
 -4 0 -4 356.922 54.0524 26
 4 0 4 296.452 53.6484 1
 4 0 4 381.59 58.6407 2
 -4 0 -4 383.217 53.9522 1
 -4 0 -4 331.011 59.5332 2
 -4 0 -4 340.844 51.9598 25
 4 0 4 397.145 58.9226 3
 -4 0 -4 321.329 57.8399 4
 -4 0 -4 303.561 58.7391 3
 4 0 6 1749.74 285.423 3
 -4 0 -6 1945.63 286.143 3
 -4 0 -6 1593.96 284.332 37
 -4 0 -6 1729.12 285.242 4
 4 0 6 1963.11 283.272 1
 -4 0 -6 2137.22 283.378 1
 4 0 6 2042.06 286.056 2
 -4 0 -6 2145 282.634 26
 -4 0 -6 1805.4 281.337 25
 -4 0 -6 1895.43 284.472 36
 -4 0 -8 482.448 68.2618 15
 -4 0 -8 302.168 61.8625 37
 -4 0 -8 313.585 62.1375 36
 -4 0 -8 363.392 55.851 25
 4 0 8 436.912 59.4551 1
 -4 0 -8 350.831 62.7484 2
 -4 0 -8 408.097 58.3686 1
 -4 0 -8 365.42 61.7213 3
 -4 0 -8 355.446 61.3722 4
 -4 0 -10 336.318 56.5778 3
 -4 0 -10 345.748 56.2323 4
 -4 0 -10 233.365 57.5206 37
 -4 0 -10 331.866 63.2528 15
 -4 0 -10 339.19 50.344 25
 -4 0 -10 259.535 62.4475 22
 4 0 10 410.009 55.2332 1
 -4 0 -10 328.767 52.9778 1
 -4 0 -12 328.171 64.1189 37
 -4 0 -12 292.175 60.0578 27
 4 0 12 346.194 58.451 2
 4 0 12 532.646 60.2703 1
 -4 0 -12 324.716 55.9056 1
 4 0 12 359.122 58.4834 3
 -4 0 -12 313.909 65.2041 15
 4 0 14 170.809 32.9986 1
 -4 0 -14 165.109 37.0275 23
 -4 0 -14 214.501 44.8235 15
 -4 0 -14 167.368 36.7938 8
 -4 0 -14 186.75 43.1317 37
 -4 0 -16 137.489 37.1045 23
 4 0 16 198.318 34.4094 7
 -4 0 -16 219.048 41.3198 27
 -4 0 -16 194.655 43.5475 37
 -4 0 -18 93.7805 30.0396 27
 -4 0 -18 74.8028 27.1664 23
 -4 0 -18 111.633 37.7296 37
 -4 0 -18 108.608 29.172 8
 -4 0 -20 195.285 43.3976 27
 -4 0 -20 190.646 41.6009 8
 -4 0 -20 195.11 40.2327 23
 -4 0 -22 180.333 45.7766 27
 -4 0 -22 218.32 44.8229 23
 -4 0 -22 327.25 49.884 8
 -4 0 -24 346.492 62.3484 24
 -4 0 -24 308.698 56.8924 31
 -4 0 -24 428.852 60.3349 27
 -4 0 -24 335.012 58.2983 11
 -4 0 -24 380.985 61.653 8
 -4 0 -24 274.828 56.3808 23
 -4 0 -26 123.257 32.6209 27
 -4 0 -26 198.162 31.2588 31
 -4 0 -26 169.833 36.2011 8
 -4 0 -28 109.231 18.0526 29
 -4 0 -28 56.3685 19.5997 11
 -4 0 -28 52.6766 19.4216 27
 -4 0 -28 69.1111 16.2926 31
 -4 0 -28 95.8493 21.0524 24
 4 -1 -29 90.9527 19.5118 31
 4 -1 -29 105.096 18.317 38
 4 -1 -29 109.596 21.8973 21
 4 -1 -29 103.214 19.1129 34
 4 -1 -27 15.9234 13.872 31
 4 -1 -27 -3.94601 11.2003 12
 4 -1 -27 12.4182 11.8429 38
 4 -1 -27 22.8224 14.5079 34
 4 -1 -25 32.0544 14.3255 34
 4 -1 -25 30.4408 15.4269 38
 4 -1 -25 33.2674 23.51 23
 4 -1 -25 22.3069 19.7409 21
 4 -1 -25 40.8318 15.4693 29
 4 -1 -23 33.8373 18.227 31
 4 -1 -23 50.3712 17.4526 34
 4 -1 -23 38.5962 17.3164 38
 4 -1 -23 20.0148 28.3357 23
 4 -1 -23 40.4786 17.1511 29
 4 -1 -21 178.976 39.1062 32
 4 -1 -21 183.177 35.7447 31
 4 -1 -21 182.727 35.2246 34
 4 -1 -21 182.682 34.7785 29
 4 -1 -21 213.051 36.1585 39
 4 -1 -21 168.906 34.3376 38
 4 -1 -21 228.568 42.3056 23
 4 -1 -19 1.91888 19.4718 31
 4 -1 -19 7.04796 21.6842 32
 4 -1 -19 -21.8802 16.8364 34
 4 -1 -19 28.857 16.7681 11
 4 -1 -19 15.3864 14.8294 29
 4 -1 -19 10.1109 18.3424 39
 4 -1 -19 -3.23375 26.4348 23
 4 -1 -17 62.5151 23.1385 32
 4 -1 -17 88.1329 19.1013 34
 4 -1 -17 102.375 23.8074 31
 4 -1 -17 87.3798 20.9768 29
 4 -1 -17 63.0233 20.2581 39
 4 -1 -17 70.5376 28.3126 23
 4 -1 -17 84.2212 21.9716 27
 4 -1 -15 781.535 104.242 10
 4 -1 -15 525.657 104.573 11
 4 -1 -15 753.407 107.79 23
 -4 1 15 565.583 107.587 3
 -4 1 15 580.817 107.682 4
 4 -1 -15 798.875 104.562 39
 4 -1 -13 4.97454 12.3538 29
 4 -1 -13 -9.84991 14.2211 27
 4 -1 -13 8.06392 13.8606 11
 4 -1 -13 1.54175 5.06294 25
 4 -1 -13 5.04449 15.5105 23
 4 -1 -13 -3.25505 14.4821 32
 4 -1 -13 -3.55404 10.383 34
 4 -1 -13 -7.4865 13.8593 31
 -4 1 13 13.8036 17.5957 3
 -4 1 13 -3.4214 15.5592 4
 4 -1 -13 4.29088 13.6438 39
 4 -1 -13 -10.2033 12.7751 10
 4 -1 -11 206.676 35.8682 11
 -4 -1 11 227.171 31.3658 25
 4 -1 -11 199.534 31.9959 25
 4 -1 -11 177.75 37.5891 23
 4 1 -11 204.952 33.361 18
 4 -1 -11 208.19 33.8844 29
 -4 -1 11 200.751 32.0019 4
 -4 1 11 143.139 37.7537 4
 -4 1 11 195.531 39.3279 3
 4 -1 -11 197.328 34.6725 10
 4 -1 -11 207.032 35.8809 32
 4 -1 -11 195.198 34.7507 31
 4 -1 -11 195.673 33.9054 34
 -4 -1 9 25.3314 6.52229 25
 4 -1 -9 19.1961 6.99676 25
 4 -1 -9 -12.5901 19.7444 23
 4 -1 -9 11.6067 10.6097 29
 4 -1 -9 1.0684 12.8645 31
 4 -1 -9 18.137 12.2086 32
 4 -1 -9 20.0079 10.0867 34
 -4 1 9 2.58265 20.2877 5
 4 -1 -9 18.7158 10.0716 38
 -4 -1 9 17.7548 13.9359 3
 -4 1 9 17.6843 16.1891 4
 -4 -1 9 -11.2182 12.5897 4
 -4 -1 9 27.5506 14.5824 2
 -4 1 9 15.485 18.0121 3
 4 -1 -9 24.5657 12.0063 10
 4 -1 -7 609.567 86.763 23
 4 -1 -7 577.983 84.0976 25
 4 1 -7 506.498 86.9704 19
 -4 -1 7 378.309 86.6694 3
 4 1 -7 583.71 86.3391 3
 -4 -1 7 350.219 86.0054 4
 -4 1 7 535.991 87.8539 3
 4 -1 -7 610.643 84.4685 29
 -4 1 7 465.62 87.2489 4
 -4 -1 7 679.524 84.212 1
 -4 -1 7 425.96 87.6839 2
 4 1 -7 521.801 86.0851 2
 4 -1 -7 511.257 84.6721 32
 4 -1 -7 584.263 84.0831 34
 4 -1 -7 641.009 84.8079 31
 4 -1 -7 582.745 84.2355 38
 4 -1 -5 554.018 70.7949 31
 4 -1 -5 417.61 70.092 34
 4 1 -5 461.313 74.7261 3
 -4 -1 5 454.935 75.9085 3
 -4 1 5 488.692 74.6624 3
 4 1 -5 437.017 74.3755 2
 -4 -1 5 533.221 71.2607 1
 -4 -1 5 388.228 75.8313 2
 -4 1 5 456.241 74.2707 4
 -4 -1 5 400.935 74.5138 4
 4 -1 -5 448.313 70.2471 38
 4 -1 -5 479.465 70.6184 25
 4 -1 -3 -0.61564 7.42254 25
 4 1 -3 7.15019 20.4013 2
 -4 -1 3 -26.3202 21.4446 2
 4 1 -3 0.99997 7.9512 1
 -4 -1 3 5.43705 19.8246 3
 4 1 -3 7.01918 20.585 3
 -4 -1 3 -18.0451 19.1096 4
 -4 1 3 18.0415 15.7898 3
 4 -1 -1 132.588 20.4871 25
 -4 -1 1 140.92 33.0504 2
 -4 -1 1 135.335 22.9619 1
 -4 1 1 110.202 27.0258 2
 -4 1 1 80.7989 25.173 3
 -4 -1 1 143.84 32.1024 3
 -4 -1 1 119.326 29.4179 4
 4 1 1 24.8331 13.7076 26
 4 -1 1 21.1279 6.69786 25
 -4 1 -1 -5.67899 16.5117 2
 4 -1 1 20.4087 7.83302 1
 -4 -1 -1 27.5926 26.9247 2
 -4 -1 -1 17.6275 10.8427 1
 4 1 1 21.3291 10.8069 1
 -4 1 -1 22.3788 17.7823 3
 -4 1 -1 26.4232 14.1807 4
 -4 -1 -1 12.5117 23.969 3
 -4 -1 -1 -3.02198 22.3385 4
 4 1 3 14.6069 15.3664 26
 -4 1 -3 42.459 15.6603 3
 -4 1 -3 60.1501 14.4388 4
 4 1 3 -6.2965 24.862 3
 4 1 3 25.3983 23.9023 4
 -4 -1 -3 32.6072 26.7974 3
 -4 -1 -3 28.3596 20.7712 4
 -4 1 -3 21.5077 15.9901 2
 4 1 3 19.3184 27.0427 2
 -4 -1 -3 37.3208 12.0859 1
 4 1 3 28.0285 12.1678 1
 -4 -1 -3 10.7489 26.3792 2
 4 -1 3 30.8131 10.0582 1
 -4 1 -5 200.838 44.4529 13
 4 1 5 173.252 38.7495 26
 4 -1 5 226.813 38.0719 1
 -4 1 -5 194.185 40.5752 2
 4 1 5 214.53 48.8408 2
 -4 -1 -5 236.868 39.1151 1
 4 1 5 196.561 39.7757 1
 -4 -1 -5 357.901 51.5675 2
 4 1 5 288.917 39.9139 7
 -4 -1 -5 340.124 49.459 3
 -4 1 -5 233.276 40.6522 3
 4 1 5 205.332 46.6333 4
 4 1 5 218.754 48.6767 3
 -4 -1 -5 262.585 48.4349 4
 -4 1 -5 340.828 40.1987 4
 -4 -1 -5 239.978 48.7055 15
 -4 -1 -7 459.19 70.1567 28
 -4 1 -7 443.763 73.3558 13
 -4 1 -7 562.172 68.1926 4
 -4 -1 -7 517.785 71.1563 37
 -4 -1 -7 441.664 68.2785 27
 4 1 7 422.861 68.3152 26
 -4 -1 -7 320.457 68.9394 8
 -4 -1 -7 491.715 68.9917 1
 4 1 7 291.357 75.7216 2
 4 1 7 470.147 69.9357 1
 4 -1 7 430.482 68.137 1
 4 1 7 436.357 68.9439 7
 -4 -1 -7 474.716 75.2151 3
 4 1 7 382.5 76.0022 4
 4 1 7 356.229 76.2557 3
 -4 -1 -7 439.805 74.5845 4
 -4 1 -7 414.408 69.5853 36
 -4 1 -7 322.182 73.3384 15
 -4 -1 -7 489.262 77.0991 15
 -4 1 -9 416.409 88.6387 36
 -4 1 -9 627.994 93.3648 37
 -4 -1 -9 771.07 92.6227 37
 -4 -1 -9 656.294 95.475 4
 -4 1 -9 629.159 86.5891 4
 -4 -1 -9 524.453 89.2999 28
 -4 -1 -9 514.889 88.8345 27
 4 1 9 579.948 97.6852 2
 4 1 9 711.699 91.3706 1
 4 -1 9 599.557 88.5405 1
 -4 -1 -9 554.121 88.7189 1
 -4 -1 -9 472.545 90.0298 8
 -4 1 -9 362.103 93.505 22
 4 1 9 577.464 89.0785 7
 4 1 9 642.853 97.1702 4
 -4 -1 -9 699.813 96.05 3
 4 1 9 612.667 97.3444 3
 -4 1 -9 455.557 93.2612 13
 -4 -1 -9 688.222 99.1658 15
 -4 1 -9 608.762 95.1839 15
 -4 1 -11 167.723 46.6249 13
 4 1 11 255.363 41.9464 1
 -4 -1 -11 252.869 38.6173 1
 4 1 11 215.058 48.9609 2
 4 -1 11 204.197 37.4913 1
 -4 -1 -11 392.568 56.4395 15
 -4 -1 -11 274.958 40.5243 27
 -4 -1 -11 202.122 40.1383 28
 -4 1 -11 188.611 48.2295 37
 -4 -1 -11 202.6 41.5577 8
 -4 1 -11 115.069 48.7056 22
 4 1 11 218.223 39.0415 7
 -4 -1 -11 162.597 43.0578 4
 4 1 11 211.228 45.5632 4
 -4 -1 -11 336.292 47.2987 3
 4 1 11 261.35 49.0051 3
 -4 -1 -11 308.854 45.4688 37
 -4 1 -11 227.452 48.4669 15
 4 1 13 16.0506 21.3728 2
 4 -1 13 -9.87074 8.45665 1
 -4 1 -13 8.29176 25.2976 13
 -4 -1 -13 -3.19792 28.2448 37
 -4 1 -13 -17.3882 26.4659 37
 4 1 13 -25.9927 21.1481 3
 4 1 13 13.9731 20.5705 4
 4 1 13 11.9163 14.7267 7
 -4 -1 -13 6.90121 24.3125 23
 -4 1 -13 30.7952 33.3078 22
 -4 -1 -13 9.41251 16.7547 40
 -4 -1 -13 9.78843 22.9897 8
 -4 -1 -13 -9.47827 15.4253 28
 4 1 15 4.44945 14.9131 6
 -4 -1 -15 12.9391 19.494 27
 -4 -1 -15 -3.79507 24.5837 8
 -4 1 -15 3.82891 31.2892 37
 -4 -1 -15 -3.65368 15.5786 40
 -4 -1 -17 43.8747 17.1443 40
 4 1 17 45.3171 18.0315 6
 -4 -1 -17 44.376 24.7314 27
 -4 -1 -17 52.7531 27.4935 11
 -4 1 -17 94.9122 36.6167 37
 -4 -1 -17 38.0393 30.9455 23
 -4 -1 -17 12.8938 29.9022 8
 -4 1 -19 74.5342 30.4356 27
 -4 -1 -19 135.206 34.6516 27
 -4 -1 -19 107.096 35.4061 11
 -4 1 -19 137.422 37.8229 37
 -4 -1 -19 175.117 39.2247 8
 -4 1 -19 50.2238 28.8013 8
 -4 -1 -19 92.7914 35.5421 23
 -4 -1 -21 3.72104 23.7966 23
 -4 1 -21 -16.9463 29.6986 37
 -4 -1 -21 23.2755 26.8397 27
 -4 1 -21 -3.28144 22.8798 27
 -4 -1 -21 54.8121 30.2329 8
 -4 1 -21 11.1705 22.7568 8
 -4 -1 -21 -12.0345 28.6267 24
 -4 -1 -21 33.0971 31.3491 11
 -4 1 -23 39.9379 22.284 24
 -4 -1 -23 64.0216 32.2713 24
 -4 -1 -23 64.1512 29.0449 11
 -4 -1 -23 8.0495 22.4472 31
 -4 1 -23 42.2636 16.0895 31
 -4 1 -23 21.1081 23.7637 27
 -4 -1 -23 34.3399 20.8875 27
 -4 -1 -23 53.936 27.6773 23
 -4 1 -23 22.27 20.9784 8
 -4 -1 -23 33.501 27.2469 8
 -4 -1 -25 8.50488 19.8476 23
 -4 -1 -25 21.7587 19.2327 11
 -4 1 -25 22.2632 18.1639 27
 -4 -1 -25 8.57621 14.1144 10
 -4 -1 -25 15.6648 23.6916 24
 -4 1 -25 14.2141 15.3614 24
 -4 -1 -27 29.558 11.8426 29
 -4 1 -27 26.5388 13.6293 11
 -4 -1 -27 -2.27742 15.3481 11
 -4 -1 -27 -6.46341 14.9936 31
 -4 1 -27 9.06532 15.4166 27
 -4 -1 -27 -5.77254 14.3564 27
 -4 -1 -27 13.4156 19.4373 24
 -4 -1 -27 12.0968 15.5829 23
 4 -2 -28 5.34002 11.8211 21
 4 -2 -28 19.4813 8.69013 31
 4 -2 -28 1.92882 8.02716 12
 4 -2 -26 143.358 25.378 38
 4 -2 -26 147.905 27.7421 21
 4 -2 -26 126.237 31.2927 23
 4 -2 -26 116.784 24.8972 31
 4 -2 -24 17.719 14.3621 34
 4 -2 -24 43.3412 23.2979 23
 4 -2 -24 14.2304 18.3235 21
 4 -2 -22 51.4584 25.3682 21
 4 -2 -22 61.5149 29.9715 23
 4 -2 -22 58.4093 20.7302 38
 4 -2 -22 98.7312 23.3408 39
 -4 2 22 96.9404 40.6794 16
 4 -2 -22 57.242 19.4728 34
 4 -2 -22 72.6192 20.3101 31
 4 -2 -22 46.1205 24.1223 32
 -4 2 20 12.5758 36.2313 16
 4 -2 -20 21.063 18.8522 31
 4 -2 -20 -5.82253 17.3339 34
 4 -2 -20 15.4099 22.7797 32
 4 -2 -20 11.6689 17.1747 38
 4 -2 -20 19.1003 19.0123 39
 4 -2 -20 11.4815 20.6877 21
 4 -2 -20 13.5811 25.7908 23
 -4 2 20 -5.90837 30.8751 5
 4 -2 -20 48.9346 20.6828 29
 -4 2 18 146.839 44.7926 16
 4 -2 -18 111.74 28.1312 34
 4 -2 -18 176.342 28.2245 31
 4 -2 -18 99.0444 30.3532 32
 4 -2 -18 144.032 29.1382 38
 4 -2 -18 127.113 30.8398 39
 4 -2 -18 82.5671 31.8032 21
 4 -2 -18 108.574 32.8183 23
 -4 2 18 163.048 45.0843 5
 4 -2 -18 149.804 28.8929 29
 4 -2 -16 567.401 80.0743 39
 4 -2 -16 433.006 77.8967 38
 4 -2 -16 434.185 78.5979 29
 4 -2 -16 483.074 80.4691 32
 4 -2 -16 496.484 78.6614 34
 4 -2 -16 556.445 78.7328 31
 -4 2 16 419.983 87.8161 5
 4 -2 -16 669.236 85.1918 23
 -4 2 16 380.604 88.8027 16
 4 -2 -14 325.138 65.755 23
 4 -2 -14 360.131 63.4364 21
 -4 2 14 404.844 73.0899 16
 4 -2 -14 330.431 62.9273 10
 4 -2 -14 397.765 63.2875 32
 4 -2 -14 443.63 61.3384 34
 4 -2 -14 359.403 61.0103 31
 4 -2 -14 381.829 61.532 38
 -4 2 14 270.908 70.3223 5
 4 -2 -14 465.964 62.126 29
 4 -2 -12 309.266 47.7311 29
 4 -2 -12 264.784 46.8315 38
 -4 2 12 290.472 59.4151 5
 4 2 -12 303.689 52.2655 6
 4 -2 -12 335.463 47.7746 34
 4 -2 -12 246.124 48.5149 21
 4 -2 -12 293.241 51.6882 23
 4 -2 -10 870.341 108.555 10
 4 -2 -10 792.442 110.021 23
 4 -2 -10 650.695 107.307 21
 4 2 -10 513.274 107.697 6
 -4 2 10 721.768 114.708 16
 4 2 -10 695.568 108.188 17
 -4 2 10 597.411 113.208 5
 4 -2 -10 719.954 106.046 38
 4 2 -10 550.566 108.83 13
 4 -2 -10 828.52 106.333 31
 4 -2 -10 716.16 107.283 32
 4 -2 -10 669.121 105.437 34
 4 -2 -8 1241.02 199.075 34
 4 -2 -8 1517.93 199.556 31
 4 -2 -8 1292.83 200.529 32
 -4 2 8 1379.27 207.353 5
 -4 2 8 1458.52 209.012 4
 4 -2 -8 1653.89 203.191 23
 4 -2 -8 1288.8 200.348 21
 4 2 -8 953.809 200.936 6
 4 2 -8 1320.7 202.233 17
 -4 2 8 1336.3 206.383 16
 4 -2 -8 1190.56 201.362 1
 4 -2 -8 1455.49 199.512 38
 4 2 -8 1405.59 203.283 13
 -4 2 8 1461.63 209.245 3
 4 -2 -6 475.311 82.3227 31
 4 -2 -6 612.327 84.3811 32
 -4 2 6 588.689 93.0092 5
 -4 -2 6 491.207 86.3904 4
 4 -2 -6 572.584 82.835 38
 -4 -2 6 729.634 86.653 1
 4 -2 -6 426.695 85.1416 1
 4 2 -6 649.734 89.4473 2
 4 -2 -6 716.277 86.1098 23
 4 -2 -6 512.181 83.5324 21
 -4 2 6 514.642 91.2847 4
 -4 2 6 644.574 93.5731 3
 4 2 -6 586.584 88.6373 3
 -4 -2 6 584.757 87.406 3
 4 2 -6 412.384 84.8667 6
 4 2 -6 546.218 87.2466 13
 4 2 -6 619.23 87.1266 17
 -4 2 6 518.449 90.5588 16
 -4 -2 4 883.38 145.435 28
 -4 2 4 954.891 149.551 30
 -4 -2 4 1139.09 148.076 1
 4 2 -4 1013.96 151.669 2
 -4 2 4 894.35 150.352 13
 4 2 -4 1262.72 150.263 13
 -4 2 4 1005.82 154.193 5
 -4 -2 4 1033.82 150.771 4
 -4 2 4 1255.55 155.23 4
 4 2 -4 755.74 145.911 26
 4 -2 -4 1178.78 146.091 23
 4 -2 -4 984.964 144.96 21
 4 2 -4 940.5 150.972 3
 -4 -2 4 983.661 150.813 3
 -4 2 4 1066.44 153.813 3
 4 2 -4 791.871 146.654 6
 4 -2 -4 832.547 143.929 31
 4 -2 -4 1189.04 145.813 32
 -4 2 4 1037.15 151.185 16
 -4 -2 2 243.261 45.396 28
 4 2 -2 233.827 46.8684 6
 4 2 -2 220.476 44.6936 26
 -4 2 2 236.412 51.4318 13
 -4 2 2 362.161 57.2905 5
 4 2 -2 237.59 49.6878 4
 -4 2 2 260.996 51.5739 20
 4 2 -2 312.736 53.3021 2
 -4 -2 2 389.528 47.989 1
 -4 2 2 320.606 53.9593 3
 -4 2 2 294.313 51.0186 30
 -4 2 2 366.654 54.9264 4
 4 2 -2 261.162 51.6552 3
 -4 -2 2 265.52 52.2957 3
 -4 -2 2 224.345 51.3328 4
 4 -2 -2 288.642 42.204 31
 4 2 0 109.003 21.7317 26
 -4 2 0 33.9906 26.1779 30
 -4 2 0 78.466 35.9593 5
 4 2 0 66.8554 21.5686 6
 -4 2 0 45.2728 29.7533 20
 4 2 0 92.8875 27.695 2
 -4 2 0 119.35 29.763 3
 -4 -2 0 130.962 22.0717 1
 -4 2 0 59.7377 27.9159 13
 -4 2 0 108.984 28.669 4
 4 2 0 96.9034 27.2072 4
 4 2 0 64.86 26.3751 3
 -4 -2 0 56.4426 28.2903 4
 -4 2 0 67.4138 24.0481 3
 -4 -2 0 166.533 34.9436 3
 -4 -2 0 64.431 22.4602 28
 4 2 2 970.538 160.368 26
 -4 2 -2 1039.59 166.756 5
 -4 -2 -2 1138.11 167.59 4
 -4 2 -2 1001.56 162.211 4
 4 2 2 1018.26 166 4
 4 2 2 928.27 160.47 6
 -4 2 -2 870.502 162.836 13
 -4 -2 -2 1119.48 159.442 8
 -4 2 -2 924.036 164.431 20
 -4 -2 -2 1416.37 162.357 1
 -4 2 -2 1129.92 163.387 2
 4 2 2 953.355 166.699 2
 -4 2 -2 1021.87 163.645 30
 -4 -2 -2 962.25 160.064 28
 -4 2 -2 1275.24 164.097 3
 4 2 2 908.576 165.681 3
 -4 -2 -2 1277.76 168.894 3
 -4 2 -2 1078.77 162.735 3
 -4 -2 -4 379.267 62.035 28
 -4 -2 -4 352.342 58.0987 11
 -4 -2 -4 388.701 59.2122 8
 -4 2 -4 319.496 59.3843 4
 -4 2 -4 312.615 59.5524 3
 4 2 4 315.318 68.6904 4
 4 2 4 287.443 68.174 3
 -4 -2 -4 493.738 62.7504 1
 4 2 4 358.22 71.7672 2
 -4 2 -4 415.936 69.8007 5
 -4 2 -4 334.738 64.5097 13
 4 2 4 344.373 60.912 6
 4 -2 4 394.059 55.7533 25
 4 2 4 336.93 59.9297 26
 4 -2 6 425.27 68.0049 25
 4 2 6 476.707 74.4618 26
 -4 -2 -6 540.958 73.8652 8
 4 2 6 368.584 81.6364 4
 4 2 6 448.064 84.9774 3
 4 2 6 509.253 74.2703 6
 -4 2 -6 385.067 77.0717 13
 -4 -2 -6 482.39 71.655 11
 -4 -2 -6 581.897 75.1506 28
 4 2 6 348.904 73.8778 1
 -4 -2 -6 512.06 74.8254 1
 4 2 6 499.768 88.092 2
 4 -2 6 424.193 70.2248 1
 -4 -2 -8 27.3567 20.6938 8
 4 2 8 28.7069 28.3611 4
 4 2 8 7.77013 33.903 3
 -4 -2 -8 42.6694 18.5672 11
 -4 2 -8 40.2019 31.7848 13
 -4 -2 -8 58.1491 15.9599 27
 4 2 8 47.321 20.5744 6
 4 2 8 89.7368 34.4079 2
 -4 -2 -10 1457.54 184.803 28
 -4 -2 -10 1344.85 183.878 11
 -4 2 -10 1088.24 185.539 37
 -4 2 -10 990.398 189.111 13
 -4 2 -10 1216.46 191.397 22
 -4 -2 -10 1308.86 185.557 8
 4 2 10 1143.48 183.821 6
 -4 -2 -10 990.621 184.423 23
 -4 -2 -12 147.913 39.9251 11
 -4 2 -12 206.989 53.0252 13
 -4 -2 -12 263.386 46.5538 8
 -4 -2 -12 257.731 40.9485 28
 -4 -2 -12 209.951 39.3504 27
 -4 2 -12 185.174 45.5768 37
 -4 -2 -12 212.791 42.3517 40
 -4 -2 -14 127.43 26.7732 28
 -4 -2 -14 96.3612 28.2808 27
 -4 2 -14 43.4575 33.9818 37
 -4 -2 -14 81.456 30.8086 40
 -4 -2 -14 129.178 31.2682 11
 -4 2 -14 128.865 43.5066 13
 -4 -2 -14 126.691 36.6827 23
 -4 2 -14 88.3695 48.2416 22
 -4 -2 -14 181.045 39.3247 8
 4 2 14 138.86 30.7301 6
 -4 -2 -16 388.257 65.5471 24
 -4 -2 -16 354.164 65.1313 23
 -4 2 -16 203.661 73.653 22
 -4 2 -16 195.328 62.0005 37
 -4 -2 -16 401.169 61.4993 40
 -4 2 -16 232.45 64.7421 13
 -4 -2 -16 411.233 64.3351 11
 -4 -2 -16 428.85 58.4814 28
 -4 -2 -16 324.109 59.5039 27
 -4 -2 -16 407.84 69.7371 8
 -4 -2 -18 28.1292 28.4208 24
 -4 2 -18 19.5198 42.6251 22
 -4 -2 -18 -7.8446 28.0797 23
 -4 2 -18 41.6675 29.9864 37
 -4 -2 -18 7.73517 22.6865 40
 -4 -2 -18 29.9333 22.9722 31
 -4 -2 -18 11.0266 19.2161 29
 -4 -2 -18 38.8181 29.735 11
 -4 -2 -18 24.8566 23.3729 27
 -4 -2 -18 50.187 18.0375 28
 -4 -2 -18 54.0712 34.7534 8
 -4 -2 -20 50.0079 28.3161 23
 -4 2 -20 47.3878 27.63 37
 -4 -2 -20 22.9767 28.3498 24
 -4 -2 -20 22.7041 20.4548 29
 -4 -2 -20 22.101 26.8225 11
 -4 2 -20 92.423 29.6926 27
 -4 -2 -20 110.431 28.6432 27
 -4 2 -20 30.2556 20.9083 8
 -4 -2 -20 75.9599 39.9745 8
 -4 -2 -20 65.4908 25.013 31
 -4 -2 -22 27.2742 21.2516 31
 -4 -2 -22 26.4533 25.8462 24
 -4 -2 -22 8.24645 18.6566 29
 -4 -2 -22 -12.3702 27.0624 11
 -4 -2 -22 33.9434 19.864 10
 -4 2 -22 34.31 23.1926 27
 -4 -2 -22 4.78112 29.3253 8
 -4 -2 -22 28.0424 25.023 23
 -4 -2 -24 -17.8073 20.1294 24
 -4 2 -24 -2.25547 17.3571 27
 -4 -2 -24 13.3638 21.1088 11
 -4 -2 -24 7.35719 13.2514 10
 -4 -2 -24 24.9653 16.1588 31
 -4 -2 -24 22.7392 14.3099 32
 -4 -2 -24 19.4881 12.2573 34
 -4 -2 -24 34.6671 17.5048 29
 -4 -2 -26 41.1878 13.8941 29
 -4 2 -26 26.0591 13.8853 27
 -4 -2 -26 36.0566 12.4338 10
 -4 -2 -26 44.7944 18.5162 23
 -4 -2 -26 49.9356 12.2076 38
 -4 -2 -26 55.5577 12.8548 31
 -4 -2 -26 16.8422 10.2402 34
 -4 3 25 42.3181 31.9145 20
 4 -3 -25 25.0165 11.8711 21
 4 -3 -25 22.0408 9.55975 12
 -4 3 23 -18.4297 27.5001 16
 4 -3 -23 37.8429 16.7481 21
 -4 3 23 -4.59546 34.6655 30
 4 -3 -23 53.5437 13.203 31
 4 -3 -23 12.3098 18.0885 23
 4 -3 -23 57.3551 17.7839 39
 -4 3 21 77.9701 45.7771 5
 -4 3 21 107.091 47.3663 30
 4 -3 -21 126.784 23.8121 31
 4 -3 -19 28.7253 21.1958 23
 -4 3 19 -12.6516 37.0416 16
 -4 3 19 -6.55621 43.9428 5
 4 -3 -19 4.84624 20.1649 21
 4 -3 -19 -6.25516 13.9403 31
 4 -3 -19 9.02027 20.1583 32
 4 -3 -19 10.2918 15.1722 38
 4 -3 -19 11.0046 19.8922 39
 4 -3 -17 3.03723 23.6768 23
 -4 3 17 -13.3178 38.0215 16
 -4 3 17 6.85758 38.436 5
 4 -3 -17 7.52478 18.915 21
 4 -3 -17 8.05398 13.733 31
 4 -3 -17 39.4654 20.4597 32
 4 -3 -17 16.1257 16.8928 38
 4 -3 -17 31.5359 20.3805 39
 4 -3 -15 23.8565 23.0017 23
 4 -3 -15 33.8088 19.5203 21
 -4 3 15 13.3012 42.2616 16
 -4 3 15 41.3398 38.6721 5
 4 -3 -15 16.9434 14.8515 31
 4 -3 -15 41.8276 18.7052 38
 4 -3 -15 8.93473 21.3774 39
 4 -3 -15 -6.87459 20.0732 32
 4 -3 -13 2.75036 20.0021 23
 4 -3 -13 26.1889 17.6594 21
 -4 3 13 -6.38864 38.3847 16
 -4 3 13 -20.165 37.2892 5
 4 3 -13 24.4678 23.7144 6
 4 3 -13 9.06769 27.4832 13
 4 -3 -13 28.9352 13.1451 31
 4 -3 -13 -14.4251 17.8328 38
 4 -3 -13 2.19772 16.7066 32
 4 -3 -11 -7.56073 14.9035 21
 4 -3 -11 4.10213 16.3985 32
 -4 3 11 51.6353 33.6567 5
 4 3 -11 3.77959 22.1364 6
 4 -3 -11 -14.3306 18.1874 23
 -4 3 11 5.50829 40.8382 30
 4 -3 -11 12.9351 10.9426 31
 -4 3 11 47.7199 36.9732 16
 4 3 -11 4.35482 26.1533 13
 4 -3 -9 11.1694 15.2432 32
 -4 3 9 6.14892 36.9567 5
 4 3 -9 -3.46506 21.7084 6
 4 -3 -9 4.80969 13.2724 21
 -4 3 9 38.1287 34.238 20
 -4 3 9 24.7243 36.4997 30
 -4 3 9 11.0111 34.425 16
 4 3 -9 44.7905 26.0576 13
 4 3 -7 85.4002 30.1253 13
 -4 3 7 105.862 39.6006 5
 4 3 -7 54.9463 26.6248 6
 -4 3 7 175.176 44.6375 20
 -4 3 7 120.834 38.8078 30
 -4 3 7 102.084 39.1517 16
 4 -3 -7 129.288 23.2474 32
 -4 3 5 5.6909 35.5632 5
 4 3 -5 -21.9446 21.3235 6
 4 3 -5 -7.63006 23.6798 13
 -4 3 5 5.54836 32.2266 20
 -4 3 5 -4.17956 27.2931 30
 -4 3 3 134.582 48.6269 5
 4 3 -3 138.852 34.6497 6
 4 3 -3 184.113 41.1951 13
 -4 3 3 127.218 41.7435 30
 -4 3 3 159.177 45.5828 20
 -4 -3 3 197.205 30.3465 28
 4 3 -1 25.994 19.8777 6
 4 3 -1 4.13122 28.2371 13
 -4 3 1 -8.56976 26.9442 30
 -4 3 1 28.2945 34.8266 5
 -4 -3 1 65.8094 17.9382 28
 4 3 1 13.7522 21.3548 6
 -4 3 -1 -6.04564 35.1147 20
 -4 -3 -1 18.9758 16.9812 28
 -4 3 -1 31.8563 40.7068 13
 4 3 1 13.3806 30.5067 13
 -4 3 -1 -17.5454 35.7116 5
 4 3 1 3.79262 22.2486 5
 -4 3 -3 37.0501 39.996 5
 -4 -3 -3 3.97894 10.9806 10
 4 3 3 3.66502 22.0034 6
 4 3 3 -29.0427 32.8611 13
 -4 3 -3 -6.97612 41.882 13
 -4 -3 -3 -9.59662 19.0765 28
 4 3 5 375.487 59.1447 13
 -4 3 -5 229.887 67.4936 13
 -4 -3 -5 239.274 45.2504 28
 4 3 5 212.062 48.9029 6
 4 3 5 234.046 50.2433 16
 4 3 7 237.422 48.1428 16
 -4 3 -7 233.73 72.3119 13
 4 3 7 275.864 54.7497 13
 -4 -3 -7 262.009 41.7282 28
 -4 -3 -7 169.253 36.6655 10
 4 3 7 181.383 43.889 6
 4 3 9 382.302 77.5854 6
 -4 -3 -9 459.143 79.0114 40
 -4 3 -9 336.48 76.9593 37
 4 3 9 678.288 89.2549 13
 -4 -3 -9 513.055 77.2051 23
 -4 3 -9 548.378 98.8662 13
 -4 -3 -9 366.119 73.2519 10
 -4 -3 -9 628.862 78.4078 28
 4 3 11 40.2674 23.8252 6
 -4 -3 -11 19.3404 19.0729 10
 -4 3 -11 8.62112 52.7131 13
 -4 -3 -11 64.2721 26.2314 23
 -4 3 -11 42.9678 42.0802 22
 -4 3 -11 17.2091 25.0583 37
 -4 -3 -11 16.6382 25.6845 40
 4 3 11 39.6412 36.0626 13
 -4 -3 -11 -2.81142 20.3371 28
 -4 -3 -13 256.099 40.7421 29
 -4 -3 -13 168.742 45.3967 10
 -4 3 -13 302.758 70.3895 13
 -4 3 -13 126.557 57.0374 22
 -4 -3 -13 265.456 49.8788 23
 -4 -3 -13 281.167 50.3776 40
 4 3 13 432.679 62.1169 13
 -4 -3 -13 219.58 45.5574 28
 -4 -3 -15 6.03734 22.9728 10
 -4 3 -15 27.8592 42.831 13
 -4 -3 -15 -3.01717 12.9685 29
 -4 3 -15 63.1246 41.3816 22
 -4 -3 -15 -3.66343 26.568 23
 -4 -3 -15 -9.10508 24.5813 40
 -4 -3 -17 60.2381 26.134 40
 -4 -3 -17 61.5821 15.1893 38
 -4 3 -17 86.6037 39.0168 13
 -4 -3 -17 -2.88331 23.1583 10
 -4 -3 -17 36.2177 15.4446 29
 -4 3 -17 31.0164 35.7308 22
 -4 -3 -17 88.2732 29.4984 23
 -4 -3 -19 3.87752 12.4924 29
 -4 -3 -19 13.8986 10.8988 38
 -4 -3 -19 25.9365 25.1066 23
 -4 -3 -19 17.7631 18.9925 10
 -4 -3 -21 32.4014 16.2246 10
 4 3 21 4.51228 29.5396 16
 -4 -3 -21 13.8837 14.8302 32
 -4 3 -21 20.2601 16.157 27
 4 3 21 -16.0467 30.3195 5
 -4 -3 -21 16.3225 21.3727 23
 4 3 23 45.5154 26.6097 5
 4 3 23 -3.40976 23.0821 16
 -4 -3 -23 32.1869 17.9557 23
 -4 -3 -23 62.7269 14.3782 32
 -4 -3 -23 55.6195 15.0177 10
 4 -4 -18 142.437 22.1508 39
 -4 4 18 116.087 44.3214 5
 4 -4 -18 65.5189 17.9908 12
 -4 4 18 112.603 39.0206 30
 -4 4 18 138.665 37.1614 20
 4 -4 -16 31.7982 17.0682 39
 -4 4 16 60.993 46.0678 5
 4 -4 -16 -2.44039 11.2262 12
 -4 4 16 85.1759 38.5852 30
 -4 4 16 69.574 39.4305 20
 -4 4 14 74.4289 49.061 5
 4 4 -14 28.7999 28.9423 13
 -4 4 14 -6.40918 42.0128 20
 4 4 -12 126.735 38.9428 13
 4 -4 -12 71.097 23.5786 39
 -4 4 12 94.2294 55.2003 5
 -4 4 12 80.7533 41.0186 30
 -4 4 12 128.295 49.8566 20
 4 4 -10 31.4571 35.1706 13
 4 -4 -10 89.4264 21.5041 39
 -4 4 10 152.029 55.7218 5
 4 4 -10 36.1902 29.6326 6
 -4 4 10 76.7121 42.7084 30
 -4 4 10 89.5718 44.6736 20
 4 4 -8 161.947 44.8674 13
 4 -4 -8 125.737 27.6376 39
 4 4 -8 181.724 41.3114 6
 -4 4 8 222.714 62.0801 5
 -4 4 8 166.523 47.079 30
 -4 4 8 27.8768 41.2001 20
 4 4 -6 16.2917 31.0911 13
 4 -4 -6 27.4078 14.3122 39
 -4 4 6 36.0291 42.1503 30
 -4 4 6 23.301 47.4755 5
 4 4 -6 -17.9442 29.6026 6
 -4 4 6 7.1321 42.2085 20
 4 4 -4 70.2416 37.455 13
 -4 4 4 108.318 47.1846 13
 -4 4 4 112.745 51.305 5
 4 4 -4 106.125 32.7628 6
 -4 4 4 82.2449 43.7378 20
 -4 4 2 7.28984 45.228 5
 4 4 -2 13.1134 26.9649 6
 4 4 -2 27.1566 33.7274 13
 -4 4 2 7.04099 39.0871 13
 -4 4 0 78.5283 47.7014 5
 4 4 0 99.7181 33.0535 6
 -4 -4 0 75.6304 24.2802 40
 4 4 0 49.4157 34.4722 13
 -4 4 0 116.608 49.9118 13
 4 4 2 -4.2739 27.4868 6
 -4 -4 -2 5.43105 23.7083 40
 -4 4 -2 7.50866 44.7082 13
 4 4 2 -11.0376 32.0281 13
 -4 -4 -4 56.0132 26.1527 40
 -4 4 -4 -7.6179 42.0749 13
 4 4 4 -11.0374 33.1852 13
 4 4 4 52.2227 29.7852 5
 4 4 4 33.4284 24.8975 6
 -4 -4 -6 846.204 106.543 40
 -4 4 -6 684.827 120.05 13
 4 4 6 644.143 110.639 13
 4 4 6 532.007 108.508 5
 4 4 6 544.36 105.371 6
 4 4 8 130.021 32.1983 6
 4 4 8 85.5107 33.3972 16
 -4 4 -8 185.541 51.4688 22
 4 4 8 82.7731 35.473 13
 -4 -4 -8 132.49 33.3874 40
 4 4 8 102.01 36.3052 5
 -4 4 -8 57.1107 50.8012 13
 -4 -4 -10 131.329 28.9853 10
 4 4 10 164.814 41.5113 16
 -4 4 -10 275.499 59.2478 22
 -4 -4 -10 258.362 40.5888 40
 4 4 10 118.968 39.2277 13
 -4 4 -10 252.673 57.6585 13
 4 4 10 72.9076 42.257 5
 -4 4 -12 163.153 48.3286 22
 4 4 12 107.82 37.07 13
 -4 -4 -12 185.952 36.4285 40
 4 4 12 142.569 45.2886 5
 -4 4 -12 133.408 48.2916 13
 -4 4 -14 113.667 36.3707 13
 4 4 14 92.3123 34.049 16
 -4 -4 -14 73.3667 19.9981 10
 -4 4 -14 157.814 38.4544 22
 4 4 14 34.4733 32.4507 5
 4 4 16 87.1572 32.2807 5
 4 4 16 62.0693 26.4794 16
 -4 4 -16 21.0903 23.9398 13
 -4 -4 -18 61.7734 15.3266 32
 4 4 18 44.1459 20.0103 16
 4 4 18 26.188 22.5752 5
 4 5 -9 17.656 20.5242 13
 4 5 -7 -27.0294 22.5462 13
 4 5 -5 25.9673 24.8278 13
 4 5 -3 51.4196 29.9817 13
 -4 5 1 22.8604 31.7289 13
 4 5 -1 12.2249 27.5995 13
 -4 5 -1 149.614 40.6931 13
 4 5 1 32.4696 27.6146 13
 -4 5 -3 -28.3572 33.6378 13
 4 5 3 46.0435 23.4302 13
 -4 5 -5 26.1246 31.2163 13
 4 5 5 20.4944 23.8641 13
 -4 5 -7 7.58699 26.1056 13
 5 -1 -28 22.637 15.4965 21
 5 -1 -28 20.6031 11.0529 18
 5 -1 -28 39.1606 11.2247 38
 5 -1 -26 38.3481 13.0848 38
 5 -1 -26 4.22998 16.5199 21
 5 -1 -26 23.4551 22.4386 23
 5 -1 -24 267.283 44.8832 34
 5 -1 -24 237.7 44.2039 38
 5 -1 -24 314.344 45.1554 29
 5 -1 -24 284.339 45.8018 31
 5 -1 -24 280.798 50.6622 23
 5 -1 -24 214.974 47.6632 21
 5 -1 -22 320.792 49.9199 31
 5 -1 -22 301.903 48.6113 34
 5 -1 -22 279.353 47.5212 29
 5 -1 -22 273.161 47.384 38
 5 -1 -22 238.755 51.0693 21
 5 -1 -22 308.347 54.6525 23
 5 -1 -20 1370.36 203.978 31
 5 -1 -20 1344.79 203.42 34
 5 -1 -20 1522.42 208.514 23
 5 -1 -20 1422.36 203.265 29
 5 -1 -20 1332.7 202.315 9
 5 -1 -20 1341.3 204.387 39
 5 -1 -20 1228.71 202.677 38
 5 -1 -18 39.2481 18.2324 31
 5 -1 -18 37.3475 20.9908 32
 5 -1 -18 38.0364 17.2259 34
 5 -1 -18 33.0866 12.443 9
 5 -1 -18 67.5097 17.848 29
 5 -1 -18 45.3821 23.9868 23
 5 -1 -18 51.9237 17.3105 38
 5 -1 -18 50.7117 18.5171 39
 5 -1 -16 100.536 23.8915 38
 5 -1 -16 140.37 26.8514 39
 5 -1 -16 98.2541 33.1233 23
 5 -1 -16 151.931 26.4309 29
 5 -1 -16 100.974 27.4587 32
 5 -1 -16 149.891 27.4059 31
 5 -1 -16 124.45 25.2217 34
 5 -1 -14 22.3467 18.8829 23
 5 -1 -14 3.39322 15.1881 39
 -5 1 14 38.1125 17.7525 4
 -5 1 14 38.4469 17.4106 3
 5 1 -14 5.90074 10.8645 18
 5 -1 -12 33.9335 8.99273 25
 5 -1 -12 4.84497 19.269 23
 5 1 -12 44.5379 13.466 18
 -5 1 12 64.9138 21.5073 3
 5 -1 -12 43.8107 13.9359 29
 5 -1 -12 37.6061 13.271 38
 5 -1 -12 62.6955 17.2535 39
 5 -1 -12 45.9599 15.4951 31
 5 -1 -12 33.3326 15.739 32
 5 -1 -12 41.2487 12.2744 34
 -5 1 12 56.851 18.0472 4
 5 -1 -10 679.135 88.0332 31
 5 -1 -10 600.579 88.6574 32
 5 -1 -10 562.472 86.8914 34
 -5 -1 10 705.662 86.4289 25
 5 -1 -10 633.661 90.3735 23
 5 -1 -10 519.216 86.0752 25
 5 -1 -10 545.56 88.7619 21
 5 1 -10 511.547 86.771 18
 -5 1 10 506.032 92.4176 16
 5 -1 -10 714.074 87.5902 29
 5 -1 -10 569.567 86.9228 38
 5 -1 -10 618.878 88.429 39
 -5 1 10 506.754 90.7238 4
 -5 1 10 540.923 90.4997 5
 -5 -1 10 497.12 90.3026 2
 -5 1 10 536.118 94.3514 2
 -5 1 10 552.403 94.5915 3
 -5 -1 10 460.783 89.5534 3
 -5 -1 10 390.876 88.6904 4
 -5 1 10 576.317 91.4887 3
 5 -1 -8 429.759 53.4172 31
 5 -1 -8 374.644 53.3361 32
 5 -1 -8 363.676 52.1426 34
 5 -1 -8 367.391 52.3842 38
 5 -1 -8 356.895 53.6166 39
 -5 1 8 232.863 55.1485 5
 -5 -1 8 233.567 52.3973 26
 -5 -1 8 328.234 52.0123 25
 5 -1 -8 324.609 51.4802 25
 5 -1 -8 275.899 53.3577 21
 5 -1 -8 347.081 55.6925 23
 5 1 -8 382.255 52.609 18
 5 1 -8 298.793 56.3661 19
 -5 -1 8 410.097 51.0751 1
 -5 -1 8 262.373 56.9034 2
 -5 1 8 413.776 58.1698 3
 -5 1 8 296.772 58.5753 2
 -5 1 8 369.468 58.7287 16
 -5 1 8 259.245 57.5623 3
 -5 1 8 381.676 57.088 4
 -5 -1 8 213.028 54.9108 4
 -5 -1 8 224.792 55.6922 3
 -5 1 6 2219.12 309.506 4
 -5 -1 6 1405.53 308.585 4
 5 -1 -6 2288.99 306.023 31
 5 -1 -6 1937.14 306.124 32
 5 -1 -6 1979.48 305.549 34
 5 1 -6 2015.16 305.921 35
 -5 -1 6 1761.76 306.623 26
 5 -1 -6 2312.32 307.649 23
 5 -1 -6 1866.88 305.639 25
 5 -1 -6 2134.96 306.852 21
 5 1 -6 2129.83 308.865 19
 -5 1 6 1877.7 310.099 3
 5 1 -6 2117.65 309.227 3
 -5 -1 6 1646.91 309.776 3
 -5 1 6 2286.44 309.948 3
 5 -1 -6 2077.44 306.324 39
 5 -1 -6 2290.48 305.788 38
 -5 1 6 1925.83 310.381 2
 5 1 -6 2031.53 309.179 2
 -5 -1 6 1755.6 310.327 2
 -5 -1 6 2773.39 307.047 1
 -5 1 4 603.113 85.7598 30
 -5 1 4 640.49 84.7631 4
 5 -1 -4 473.99 80.3267 31
 5 -1 -4 478.499 80.8459 32
 5 1 -4 591.771 81.2026 35
 -5 -1 4 491.644 82.7243 26
 5 -1 -4 548.071 80.786 25
 5 -1 -4 628.008 81.9809 21
 -5 -1 4 555.268 88.7259 2
 -5 1 4 535.109 85.7078 2
 5 1 -4 629.919 87.4392 2
 5 -1 -4 510.848 80.9388 39
 -5 1 4 495.498 85.0622 3
 -5 -1 4 490.454 87.3556 3
 5 1 -4 533.602 85.9941 3
 -5 -1 4 526.35 87.5933 4
 5 1 -4 555.615 83.8248 19
 5 1 -2 614.687 77.9828 35
 -5 -1 2 461.954 78.3892 1
 -5 -1 2 496.251 85.5347 2
 5 1 -2 477.976 78.2832 1
 5 -1 -2 476.234 77.8071 1
 -5 1 2 520.464 82.1112 2
 5 1 -2 585.667 84.5827 2
 -5 -1 2 561.581 79.8718 26
 5 -1 -2 486.171 77.1105 25
 5 -1 -2 494.354 76.9981 31
 -5 1 2 548.14 81.3644 30
 -5 -1 2 513.233 85.6216 3
 -5 1 2 450.636 81.1374 3
 5 1 -2 486.461 83.4097 3
 -5 -1 2 503.105 84.8838 4
 -5 1 2 613.626 81.0594 4
 5 -1 0 563.449 96.9622 25
 5 1 0 698.711 99.1725 6
 -5 -1 0 586.293 98.941 1
 5 1 0 619.67 98.7936 1
 5 -1 0 636.14 98.1019 1
 -5 1 0 592.754 101.585 2
 5 1 0 663.987 104.605 2
 -5 -1 0 926.583 109.667 2
 5 1 0 885.755 98.5428 35
 -5 1 0 497.544 100.381 30
 -5 1 0 583.957 101.335 3
 5 1 0 605.129 103.582 3
 -5 -1 0 703.93 106.641 3
 -5 -1 0 753.457 106.84 4
 -5 1 0 771.029 100.606 4
 -5 1 -2 1094.01 200.15 36
 -5 -1 -2 1427.54 205.371 4
 -5 1 -2 1497.61 199.887 4
 5 1 2 1423.01 198.321 7
 5 1 2 1543.09 198.898 6
 -5 -1 -2 1466.28 199.091 1
 5 1 2 1494.46 199.29 1
 5 -1 2 1316.52 198.029 1
 -5 1 -2 1560.11 202.224 2
 5 1 2 1360.73 203.872 2
 -5 -1 -2 1573.6 208.14 2
 -5 1 -2 1493.67 201.897 3
 5 1 2 1132.34 202.627 3
 -5 -1 -2 1493.15 205.953 3
 -5 1 -2 1042.48 201.137 13
 5 -1 2 1112.14 196.442 25
 -5 1 -4 475.094 87.2702 13
 -5 -1 -4 528.107 87.844 23
 -5 -1 -4 459.831 83.2322 8
 5 1 4 573.283 83.5264 7
 5 1 4 632.597 83.7518 6
 -5 1 -4 533.363 85.8296 3
 5 1 4 354.45 87.9682 3
 -5 -1 -4 586.533 92.1394 3
 5 1 4 506.614 90.5765 2
 5 1 4 458.622 83.4317 1
 -5 -1 -4 724.087 96.0106 2
 5 -1 4 571.156 82.6607 1
 -5 1 -4 573.845 86.8366 2
 -5 -1 -4 635.65 84.0848 1
 -5 -1 -4 455.817 84.2152 36
 -5 -1 -4 556.576 90.9851 15
 -5 -1 -4 679.411 93.3812 4
 -5 1 -6 74.8652 27.1955 13
 -5 1 -6 80.3637 25.9063 36
 -5 -1 -6 115.123 24.1723 37
 5 1 6 60.8832 27.121 2
 -5 1 -6 80.068 21.6685 2
 -5 -1 -6 86.7532 18.4792 1
 5 1 6 101.298 19.3448 1
 -5 -1 -6 86.0582 29.5222 2
 5 -1 6 77.885 16.1601 1
 -5 -1 -6 86.8385 17.7249 27
 -5 -1 -6 64.7783 30.8602 23
 -5 -1 -6 17.3181 36.2754 15
 5 1 6 95.0333 20.0098 7
 -5 1 -6 52.9894 19.3994 4
 -5 -1 -6 55.5129 18.9593 8
 -5 -1 -6 60.1649 25.777 3
 5 1 6 25.3558 25.479 3
 -5 1 -6 87.4562 21.7288 3
 -5 -1 -6 102.382 25.0373 4
 -5 -1 -8 356.127 61.2989 27
 -5 1 -8 363.877 66.4839 13
 -5 1 -8 331.797 63.478 36
 -5 -1 -8 450.64 65.1204 37
 5 1 8 412.279 70.2942 2
 5 1 8 492.956 63.9968 1
 5 -1 8 387.952 61.1205 1
 -5 -1 -8 405.648 61.8344 1
 -5 -1 -8 396.256 63.8393 8
 -5 -1 -8 337.562 71.5115 15
 -5 1 -8 334.479 68.5493 15
 5 1 8 336.207 61.804 7
 5 1 8 422.288 68.2971 4
 -5 -1 -8 430.445 63.6585 28
 -5 -1 -8 389.766 67.8449 3
 5 1 8 315.698 67.8891 3
 -5 -1 -8 365.733 66.8487 4
 -5 -1 -10 80.5883 23.3827 28
 -5 -1 -10 42.9411 18.9647 27
 -5 1 -10 35.2761 28.7462 37
 -5 -1 -10 83.1524 25.4836 8
 -5 1 -10 22.7024 27.5562 22
 5 1 10 54.29 18.9109 7
 5 1 10 107.044 29.5642 3
 -5 -1 -10 92.3772 17.3505 1
 5 1 10 62.9759 25.7028 2
 5 -1 10 56.4568 14.6364 1
 5 1 10 53.689 18.3411 1
 -5 1 -10 66.2153 28.1904 13
 -5 1 -10 75.3018 32.855 15
 -5 -1 -10 35.9905 36.0405 15
 -5 -1 -10 122.295 26.5921 37
 -5 -1 -12 235.872 51.7977 8
 -5 1 -12 287.714 59.6442 22
 5 1 12 315.061 49.9532 7
 5 1 12 301.117 56.943 3
 -5 1 -12 194.848 55.9528 13
 -5 -1 -12 254.198 49.7534 28
 -5 -1 -12 268.586 62.2751 15
 -5 1 -12 444.712 61.8709 15
 -5 -1 -12 420.87 58.6087 37
 5 1 12 353.502 59.1453 2
 5 1 14 122.873 27.8301 7
 -5 -1 -14 103.665 26.5141 40
 -5 1 -14 195.908 39.7503 15
 -5 -1 -14 111.71 32.4701 8
 -5 -1 -14 203.597 42.3651 37
 -5 1 -14 170.349 42.5243 37
 -5 -1 -14 117.413 29.0416 27
 -5 -1 -16 490.431 68.1084 27
 -5 1 -16 304.275 73.6425 37
 -5 -1 -16 353.781 63.4072 40
 5 1 16 418.972 64.8162 6
 -5 1 -16 407.226 75.9017 22
 -5 -1 -16 439.893 70.2028 11
 -5 -1 -16 297.823 69.6239 23
 -5 -1 -16 433.995 72.3528 8
 5 1 18 374.309 50.5606 6
 -5 1 -18 161.552 50.0002 27
 -5 -1 -18 367.446 53.0023 27
 -5 -1 -18 281.975 53.0831 11
 -5 1 -18 283.583 60.5438 37
 -5 -1 -18 305.435 57.4219 23
 -5 1 -18 200.358 52.7681 8
 -5 -1 -18 275.715 58.4174 8
 -5 -1 -20 28.8371 26.2801 27
 -5 1 -20 33.4693 25.8275 27
 -5 -1 -20 41.0146 25.7136 11
 -5 1 -20 8.97009 33.6797 37
 -5 -1 -20 23.1477 27.912 23
 -5 -1 -20 4.75002 29.5251 8
 -5 1 -20 -15.5481 20.6096 8
 -5 -1 -22 138.951 38.4773 11
 -5 -1 -22 166.145 40.4083 23
 -5 1 -22 137.16 36.8017 27
 -5 -1 -22 193.299 37.3825 27
 -5 1 -22 145.015 36.1771 8
 -5 -1 -22 192.103 42.6633 8
 -5 -1 -22 148.695 39.291 24
 -5 -1 -24 59.2684 27.7881 24
 -5 -1 -24 47.4666 23.3562 31
 -5 1 -24 37.4474 17.0121 31
 -5 -1 -24 133.561 30.9606 11
 -5 -1 -24 107.886 26.9392 23
 -5 -1 -24 123.081 28.2209 8
 -5 -1 -26 41.0645 20.8987 24
 -5 -1 -26 37.9296 14.748 29
 -5 -1 -26 4.9091 17.2313 11
 -5 1 -26 51.8119 17.7853 11
 -5 -1 -26 61.5127 18.5922 31
 -5 -1 -26 37.0961 17.9176 27
 -5 1 -26 50.0072 18.3648 27
 -5 -1 -26 15.9164 20.1033 8
 -5 -1 -26 33.3583 20.244 23
 5 -2 -27 -6.29582 10.2207 31
 5 -2 -27 1.51096 12.6569 21
 5 -2 -27 24.4151 10.0427 12
 5 -2 -25 -2.51367 12.8332 38
 5 -2 -25 24.3029 13.6698 12
 5 -2 -25 11.0042 13.418 31
 5 -2 -23 50.9646 17.5013 34
 5 -2 -23 37.6535 15.3528 31
 5 -2 -23 -4.83098 19.9705 21
 5 -2 -23 -17.3568 21.8858 23
 5 -2 -23 12.8612 17.624 39
 5 -2 -23 23.3877 15.647 38
 -5 2 21 61.4724 38.822 16
 5 -2 -21 109.427 22.7802 38
 5 -2 -21 79.1094 24.9078 39
 5 -2 -21 87.8765 21.3194 34
 5 -2 -21 88.7047 27.2264 32
 5 -2 -21 126.842 24.125 31
 5 -2 -21 102.995 29.5997 23
 5 -2 -21 94.3804 26.0516 21
 5 -2 -21 48.7909 16.3889 9
 -5 2 19 67.5585 35.9657 5
 5 -2 -19 5.62331 17.8585 31
 -5 2 19 17.1963 34.1489 16
 5 -2 -19 -1.88248 19.0666 34
 5 -2 -19 -17.7688 20.5889 32
 5 -2 -19 -11.2038 19.648 21
 5 -2 -19 -6.74823 25.3051 23
 5 -2 -19 21.5301 19.232 39
 5 -2 -19 37.2101 18.736 38
 -5 2 17 44.298 33.2442 5
 -5 2 17 -11.1351 32.3115 16
 5 -2 -17 -3.61776 15.1694 34
 5 -2 -17 -18.2674 18.5236 31
 5 -2 -17 4.88729 19.7018 32
 5 -2 -17 40.5429 26.2298 23
 5 -2 -17 -2.73506 20.3845 21
 5 -2 -17 -15.861 21.0464 39
 5 -2 -17 -1.81154 16.6531 38
 -5 2 15 -31.765 33.1536 5
 -5 2 15 31.2894 29.2879 16
 5 -2 -15 29.6696 16.6079 34
 5 -2 -15 48.5062 22.6643 32
 5 -2 -15 6.7668 17.0851 31
 5 -2 -15 -6.48456 22.8402 23
 5 -2 -15 10.1439 17.3932 21
 5 -2 -15 27.4946 20.0644 39
 5 -2 -15 25.0429 16.768 38
 5 -2 -13 -3.00725 15.0258 31
 5 -2 -13 -1.97748 12.9876 39
 5 -2 -13 23.6498 14.9878 38
 5 -2 -13 -2.88116 14.3104 34
 5 -2 -13 -15.055 16.7786 32
 -5 2 13 -14.4083 28.8341 16
 5 -2 -13 -4.51797 13.6731 21
 5 -2 -13 14.9482 23.5487 23
 -5 2 11 113.369 37.7218 5
 5 2 -11 49.2226 22.8184 6
 -5 2 11 75.1738 33.6307 16
 5 2 -11 92.9221 22.9468 17
 5 -2 -11 110.476 19.7804 38
 5 -2 -11 156.979 29.3465 23
 5 -2 -11 87.381 22.1094 21
 5 -2 -11 83.0206 19.1287 34
 -5 2 9 49.3115 28.8824 16
 5 2 -9 36.726 19.2944 17
 5 -2 -9 114.626 24.2681 23
 5 -2 -9 46.8854 16.6546 21
 5 -2 -9 55.8218 18.7131 32
 5 2 -9 104.24 15.1764 35
 -5 2 9 31.948 31.3744 5
 5 -2 -9 72.4102 15.4908 31
 5 2 -9 30.8069 20.982 13
 5 2 -9 34.0585 18.1539 6
 5 -2 -7 40.586 14.2216 32
 -5 2 7 9.05075 27.9122 5
 5 -2 -7 9.48964 8.29815 31
 5 2 -7 32.5816 19.1934 13
 5 -2 -7 2.48396 10.5063 1
 -5 2 7 39.2607 25.3978 3
 -5 2 7 4.86566 23.753 4
 5 -2 -7 18.6873 15.8179 23
 5 -2 -7 19.9543 11.5895 21
 -5 2 7 35.0925 27.7172 16
 5 2 -7 11.5637 15.9478 17
 5 2 -7 6.445 15.0183 6
 5 -2 -7 12.5561 9.57244 38
 5 -2 -5 28.8107 14.4697 39
 5 2 -5 38.0051 19.7379 13
 -5 2 5 27.6311 33.7426 5
 5 -2 -5 24.3164 13.1294 32
 -5 2 5 48.1852 24.1697 30
 5 -2 -5 22.9049 7.86878 31
 -5 2 5 30.4844 26.2403 16
 5 2 -5 25.7276 18.5387 17
 -5 -2 5 13.1148 11.6952 28
 5 -2 -5 34.5691 9.68907 25
 5 -2 -5 32.9084 14.2509 23
 5 -2 -5 13.4379 9.94641 21
 5 2 -5 30.649 21.2852 2
 -5 2 5 26.4917 23.2515 3
 -5 -2 5 2.14848 11.5539 1
 5 2 -5 26.6931 15.7345 6
 -5 2 5 4.32223 22.2813 4
 5 2 -5 3.80257 20.3056 3
 -5 -2 5 25.2941 18.9191 3
 -5 -2 5 28.6292 17.7044 4
 -5 2 3 98.4134 34.9078 13
 5 2 -3 157.831 34.0161 2
 -5 2 3 197.552 36.0822 3
 -5 -2 3 164.595 27.7569 1
 5 -2 -3 145.659 24.8842 39
 -5 2 3 125.025 33.1748 30
 5 -2 -3 122.927 21.9659 31
 -5 -2 3 110.202 26.6503 28
 5 -2 -3 157.829 23.274 12
 5 -2 -3 127.941 23.3996 25
 -5 2 3 185.138 36.3848 4
 -5 -2 3 112.482 33.1861 3
 5 2 -3 92.0217 30.686 3
 -5 -2 3 78.4075 31.2625 4
 -5 2 3 191.129 35.7014 20
 5 -2 -3 156.598 23.8649 21
 5 2 -3 67.9103 27.3541 6
 5 2 -3 156.887 29.7651 17
 -5 2 3 152.157 42.3844 5
 -5 2 1 -12.6994 23.4105 30
 -5 2 1 -39.2056 36.5248 5
 5 -2 -1 -6.73759 9.53815 39
 -5 -2 1 14.8717 18.3026 28
 -5 2 1 -3.51247 24.8948 13
 -5 2 1 11.2061 25.523 20
 -5 2 1 -8.08489 18.9042 3
 -5 2 1 -19.9949 18.952 4
 5 2 -1 -4.39617 22.1618 3
 -5 -2 1 4.68576 23.8944 3
 -5 -2 1 27.852 25.4844 4
 5 2 -1 1.97297 14.6292 26
 5 -2 -1 2.96385 7.05019 25
 5 2 -1 9.04577 20.275 2
 -5 2 1 4.08497 20.8314 3
 -5 -2 1 -7.28276 11.5078 1
 -5 2 1 8.22225 18.4297 2
 5 2 -1 -15.2633 18.0313 6
 -5 -2 -1 124.803 34.3365 28
 -5 2 -1 194.758 48.5279 5
 5 2 1 176.819 36.577 6
 5 2 1 145.333 32.3621 26
 5 -2 1 167.994 28.6945 25
 -5 -2 -1 153.682 38.4025 23
 -5 2 -1 146.347 40.5706 13
 -5 2 -1 190.514 44.6378 20
 -5 2 -1 275.637 40.5302 2
 5 2 1 208.414 42.2987 2
 -5 -2 -1 234.929 34.8898 1
 -5 2 -1 197.495 40.1296 3
 -5 2 -1 118.491 40.429 30
 -5 2 -1 211.996 38.7175 4
 -5 2 -1 244.861 39.5553 3
 5 2 1 234.754 43.27 4
 5 2 1 133.394 39.2532 3
 5 2 3 116.215 26.5247 26
 5 -2 3 85.4073 17.2188 25
 -5 -2 -3 142.915 23.3878 8
 -5 2 -3 107.82 25.6553 4
 5 2 3 68.195 33.3932 4
 5 2 3 70.2089 33.9298 3
 5 2 3 119.725 35.4734 2
 -5 -2 -3 125.484 23.9709 1
 -5 2 -3 122.659 26.6792 3
 5 -2 3 122.109 20.5195 1
 5 2 3 70.5529 22.53 1
 -5 2 -3 114.996 33.5164 13
 -5 2 -3 70.9088 40.1915 5
 -5 -2 -3 108.792 26.3332 28
 -5 -2 -3 112.774 20.8681 11
 5 2 3 56.2236 24.4747 6
 5 2 5 31.3143 24.1494 4
 5 2 5 83.831 30.7258 3
 -5 -2 -5 59.5276 14.9065 11
 -5 2 -5 11.9872 26.299 13
 5 2 5 36.276 19.2737 6
 -5 -2 -5 23.4319 23.0384 28
 5 -2 5 44.026 9.56527 25
 5 2 5 57.1946 28.9029 2
 -5 -2 -5 104.758 20.7786 8
 -5 -2 -7 15.9617 17.3157 8
 -5 -2 -7 31.0382 16.1006 11
 -5 2 -7 30.9989 31.5633 13
 -5 -2 -7 15.1922 12.4842 27
 5 2 7 35.5046 19.4193 6
 -5 -2 -9 15.0877 16.8737 11
 5 2 9 -5.81083 18.027 6
 -5 -2 -9 8.4803 22.5983 28
 -5 -2 -11 -18.4358 22.6777 8
 -5 2 -11 6.12204 40.4838 22
 -5 -2 -11 23.864 20.7678 11
 -5 2 -11 -11.0513 31.7877 13
 -5 -2 -11 6.63216 16.3045 27
 -5 -2 -11 5.55903 22.6149 28
 -5 2 -11 3.99013 31.2815 37
 -5 -2 -13 15.8032 22.577 28
 -5 -2 -13 42.8815 20.7454 27
 -5 -2 -13 3.4138 20.4623 11
 -5 2 -13 52.8886 38.9296 13
 -5 -2 -13 24.6862 25.2129 40
 -5 2 -13 12.1304 30.8589 37
 -5 -2 -13 16.161 28.3918 23
 -5 2 -13 6.48032 44.0568 22
 -5 -2 -13 8.52192 27.3086 8
 5 2 13 -3.315 21.6001 6
 -5 -2 -15 265.22 42.3163 28
 -5 -2 -15 284.018 43.5674 27
 -5 2 -15 129.142 50.2504 13
 -5 -2 -15 213.127 45.1482 11
 -5 -2 -15 200.824 44.539 40
 -5 2 -15 164.688 47.1269 37
 -5 -2 -15 130.606 47.7388 23
 -5 2 -15 142.021 60.2758 22
 -5 -2 -15 331.583 54.9305 8
 5 2 15 247.22 44.4385 6
 -5 -2 -17 -16.1653 27.2822 24
 -5 2 -17 -20.3211 42.6345 22
 -5 -2 -17 -4.07558 28.3909 23
 -5 2 -17 -3.83983 27.2354 37
 -5 -2 -17 16.5225 22.1279 40
 -5 -2 -17 19.813 18.8007 28
 -5 -2 -17 17.1847 21.6 27
 -5 -2 -17 7.9782 26.4014 11
 -5 -2 -17 15.8365 35.1588 8
 -5 -2 -19 -7.91812 28.5492 24
 -5 -2 -19 -3.88457 28.3286 23
 -5 2 -19 -38.6389 31.0226 37
 -5 -2 -19 -2.36366 21.2674 40
 -5 -2 -19 -2.68221 20.9258 31
 -5 -2 -19 32.1211 22.8919 27
 -5 -2 -19 41.1251 27.3778 11
 -5 -2 -19 8.47298 17.31 29
 -5 -2 -19 27.3609 34.1735 8
 -5 2 -19 -24.1498 24.3625 8
 -5 -2 -21 -14.2897 26.3959 23
 -5 2 -21 -6.00739 25.3516 37
 -5 2 -21 3.42182 23.4423 27
 -5 -2 -21 31.9993 28.0648 11
 -5 -2 -21 -17.5997 25.7268 24
 -5 -2 -21 5.04189 32.7022 8
 -5 2 -21 -30.656 21.2786 8
 -5 -2 -21 -19.2796 20.1121 31
 -5 -2 -21 -5.99413 16.8431 29
 -5 -2 -23 -13.2804 16.0421 31
 -5 -2 -23 4.97662 14.257 32
 -5 -2 -23 -13.8173 12.9652 34
 -5 -2 -23 6.69892 15.3407 29
 -5 -2 -25 -2.23537 15.2133 23
 -5 -2 -25 19.0312 11.8729 31
 -5 -2 -25 3.89463 8.46915 34
 -5 -2 -25 5.65374 10.4851 38
 -5 -2 -25 6.03053 11.8124 29
 -5 -2 -25 10.8022 15.3233 24
 -5 2 -25 5.17775 13.701 27
 -5 -2 -25 10.6062 11.6689 10
 -5 3 24 79.458 31.5191 30
 5 -3 -24 40.1574 12.8333 31
 -5 3 24 55.0893 37.4595 20
 5 -3 -24 121.691 18.3949 21
 5 -3 -24 53.2466 15.0814 12
 5 -3 -22 -1.52262 13.7226 12
 -5 3 22 52.3023 34.8601 30
 5 -3 -22 67.7109 13.3079 31
 5 -3 -22 66.5351 16.7472 39
 5 -3 -22 3.10426 8.87493 9
 5 -3 -22 35.3055 17.746 21
 -5 3 22 21.1421 43.1483 20
 -5 3 20 151.601 49.5987 30
 5 -3 -20 148.389 28.9329 31
 5 -3 -20 148.993 32.1026 39
 5 -3 -20 195.156 34.6305 21
 -5 3 20 155.405 52.4579 5
 5 -3 -20 172.885 35.1022 23
 5 -3 -18 58.6652 29.6886 23
 -5 3 18 117.361 43.5951 16
 5 -3 -18 123.819 27.5635 39
 5 -3 -18 116.813 29.176 21
 5 -3 -18 118.883 28.7633 32
 -5 3 18 119.704 46.4632 5
 -5 3 18 147.051 46.9811 30
 5 -3 -18 120.495 24.4063 31
 5 -3 -16 243.048 41.8538 23
 -5 3 16 166.762 54.2078 16
 5 -3 -16 220.286 39.1994 39
 5 -3 -16 211.859 40.2614 21
 5 -3 -16 202.638 39.6207 32
 -5 3 16 247.618 58.4173 5
 -5 3 16 238.634 63.3966 30
 5 -3 -16 168.416 35.3265 31
 5 -3 -14 115.089 29.6773 23
 5 -3 -14 111.255 26.2941 21
 -5 3 14 95.9427 39.9138 16
 5 -3 -14 104.839 25.7552 39
 5 -3 -14 146.242 27.5044 32
 -5 3 14 96.8015 44.6646 5
 5 3 -14 39.9609 28.4546 6
 5 -3 -14 88.5956 21.6271 31
 -5 3 14 97.9854 46.0547 30
 5 -3 -12 212.578 36.3572 23
 5 -3 -12 191.917 33.7531 21
 -5 3 12 253.974 56.2308 20
 -5 3 12 118.003 48.6001 16
 -5 3 12 109.341 50.1104 5
 5 3 -12 151.676 38.1583 6
 5 -3 -12 233.535 35.9899 39
 5 -3 -12 167.121 33.5168 32
 5 -3 -12 143.26 29.2412 31
 -5 3 12 120.727 53.594 30
 5 3 -12 124.547 38.029 13
 5 -3 -10 142.275 30.5785 23
 -5 3 10 160.205 51.4608 20
 5 -3 -10 149.731 29.7844 21
 -5 3 10 148.41 51.9376 16
 -5 3 10 174.903 50.2828 5
 5 3 -10 120.759 34.8313 6
 5 3 -10 83.9553 35.7992 13
 5 -3 -10 158.195 31.4379 39
 5 -3 -10 142.205 30.0187 32
 -5 3 10 163.926 50.836 30
 5 -3 -10 161.215 25.8649 31
 5 3 -8 36.7226 27.8034 13
 -5 3 8 185.726 50.3577 5
 -5 3 8 69.4588 43.2586 20
 5 -3 -8 80.1991 21.8177 21
 5 3 -8 89.786 28.4076 6
 5 -3 -8 155.194 26.46 39
 5 -3 -8 128.117 24.4987 32
 -5 3 8 121.376 41.3813 30
 5 -3 -6 78.7716 19.0547 39
 -5 3 6 52.8033 33.8076 20
 5 -3 -6 27.8814 10.9457 12
 -5 3 6 6.59028 40.51 5
 5 3 -6 10.0746 21.2313 6
 5 3 -6 24.1738 24.6855 13
 -5 3 6 31.8155 32.5855 30
 5 -3 -4 11.7215 15.5343 39
 -5 3 4 22.6746 36.2789 20
 -5 3 4 26.4055 36.3217 5
 -5 3 4 48.1653 39.8875 13
 5 3 -4 61.7555 29.1091 13
 -5 3 4 17.709 30.7271 30
 5 3 -4 16.8255 22.0864 6
 -5 -3 4 7.22491 12.3139 28
 -5 3 2 207.328 52.6165 20
 -5 3 2 345.992 65.8278 5
 -5 3 2 251.145 59.5068 13
 5 3 -2 322.108 52.4871 13
 -5 3 2 213.186 52.2916 30
 5 3 -2 157.786 43.5053 6
 -5 -3 2 234.527 39.7293 28
 -5 3 0 61.1946 36.055 20
 -5 -3 0 122.799 23.8488 28
 5 3 0 39.4511 27.3944 6
 -5 3 0 114.731 52.5806 5
 5 3 0 50.4066 33.464 13
 -5 3 0 39.6821 42.2059 13
 -5 -3 -2 706.872 112.064 28
 5 3 2 933.737 123.185 13
 -5 3 -2 620.874 126.055 13
 5 3 2 680.303 115.117 6
 -5 3 -2 662.411 125.838 5
 -5 -3 -4 267.658 47.8014 10
 5 3 4 494.861 69.1383 13
 -5 3 -4 435.86 80.302 13
 -5 -3 -4 331.551 53.4863 28
 5 3 4 219.314 54.5305 6
 5 3 4 306.221 57.2402 5
 5 3 6 515.766 86.0857 6
 5 3 6 352.01 81.8728 16
 5 3 6 616.921 93.4972 13
 -5 -3 -6 581.868 83.0036 28
 -5 -3 -6 460.572 80.9534 23
 -5 3 -6 756.572 110.967 13
 -5 3 -8 54.4916 55.7206 13
 5 3 8 94.0706 39.4175 13
 -5 -3 -8 64.1852 28.7803 28
 -5 -3 -8 64.967 27.2766 23
 5 3 8 43.1205 27.4465 6
 5 3 10 167.947 41.1116 6
 -5 3 -10 112.964 41.582 37
 -5 -3 -10 141.912 43.7394 40
 -5 3 -10 222.4 70.9556 13
 5 3 10 255.331 54.8132 13
 -5 -3 -10 211.211 39.2471 28
 -5 -3 -10 176.222 40.3146 23
 -5 3 -10 196.202 59.4813 22
 5 3 12 151.893 38.877 6
 5 3 12 223.836 50.7864 13
 -5 -3 -12 131.728 38.8105 40
 -5 3 -12 165.606 53.8051 22
 -5 -3 -12 92.6019 37.3481 23
 -5 -3 -12 235.769 38.7522 28
 -5 3 -12 114.639 38.901 37
 -5 3 -12 315.213 74.5913 13
 5 3 14 52.121 31.9165 13
 -5 -3 -14 47.1435 26.4944 40
 -5 3 -14 10.1843 25.9757 37
 -5 3 -14 25.2395 40.9598 22
 -5 -3 -14 -7.41656 25.6404 23
 -5 3 -14 -7.7096 44.0345 13
 -5 -3 -14 27.0027 21.3118 10
 -5 -3 -14 2.64561 22.0713 28
 -5 -3 -16 129.827 33.4654 23
 -5 3 -16 63.1097 39.5843 22
 -5 -3 -16 129.146 31.5788 40
 -5 3 -16 83.0748 46.7342 13
 -5 -3 -16 73.392 27.112 10
 -5 -3 -18 112.025 33.7343 10
 -5 3 -18 166.152 45.211 22
 -5 -3 -18 220.466 40.1758 23
 -5 -3 -20 154.448 25.3315 10
 5 3 20 85.6726 34.0843 16
 -5 -3 -20 102.246 29.5345 23
 5 3 22 153.443 43.1246 5
 -5 3 -22 85.3324 34.6116 27
 -5 -3 -22 282.122 36.9538 10
 -5 -3 -22 341.547 40.9791 23
 -5 -3 -22 259.331 35.398 32
 5 3 22 189.903 42.2297 16
 5 -4 -19 7.59623 11.4449 39
 -5 4 19 3.9281 29.1237 30
 -5 4 19 4.55529 32.2875 20
 5 -4 -19 2.50212 6.27168 9
 -5 4 17 6.14586 42.0013 5
 5 -4 -17 32.6181 14.7359 39
 -5 4 17 52.0988 36.3624 30
 -5 4 17 33.377 35.0723 20
 -5 4 15 32.2426 42.6144 30
 -5 4 15 -7.04999 45.0966 5
 5 -4 -15 19.3251 14.8553 39
 -5 4 13 -7.66395 48.7068 5
 5 4 -13 29.0445 27.1035 13
 -5 4 13 34.1459 42.1427 20
 5 4 -11 44.2195 31.9222 13
 -5 4 11 -40.2267 52.8985 5
 5 4 -11 13.2199 26.7894 6
 5 -4 -11 26.4389 17.052 39
 -5 4 11 6.05078 37.5824 30
 -5 4 11 -14.2226 41.3461 20
 5 4 -9 -10.4906 32.0369 13
 -5 4 9 -24.5669 50.3795 5
 5 4 -9 63.0147 34.1078 6
 5 -4 -9 -18.0756 15.5421 39
 -5 4 9 -12.322 35.4707 30
 -5 4 9 -28.9384 46.2178 20
 5 4 -7 5.32991 32.5307 13
 -5 4 7 73.3286 54.6062 5
 5 4 -7 -13.3203 27.1041 6
 5 -4 -7 -13.018 14.0676 39
 -5 4 7 6.20821 38.779 30
 -5 4 7 22.0453 43.7629 20
 -5 4 5 22.7018 40.7443 20
 5 4 -5 10.5376 31.6659 13
 -5 4 5 31.8789 47.4761 5
 5 4 -5 -4.33643 28.1256 6
 -5 4 3 62.6363 45.8106 13
 -5 4 3 15.426 47.1584 5
 5 4 -3 8.49578 25.8925 6
 5 4 -3 20.957 28.6416 13
 5 4 -1 -36.8538 34.5273 13
 -5 4 1 -14.5449 45.2129 13
 -5 -4 1 -16.2648 20.2107 40
 -5 4 1 -29.8302 45.642 5
 5 4 -1 -29.278 29.1579 6
 5 4 1 31.804 34.0202 13
 -5 -4 -1 37.6686 23.0093 40
 5 4 1 8.30809 26.1685 6
 -5 4 -1 7.5445 44.6783 13
 5 4 3 101.513 36.4748 13
 -5 4 -3 46.5639 46.1461 13
 5 4 3 40.9976 27.937 6
 -5 -4 -3 47.0583 25.2561 40
 5 4 5 36.9585 32.4895 13
 -5 4 -5 7.84228 50.7753 13
 -5 -4 -5 68.0785 28.8469 40
 5 4 5 63.8472 26.6229 5
 5 4 5 3.96465 25.8052 6
 5 4 7 40.6245 31.5234 13
 -5 4 -7 7.58364 44.3936 13
 -5 -4 -7 59.6613 27.3937 40
 5 4 7 37.3263 28.8326 5
 5 4 7 33.5342 24.1542 6
 5 4 9 95.3811 36.7873 5
 5 4 9 151.021 39.857 13
 -5 4 -9 108.738 50.753 22
 5 4 9 97.311 28.8464 6
 -5 -4 -9 88.3334 31.0364 40
 -5 4 -9 41.6806 45.0737 13
 -5 4 -11 136.419 44.5066 22
 -5 4 -11 89.7074 43.5908 13
 -5 -4 -11 98.9977 29.9989 40
 5 4 11 55.8972 30.1884 16
 5 4 13 19.0256 26.1584 16
 -5 4 -13 96.8841 43.0171 22
 -5 -4 -13 77.3913 25.4767 40
 -5 -4 -13 29.4263 15.0603 10
 5 4 13 32.5759 31.727 5
 5 4 15 12.7401 20.075 16
 -5 4 -15 30.6681 28.8966 22
 5 4 15 -15.675 22.7732 5
 -5 4 -15 11.2861 22.6169 13
 5 4 17 21.5799 21.4178 5
 -5 -4 -17 33.5951 12.7301 32
 5 4 17 4.72841 16.2413 16
 5 5 -8 30.3667 20.2949 13
 5 5 -6 123.722 32.5486 13
 5 5 -4 206.248 43.5382 13
 5 5 -2 137.08 36.3084 13
 5 5 0 -15.2088 26.4975 13
 -5 5 0 3.93632 27.2626 13
 5 5 0 29.4537 20.6669 6
 5 5 2 107.063 29.7154 13
 -5 5 -2 45.9416 27.2908 22
 5 5 2 26.9448 22.0888 6
 5 5 4 31.632 16.9371 6
 -5 5 -4 -7.98013 30.1006 13
 5 5 4 30.1534 23.8644 13
 -5 5 -6 89.5802 30.8742 13
 5 5 6 109.75 27.1101 13
 6 0 -26 30.5461 11.7921 34
 6 0 -26 63.359 14.9411 31
 6 0 -24 1418.93 238.451 21
 6 0 -24 1522.04 237.419 18
 6 0 -24 1607.76 237.279 31
 6 0 -24 1728.26 237.064 34
 6 0 -22 186.012 31.3533 34
 6 0 -22 222.927 33.2807 31
 6 0 -22 180.561 30.5249 12
 6 0 -22 107.707 32.9572 21
 6 0 -22 158.217 36.1938 23
 6 0 -20 5.67056 23.3068 23
 6 0 -20 -7.17738 19.0154 21
 6 0 -20 34.1297 15.6179 31
 6 0 -20 5.36667 11.2067 38
 6 0 -20 19.3271 12.6993 12
 6 0 -20 40.8393 14.3243 34
 6 0 -18 235.384 44.2021 21
 6 0 -18 269.108 48.4007 23
 6 0 -18 290.137 42.8534 31
 6 0 -18 235.216 40.4335 34
 6 0 -18 236.809 41.0133 12
 6 0 -18 219.252 39.345 38
 6 0 -16 48.7268 16.2106 31
 6 0 -14 1049.62 133.421 23
 6 0 -14 741.653 130.605 21
 6 0 -14 761.699 129.896 12
 6 0 -14 961.386 129.942 31
 6 0 -14 899.855 129.502 34
 6 0 -14 951.078 129.165 29
 6 0 -14 800.803 128.918 38
 6 0 -14 784.723 128.944 9
 6 0 -12 422.749 56.2319 29
 6 0 -12 314.621 57.2772 12
 6 0 -12 408.118 56.9354 31
 6 0 -12 388.157 56.7425 34
 6 0 -12 362.407 56.1319 38
 6 0 -12 357.822 56.5797 9
 6 0 -12 324.518 57.8104 21
 6 0 -12 415.681 60.4076 23
 6 0 -12 347.515 59.5619 19
 -6 0 12 371.451 64.0577 2
 -6 0 12 299.036 58.3274 3
 -6 0 12 349.916 58.8696 4
 6 0 -12 363.22 56.0081 14
 -6 0 12 293.291 62.5322 3
 6 0 -10 3748.61 551.607 14
 6 0 -10 3771.18 551.046 38
 6 0 -10 3546.2 551.674 12
 6 0 -10 3726.24 551.372 31
 6 0 -10 4168.19 551.479 34
 6 0 -10 3952.68 553.168 23
 6 0 -10 3379.08 551.924 21
 6 0 -10 3761.52 553.906 19
 -6 0 10 2945.73 556.183 3
 6 0 -10 3987.92 552.09 9
 -6 0 10 3604.03 553.47 4
 -6 0 10 3110.43 556.614 2
 6 0 -8 1669.83 274.464 1
 -6 0 8 1726.94 281.142 2
 6 0 -8 1956.37 276.003 9
 6 0 -8 1907.74 275.867 14
 6 0 -8 2070.99 274.863 38
 -6 0 8 1597.96 280.604 3
 6 0 -8 1818.07 275.495 12
 -6 0 8 2050.92 278.407 4
 6 0 -8 1698.56 275.073 31
 6 0 -8 1987.43 275.103 34
 6 0 -6 65.1382 12.7989 12
 -6 0 6 43.1999 23.2825 2
 6 0 -6 54.4403 11.2699 1
 6 0 -6 67.0135 14.2257 21
 6 0 -6 45.6441 12.4172 14
 -6 0 6 74.0504 13.8821 25
 6 0 -6 70.5731 13.777 9
 -6 0 6 23.1232 22.4576 3
 6 0 -6 69.2028 12.9501 31
 6 0 -4 107.176 19.4782 12
 -6 0 4 162.692 20.7515 25
 6 0 -4 92.9022 19.5716 18
 6 0 -4 96.9135 18.4407 31
 6 0 -4 116.016 19.5543 14
 -6 0 4 97.147 29.1261 2
 6 0 -4 120.313 19.3926 9
 -6 0 4 85.9389 28.4681 3
 6 0 -4 70.3394 25.4546 3
 6 0 -2 1161.5 196.719 1
 6 0 -2 1326.86 200.723 2
 -6 0 2 1249.27 202.303 2
 6 0 -2 1308.53 195.62 31
 -6 0 2 1509.66 196.413 25
 6 0 -2 1318.78 196.139 14
 6 0 -2 1346.28 200.838 3
 -6 0 2 1151.86 201.378 3
 6 0 0 1073.19 182.55 35
 -6 0 0 863.198 184.603 36
 6 0 0 1094.09 184.134 1
 6 0 0 1475.54 189.233 2
 -6 0 0 1553.74 185.291 1
 -6 0 0 1397.06 191.903 2
 -6 0 0 1529.49 183.549 25
 6 0 0 1434.52 189.079 3
 -6 0 0 1294.66 190.793 3
 -6 0 -2 75.9491 29.1554 36
 6 0 2 121.817 32.7203 2
 -6 0 -2 115.096 32.9166 2
 6 0 2 106.128 21.9277 1
 -6 0 -2 166.352 23.9635 1
 6 0 2 126.34 20.4278 35
 -6 0 -2 117.827 21.1079 25
 -6 0 -2 115.295 24.5789 26
 6 0 2 134.449 32.3504 3
 -6 0 -2 93.7997 31.6462 4
 -6 0 -2 181.133 36.8599 3
 6 0 4 74.0738 25.2212 2
 -6 0 -4 88.1867 30.3548 2
 6 0 4 59.4671 16.5648 1
 -6 0 -4 75.6427 15.9937 1
 6 0 4 51.5845 24.4382 3
 -6 0 -4 81.3029 29.2379 4
 -6 0 -4 103.326 31.5897 3
 -6 0 -4 70.069 36.039 15
 -6 0 -4 65.6111 18.5103 26
 -6 0 -4 103.343 38.5973 23
 -6 0 -4 83.9078 14.0281 25
 -6 0 -4 82.3443 28.8467 36
 -6 0 -6 -14.4969 36.6586 15
 6 0 6 19.114 19.3851 2
 -6 0 -6 7.52412 21.5981 2
 6 0 6 29.8615 12.946 1
 -6 0 -6 71.2937 14.8875 1
 -6 0 -6 52.4492 22.5733 3
 6 0 6 69.1818 22.5259 3
 -6 0 -6 69.6348 21.8008 4
 -6 0 -6 7.40681 22.4635 37
 -6 0 -6 51.033 10.1694 25
 -6 0 -6 26.5719 30.1159 23
 -6 0 -6 48.0904 15.1365 26
 -6 0 -6 22.8078 25.6475 36
 -6 0 -8 442.97 77.9682 22
 -6 0 -8 479.604 81.7966 15
 6 0 8 410.988 75.5251 2
 6 0 8 458.149 72.5471 1
 -6 0 -8 454.254 77.7583 2
 -6 0 -8 544.281 73.1447 1
 6 0 8 367.233 75.0094 3
 -6 0 -8 474.673 76.7726 3
 -6 0 -8 492.118 76.4598 4
 -6 0 -8 341.472 76.6454 37
 -6 0 -8 495.968 69.4348 25
 -6 0 -8 414.744 76.975 23
 -6 0 -8 393.192 75.6443 36
 6 0 10 709.378 122.845 3
 6 0 10 858.63 122.301 1
 -6 0 -10 939.046 121.74 1
 6 0 10 747.494 123.306 2
 -6 0 -10 819.208 127.468 22
 -6 0 -10 571.747 123.919 37
 -6 0 -10 816.365 129.087 15
 -6 0 -12 13.2523 34.3499 15
 -6 0 -14 -16.6592 26.0103 8
 -6 0 -14 3.18122 22.6793 27
 -6 0 -14 7.36173 28.7171 37
 6 0 16 22.8926 16.8779 7
 -6 0 -16 -3.32113 24.0689 23
 -6 0 -16 21.4859 26.3283 8
 -6 0 -16 41.7723 23.2977 27
 -6 0 -16 7.92944 32.0541 37
 -6 0 -16 -22.3313 37.2427 15
 -6 0 -18 101.193 31.1077 8
 6 0 18 123.478 26.4271 7
 -6 0 -18 136.732 32.539 27
 -6 0 -18 91.5414 31.6001 23
 -6 0 -18 91.0494 42.218 37
 -6 0 -20 12.4662 36.187 37
 -6 0 -20 30.2377 24.9137 27
 6 0 20 21.9862 15.5641 7
 -6 0 -20 35.7762 23.7616 8
 -6 0 -20 23.6347 21.8608 23
 -6 0 -22 75.0906 25.6809 8
 -6 0 -22 61.1898 25.6849 27
 -6 0 -22 47.1612 22.8015 23
 -6 0 -24 658.866 97.9785 24
 -6 0 -24 535.548 93.7439 11
 -6 0 -26 102.523 22.3015 11
 -6 0 -26 92.2995 24.7398 24
 -6 0 -26 83.2848 24.1095 8
 -6 0 -26 91.3526 19.7009 31
 -6 0 -26 55.5487 19.4984 27
 6 -1 -29 47.8603 13.8694 31
 6 -1 -29 89.6107 16.1694 21
 6 -1 -27 8.71044 10.6412 31
 6 -1 -27 18.4111 12.4122 18
 6 -1 -27 -8.5776 15.1556 21
 6 -1 -27 27.1943 10.8151 12
 6 -1 -27 29.9539 9.93117 38
 6 -1 -25 23.6125 18.2771 21
 6 -1 -25 44.2049 16.9476 31
 6 -1 -25 70.0342 23.5889 23
 6 -1 -25 26.602 15.0583 12
 6 -1 -23 12.6891 14.1373 34
 6 -1 -23 15.5272 14.9422 12
 6 -1 -23 20.467 13.6059 38
 6 -1 -23 24.6874 19.5066 21
 6 -1 -23 15.2411 22.1975 23
 6 -1 -23 46.7107 18.9203 31
 6 -1 -21 -5.58518 17.2827 31
 6 -1 -21 -13.6183 17.0114 34
 6 -1 -21 30.4993 14.9164 38
 6 -1 -21 10.369 9.13293 9
 6 -1 -21 18.7857 22.3525 21
 6 -1 -21 12.9705 21.4821 23
 6 -1 -19 455.766 65.0957 29
 6 -1 -19 434.416 66.8837 31
 6 -1 -19 419.385 65.0165 34
 6 -1 -19 379.905 66.2513 39
 6 -1 -19 403.84 64.3695 38
 6 -1 -19 366.55 63.2708 9
 6 -1 -19 532.437 74.0492 23
 6 -1 -19 311.973 67.2453 21
 6 1 -17 455.138 70.4051 18
 6 -1 -17 497.348 70.7724 29
 6 -1 -17 551.205 72.5761 31
 6 -1 -17 483.472 70.9591 34
 6 -1 -17 409.134 71.3976 39
 6 -1 -17 399.663 69.9649 38
 6 -1 -17 414.237 68.9379 9
 6 -1 -17 334.45 72.7255 21
 6 -1 -17 508.516 76.4798 23
 6 -1 -15 8.899 12.8059 38
 6 -1 -15 1.97563 15.5036 39
 6 -1 -15 6.09516 13.6624 34
 6 -1 -15 4.51698 19.3269 32
 6 -1 -15 37.8843 17.8873 31
 6 -1 -15 10.5382 13.5501 29
 6 1 -15 15.587 12.6709 18
 6 -1 -13 -20.5715 19.2581 39
 -6 1 13 11.5037 16.7647 4
 -6 1 13 15.6724 18.1543 3
 6 -1 -13 40.2235 22.0772 23
 6 -1 -13 22.4927 17.8021 21
 6 1 -13 15.7039 12.5496 18
 6 -1 -11 28.1581 13.2025 31
 -6 -1 11 19.3862 7.41587 25
 6 -1 -11 -1.94342 6.02434 25
 6 -1 -11 -1.97269 15.8675 21
 6 -1 -11 9.099 15.3809 23
 6 1 -11 2.72871 11.7274 18
 -6 1 11 -11.4319 19.9224 16
 6 -1 -11 -4.77962 10.2838 34
 6 -1 -11 -14.2349 16.4481 32
 -6 1 11 43.6445 19.399 3
 6 -1 -11 21.237 11.6634 38
 6 -1 -11 18.9647 15.0318 39
 -6 1 11 -3.55918 17.3363 4
 -6 -1 11 14.3133 7.85308 4
 6 -1 -9 39.1984 15.1232 31
 -6 1 9 30.8118 18.6467 5
 6 -1 -9 59.6582 13.5287 34
 6 -1 -9 14.4408 14.1837 32
 -6 1 9 68.1571 24.3626 2
 -6 -1 9 40.1724 21.4819 2
 -6 1 9 42.9963 18.8559 3
 -6 -1 9 54.7501 14.1103 26
 -6 -1 9 44.6951 10.9279 25
 6 -1 -9 23.2256 9.39446 25
 6 -1 -9 64.4916 16.3991 21
 6 -1 -9 26.6387 19.6303 23
 6 1 -9 15.8965 22.6603 19
 6 1 -9 55.265 13.788 18
 -6 1 9 28.1085 20.6375 16
 6 -1 -9 27.0593 16.3926 39
 6 -1 -9 34.3022 12.7858 38
 -6 1 9 31.3868 22.5287 3
 -6 1 9 50.8133 19.7469 4
 -6 -1 9 46.2025 20.5053 4
 -6 -1 9 34.6583 21.8919 3
 6 -1 -7 137.897 27.6059 39
 6 -1 -7 184.655 26.1681 38
 -6 1 7 123.347 31.522 5
 6 -1 -7 141.077 26.3949 31
 6 1 -7 161.613 26.0818 35
 -6 1 7 168.791 35.4523 2
 -6 -1 7 105.97 34.4595 2
 -6 1 7 221.846 33.8074 3
 -6 -1 7 187.833 25.6921 1
 6 -1 -7 109.606 24.9011 1
 6 1 -7 119.509 30.9319 2
 6 -1 -7 112.025 24.6541 25
 -6 -1 7 187.908 26.6739 25
 -6 -1 7 164.229 28.2346 26
 6 -1 -7 220.722 31.3502 23
 6 -1 -7 202.202 28.6559 21
 6 1 -7 160.974 33.3813 19
 6 1 -7 164.331 26.6533 18
 6 1 -7 125.202 27.7306 6
 -6 1 7 142.397 32.7643 16
 6 1 -7 160.941 32.062 3
 -6 1 7 162.763 34.4398 3
 -6 1 7 146.834 32.1595 4
 -6 -1 7 100.896 31.97 4
 -6 -1 7 163.966 35.8307 3
 6 1 -5 336.096 46.5623 35
 -6 1 5 224.689 50.4431 5
 6 -1 -5 253.721 45.808 31
 -6 1 5 338.566 52.3956 30
 -6 1 5 288.215 52.9176 2
 6 1 -5 367.232 53.0207 2
 -6 -1 5 397.571 58.1622 2
 6 1 -5 257.323 46.2854 1
 6 -1 -5 295.66 46.4688 1
 -6 -1 5 406.751 48.1113 1
 6 -1 -5 302.585 46.2145 12
 -6 -1 5 282.023 49.0139 26
 6 -1 -5 223.283 45.4747 25
 6 -1 -5 365.154 47.7505 21
 6 1 -5 366.996 47.3948 18
 6 1 -5 355.064 52.1633 19
 6 1 -5 256.63 48.015 6
 6 -1 -5 261.864 46.4972 39
 -6 -1 5 219.78 53.7209 3
 -6 1 5 303.33 53.5355 3
 6 1 -5 332.101 52.5015 3
 -6 1 5 331.778 50.8674 4
 -6 -1 5 268.037 53.1429 4
 6 1 -3 1966.88 280.111 35
 -6 1 3 1603.84 283.088 5
 -6 1 3 2253.79 283.749 4
 -6 -1 3 1570.59 285.089 4
 6 1 -3 1617.93 280.24 1
 6 -1 -3 1784.16 280.416 1
 -6 1 3 1737.24 283.814 2
 6 1 -3 1963.01 285.233 2
 -6 -1 3 1816.9 287.083 2
 -6 -1 3 2355.52 282.029 1
 6 -1 -3 1884.22 279.319 31
 -6 1 3 2073.32 282.931 30
 6 -1 -3 1905.25 279.562 12
 -6 -1 3 1887.9 281.671 26
 6 -1 -3 1510.73 279.232 25
 6 -1 -3 2156.89 280.416 21
 6 1 -3 2033.09 282.616 19
 -6 1 3 1896.74 284.779 20
 6 1 -3 2240.32 280.794 18
 6 1 -3 2112.74 281.756 6
 6 -1 -3 1839.8 279.693 39
 -6 1 3 1750.05 283.668 3
 6 1 -3 1790.31 284.593 3
 -6 -1 3 1741 286.184 3
 -6 1 1 285.078 62.9972 30
 -6 1 1 327.847 65.6805 5
 -6 1 1 475.409 63.1485 4
 6 1 -1 422.232 61.9984 17
 -6 -1 1 379.624 72.3261 23
 -6 -1 1 379.663 61.3077 26
 6 -1 -1 307.235 58.1004 25
 -6 1 1 308.161 63.4806 3
 -6 -1 1 367.493 69.6089 3
 6 1 -1 399.937 66.3411 3
 -6 -1 1 376.838 68.6769 4
 -6 1 1 379.874 65.7877 20
 6 1 -1 390.998 62.7746 19
 -6 1 1 353.305 64.157 2
 6 1 -1 382.407 66.7339 2
 -6 -1 1 409.397 71.897 2
 6 1 -1 406.939 60.3193 1
 6 -1 -1 334.672 59.3578 1
 -6 -1 1 435.198 61.0484 1
 6 -1 -1 458.471 58.7761 31
 6 1 -1 442.53 59.4727 35
 6 -1 -1 374.847 58.3668 12
 6 1 -1 434.717 61.0466 6
 -6 -1 -1 676.54 107.86 23
 -6 1 -1 494.483 102.859 3
 6 1 1 715.104 106.362 3
 -6 -1 -1 846.328 110.339 3
 -6 1 -1 460.45 102.628 20
 6 1 1 637.463 99.2733 7
 6 1 1 741.359 99.923 6
 -6 -1 -1 600.545 101.951 36
 -6 1 -1 572.726 103.363 36
 6 1 1 807.099 101.184 17
 -6 -1 -1 638.566 105.482 15
 -6 -1 -1 680.562 107.023 4
 -6 1 -1 801.218 102.115 4
 6 1 1 698.698 106.39 2
 6 1 1 645.642 100.129 1
 -6 -1 -1 747.491 110.333 2
 6 -1 1 622.948 98.8998 1
 -6 1 -1 725.633 104.964 2
 -6 -1 -1 602.145 99.7172 1
 -6 1 -1 479.362 103.178 13
 -6 1 -3 21.5797 25.6324 13
 6 1 3 -8.35884 13.6606 17
 -6 -1 -3 13.0107 31.4282 15
 -6 -1 -3 22.4806 28.5767 23
 -6 -1 -3 6.41815 13.2267 8
 6 1 3 6.1195 11.4624 6
 6 1 3 13.8753 13.7696 7
 -6 -1 -3 -2.00057 21.6389 36
 -6 1 -3 8.89683 28.745 36
 -6 1 -3 2.14632 13.902 4
 -6 1 -3 -10.1946 19.7214 3
 6 1 3 -4.01851 16.9191 3
 -6 -1 -3 -28.9572 30.3664 3
 -6 -1 -3 13.9897 26.0962 4
 -6 1 -3 -10.3712 19.1629 2
 6 1 3 -4.09786 21.3642 2
 -6 -1 -3 -3.92962 8.6764 1
 6 1 3 10.284 12.1443 1
 -6 -1 -3 -31.9455 31.4365 2
 6 -1 3 -4.58421 7.42915 1
 -6 1 -5 555.205 105.841 36
 -6 -1 -5 601.364 104.071 36
 -6 -1 -5 788.979 111.506 4
 -6 1 -5 885.547 104.441 4
 6 -1 5 651.507 99.758 14
 -6 1 -5 508.134 105.721 13
 6 1 5 701.933 103.64 1
 6 1 5 682.569 109.255 2
 -6 1 -5 553.36 104.876 2
 6 -1 5 697.334 102.119 1
 -6 -1 -5 714.873 103.067 1
 -6 -1 -5 961.354 115.805 2
 -6 -1 -5 712.173 108.184 23
 -6 -1 -5 442.424 101.812 8
 6 1 5 685.595 102.756 7
 -6 -1 -5 764.367 111.456 15
 -6 -1 -5 797.671 101.098 27
 6 1 5 562.755 107.283 3
 -6 1 -5 613.914 104.876 3
 -6 -1 -5 855.189 112.578 3
 -6 -1 -5 599.152 102.529 37
 -6 -1 -7 71.9073 18.7245 27
 -6 1 -7 44.5322 28.0831 13
 -6 -1 -7 83.0899 31.2937 23
 -6 -1 -7 140.6 43.3759 15
 -6 1 -7 46.6434 32.0344 15
 6 1 7 93.9428 21.9333 7
 -6 -1 -7 82.0395 18.9377 1
 6 -1 7 84.8962 17.9216 1
 6 1 7 69.4249 28.7534 2
 6 1 7 111.892 21.352 1
 -6 -1 -7 134.848 33.2648 2
 -6 -1 -7 71.9667 24.6397 37
 -6 1 -7 72.8908 26.1315 36
 -6 -1 -7 40.5146 23.2346 8
 -6 -1 -7 109.842 29.7498 3
 -6 1 -7 96.2748 20.3489 4
 6 1 7 43.9309 26.5889 3
 -6 -1 -7 89.0851 29.5171 4
 6 1 9 167.102 40.1379 2
 6 -1 9 164.723 26.8895 1
 -6 1 -9 110.803 31.5042 36
 -6 -1 -9 129.632 33.7038 37
 -6 -1 -9 144.386 28.7942 27
 -6 -1 -9 165.637 30.5544 8
 -6 1 -9 85.168 36.2058 22
 6 1 9 183.156 30.0166 7
 -6 1 -9 88.3251 38.4684 15
 -6 -1 -9 143.781 46.5927 15
 -6 -1 -9 204.057 34.8627 28
 6 1 9 147.866 38.5022 3
 -6 1 -9 94.5343 35.5441 13
 -6 1 -9 124.522 36.9015 37
 -6 -1 -11 12.7724 18.5332 8
 -6 1 -11 60.5631 33.3743 22
 6 1 11 35.2145 16.1878 7
 6 1 11 61.011 25.1009 3
 -6 -1 -11 58.4932 39.5896 15
 -6 1 -11 17.5693 33.1928 15
 -6 -1 -11 65.3742 28.743 37
 6 1 11 33.9706 22.862 2
 -6 1 -13 -18.4021 34.6555 15
 -6 1 -13 -19.7825 29.1789 37
 -6 -1 -13 10.9673 30.7907 37
 -6 -1 -13 6.71643 17.8141 27
 -6 -1 -13 12.0672 18.2837 28
 -6 -1 -13 11.694 35.9624 15
 -6 -1 -13 7.39028 24.2776 8
 -6 1 -15 38.5651 34.2474 37
 -6 1 -15 20.6846 32.5836 22
 6 1 15 69.4187 19.6608 6
 6 1 15 53.8174 19.005 7
 -6 1 -15 101.45 35.3179 15
 -6 -1 -15 98.2285 37.3811 23
 -6 -1 -15 33.657 26.5373 8
 -6 -1 -15 61.1896 20.9481 27
 -6 -1 -15 40.4971 20.4533 28
 -6 -1 -15 54.2318 18.9598 40
 6 1 17 2.66692 16.1691 6
 -6 -1 -17 23.2538 29.2775 8
 -6 1 -17 -9.00458 30.775 37
 -6 -1 -17 22.7984 23.0175 11
 -6 -1 -17 -8.82318 29.578 23
 -6 -1 -17 2.84785 21.5805 27
 -6 1 -17 13.6212 24.8505 27
 6 1 19 224.289 33.7715 6
 -6 -1 -19 177.531 42.3877 8
 -6 1 -19 127.315 36.4346 8
 -6 -1 -19 180.749 39.6495 11
 -6 1 -19 168.214 41.5413 37
 -6 -1 -19 119.939 41.5613 23
 -6 1 -19 84.1732 34.3647 27
 -6 -1 -19 136.159 35.8243 27
 -6 -1 -21 3.89785 25.6642 11
 -6 1 -21 17.1264 31.276 37
 6 -1 21 23.2754 13.1243 7
 -6 1 -21 3.06606 22.4326 27
 -6 -1 -21 -3.03456 23.2804 27
 -6 -1 -21 7.40827 26.4674 23
 -6 -1 -21 8.95581 29.2637 8
 -6 1 -21 14.8054 23.5323 8
 -6 -1 -23 9.8177 22.7827 24
 -6 -1 -23 -11.9105 19.0331 31
 -6 -1 -23 3.38434 23.4166 11
 -6 -1 -23 15.6773 25.0503 23
 -6 -1 -23 3.7921 24.2163 8
 -6 1 -23 3.15787 20.3128 8
 -6 1 -25 -16.0717 14.8673 24
 -6 -1 -25 -5.00864 18.48 24
 -6 1 -25 -24.8918 17.4835 27
 -6 -1 -25 15.1309 16.7158 27
 -6 -1 -25 -3.04642 11.9074 10
 -6 -1 -25 13.0582 16.6931 11
 -6 1 -25 -4.7766 15.2687 11
 -6 -1 -25 25.6188 16.4216 31
 -6 -1 -25 -14.3809 19.7722 23
 -6 -1 -25 -5.71405 17.8579 8
 -6 1 -25 -25.056 16.7201 8
 -6 1 -27 4.35695 12.1521 27
 -6 -1 -27 -2.79791 8.91429 29
 -6 -1 -27 11.3538 13.2063 24
 -6 -1 -27 26.9759 12.9003 23
 -6 1 -27 -1.56904 12.7799 11
 -6 -1 -27 22.8002 13.2108 11
 -6 -1 -27 21.5885 11.8491 31
 6 -2 -26 22.6348 13.7295 21
 6 -2 -26 18.0082 11.6207 12
 6 -2 -26 27.068 12.3969 31
 6 -2 -24 83.7614 17.557 38
 6 -2 -24 68.4794 18.2423 31
 6 -2 -22 38.2266 17.245 31
 6 -2 -22 24.4358 20.9455 21
 6 -2 -22 69.7054 24.7216 23
 6 -2 -22 19.9705 15.8712 38
 6 -2 -22 30.7045 11.8866 9
 6 -2 -20 43.9359 14.9822 9
 6 -2 -20 70.0934 22.5531 39
 6 -2 -20 76.8661 19.0614 38
 6 -2 -20 15.9865 26.0831 23
 6 -2 -20 29.4516 23.6981 21
 6 -2 -20 79.5863 20.6854 31
 6 -2 -20 93.3243 21.896 34
 -6 2 20 15.6353 31.6407 16
 -6 2 18 5.34777 28.197 16
 6 -2 -18 16.7246 25.3401 23
 6 -2 -18 21.9664 22.3561 21
 6 -2 -18 9.23463 16.0258 31
 6 -2 -18 -1.82065 18.3775 34
 6 -2 -18 2.5498 19.5235 32
 6 -2 -18 1.76107 16.9329 38
 6 -2 -18 7.21436 18.4157 39
 -6 2 16 204.524 48.3947 16
 6 -2 -16 246.301 43.5322 23
 6 -2 -16 191.417 39.0683 21
 -6 2 16 150.413 46.689 5
 6 -2 -16 171.118 34.8046 31
 6 -2 -16 141.84 35.7304 39
 6 -2 -16 175.64 34.2124 38
 6 -2 -16 199.789 35.1624 34
 6 -2 -16 235.252 40.003 32
 6 -2 -14 556.073 86.0989 23
 6 -2 -14 518.816 82.4396 21
 -6 2 14 475.292 90.4885 5
 6 -2 -14 550.408 80.3298 31
 6 -2 -14 569.673 83.5349 32
 6 -2 -14 451.381 79.7234 34
 6 2 -14 475.983 81.1307 17
 -6 2 14 401.126 89.0617 16
 6 -2 -14 460.211 81.8017 39
 6 -2 -14 599.059 80.5098 38
 6 -2 -12 174.454 34.9067 39
 6 -2 -12 209.614 33.1046 38
 6 -2 -12 198.26 38.63 23
 6 -2 -12 177.903 35.7281 21
 6 -2 -12 179.739 32.2185 31
 6 -2 -12 153.135 35.848 32
 -6 2 12 171.826 45.6719 16
 6 -2 -10 351.809 53.5668 23
 6 2 -10 337.727 48.6747 35
 6 2 -10 191.027 50.0135 6
 -6 2 10 345.532 63.2561 5
 6 -2 -10 357.129 48.7754 38
 6 2 -10 236.907 51.7804 13
 6 -2 -8 213.305 42.5405 31
 6 2 -8 332.266 44.2064 35
 6 -2 -8 298.006 46.3151 39
 6 -2 -8 284.322 45.9524 32
 -6 2 8 351.168 59.951 5
 6 -2 -8 386.072 49.3964 23
 6 -2 -8 251.705 44.7031 21
 6 2 -8 187.977 45.6267 6
 6 2 -8 263.107 48.6681 13
 -6 2 8 279.574 55.0539 16
 6 2 -8 296.506 47.4293 17
 6 -2 -6 202.477 32.9378 31
 6 -2 -6 238.971 36.042 32
 -6 2 6 224.466 50.665 5
 -6 2 6 240.716 45.3987 30
 6 2 -6 246.84 42.6411 13
 -6 -2 6 173.101 34.5749 28
 -6 2 6 292.63 47.2412 3
 -6 2 6 171.913 43.529 4
 -6 2 6 220.384 46.5442 20
 6 -2 -6 194.308 34.7699 21
 6 2 -6 190.89 38.3741 17
 6 2 -6 154.688 37.5026 6
 6 -2 -6 251.279 37.237 39
 6 -2 -4 393.238 66.2647 31
 -6 2 4 559.287 82.7967 5
 -6 2 4 498.37 77.5361 30
 6 -2 -4 450.732 67.6967 12
 -6 2 4 507.435 79.821 13
 -6 -2 4 329.902 68.4504 28
 -6 -2 4 511.118 70.561 1
 6 2 -4 461.254 75.6571 2
 -6 2 4 548.359 77.1072 3
 -6 2 4 510.403 76.1722 4
 6 2 -4 457.794 75.4261 3
 -6 2 4 410.045 76.5458 20
 6 2 -4 499.679 72.1184 17
 6 2 -4 406.672 71.238 6
 6 -2 -4 433.582 68.2081 39
 6 -2 -2 1285.83 189.504 39
 -6 2 2 1034.21 195.761 13
 6 -2 -2 1398.79 188.627 31
 -6 2 2 1311.97 196.347 30
 -6 -2 2 961.597 190.295 28
 6 2 -2 1416.3 193.524 17
 6 -2 -2 1297.84 188.764 12
 -6 -2 2 1295.85 192.132 1
 6 2 -2 1238.38 197.066 2
 -6 2 2 1068.56 195.701 20
 6 2 -2 1171.35 196.606 3
 -6 2 2 1645.46 199.089 3
 6 -2 -2 1201.42 189.02 25
 -6 2 2 1331.8 201.482 5
 -6 2 2 1436.05 197.288 4
 6 2 -2 1202.45 193.241 6
 -6 2 0 573.34 114.97 13
 6 2 0 711.74 111.475 6
 -6 -2 0 769.853 115.816 23
 6 -2 0 805.541 107.254 25
 -6 2 0 538.224 110.476 36
 -6 -2 0 822.527 111.762 1
 6 2 0 591.209 114.84 2
 -6 2 0 639.471 116.035 20
 -6 2 0 754.164 116.738 30
 -6 -2 0 556.098 109.592 28
 6 2 0 582.093 115.205 3
 -6 2 0 1008.41 118.414 3
 -6 2 0 859.126 123.415 5
 -6 2 0 815.07 115.784 4
 -6 -2 -2 458.866 73.2363 23
 6 -2 2 397.343 62.2545 25
 -6 -2 -2 493.641 66.2267 8
 6 2 2 421.02 68.0112 6
 6 2 2 518.904 78.5476 2
 -6 2 -2 451.435 71.0791 3
 -6 2 -2 528.161 71.8074 4
 6 2 2 283.302 71.4034 3
 -6 2 -2 369.699 79.3743 5
 -6 2 -2 312.436 67.5954 36
 -6 2 -2 399.444 72.4712 13
 -6 -2 -2 347.166 66.785 28
 -6 -2 -4 468.646 64.7448 8
 6 2 4 485.046 67.1132 6
 6 2 4 406.793 75.3539 3
 6 2 4 398.085 76.6119 2
 6 -2 4 350.32 59.9498 25
 -6 2 -4 368.755 65.9356 36
 -6 2 -4 374.016 71.5625 13
 -6 -2 -4 442.002 63.0221 11
 -6 -2 -6 8.94507 22.3709 28
 6 2 6 26.4486 17.8308 6
 -6 2 -6 18.0968 28.7937 13
 -6 -2 -6 20.1183 14.2396 11
 -6 -2 -6 10.582 16.721 8
 -6 -2 -8 260.468 49.2946 28
 -6 -2 -8 238.147 41.7812 27
 -6 -2 -8 278.916 45.1112 11
 -6 2 -8 229.676 55.7147 15
 -6 2 -10 177.752 56.208 37
 -6 -2 -10 240.053 48.1652 11
 -6 2 -10 317.606 61.3247 13
 -6 -2 -10 315.317 46.5581 27
 -6 -2 -10 263.792 51.2451 28
 -6 2 -10 208.668 64.8825 22
 -6 -2 -10 299.867 51.7022 8
 6 2 10 256.144 49.7246 6
 -6 -2 -12 417.652 95.0123 23
 -6 2 -12 469.651 100.894 22
 -6 2 -12 427.364 94.7608 37
 -6 -2 -12 727.698 94.4526 28
 -6 2 -12 476.843 100.868 13
 -6 -2 -12 526.097 92.3432 11
 -6 -2 -12 624.589 90.7944 27
 -6 -2 -12 692.572 98.3344 8
 6 2 12 674.183 94.8794 6
 -6 2 -14 1647.23 319.352 22
 -6 -2 -14 1925.29 311.996 40
 -6 -2 -14 2226.87 311.874 28
 -6 -2 -14 2227.28 311.153 27
 -6 2 -14 1627.51 317.071 13
 -6 -2 -14 1787.82 313.708 23
 -6 -2 -14 2296.4 313.282 11
 6 2 14 2392.46 314.009 6
 -6 -2 -16 197.336 36.9349 28
 -6 -2 -16 234.237 38.7404 27
 -6 -2 -16 170.324 40.1474 11
 -6 -2 -16 216.601 41.741 40
 -6 2 -16 93.3623 43.8651 37
 -6 -2 -16 122.427 44.0896 23
 -6 2 -16 117.504 54.1386 22
 6 2 16 196.953 41.8134 6
 -6 2 -18 33.0087 41.18 22
 -6 -2 -18 116.086 36.2712 23
 -6 2 -18 57.9384 35.3234 37
 -6 -2 -18 109.386 30.553 40
 -6 -2 -18 163.545 33.5534 11
 -6 -2 -18 122.287 26.9006 28
 -6 -2 -18 178.235 30.7757 27
 -6 -2 -18 157.016 38.722 24
 -6 -2 -18 123.176 41.6138 8
 -6 -2 -20 39.5263 26.1298 23
 -6 -2 -20 9.88391 20.6365 31
 -6 2 -20 -16.5614 28.5323 37
 -6 2 -20 25.0106 26.4145 27
 -6 -2 -20 30.093 22.4813 11
 -6 -2 -20 32.1658 27.9491 24
 -6 -2 -20 26.0832 17.0558 29
 -6 -2 -20 -29.9523 30.7597 8
 -6 2 -20 -11.1452 24.4762 8
 -6 -2 -22 7.81285 15.6651 31
 -6 2 -22 25.7224 20.7649 27
 -6 2 -22 -2.54646 16.4566 8
 -6 -2 -22 40.6323 15.6607 29
 -6 -2 -24 30.7812 11.5424 29
 -6 -2 -24 2.68884 16.8641 11
 -6 -2 -24 8.21437 12.2822 31
 -6 -2 -24 11.4463 8.53662 34
 -6 2 -24 -4.07676 17.0923 27
 -6 -2 -24 -5.79058 15.9187 24
 -6 -2 -24 14.4274 12.1481 10
 -6 -2 -24 4.56517 17.6155 23
 6 -3 -23 26.8157 12.5662 12
 -6 3 23 42.0576 38.7266 20
 6 -3 -23 37.9464 15.1479 21
 -6 3 23 45.0878 31.5534 30
 6 -3 -23 40.4425 11.6402 31
 6 -3 -21 -9.17821 15.7317 39
 6 -3 -21 7.29075 9.47822 9
 6 -3 -21 19.4555 16.664 21
 6 -3 -21 13.895 12.5506 12
 -6 3 21 47.0795 35.3097 30
 6 -3 -21 19.0547 11.3757 31
 -6 3 19 41.2864 51.1921 20
 6 -3 -19 9.00062 19.6945 21
 6 -3 -19 14.5004 15.4523 12
 6 -3 -19 -2.07644 18.529 39
 6 -3 -17 -7.20362 18.3857 21
 -6 3 17 60.6776 48.5162 20
 6 -3 -17 6.70053 16.129 39
 -6 3 17 29.067 40.9654 30
 6 -3 -17 -3.10877 14.1136 31
 -6 3 17 6.84858 41.1255 5
 6 -3 -17 34.9315 23.5662 23
 6 -3 -15 2.69098 20.3219 23
 6 -3 -15 -7.18602 19.3041 21
 -6 3 15 -17.219 45.9218 20
 6 -3 -15 18.6123 20.3932 39
 6 -3 -15 20.7453 18.0754 32
 -6 3 15 -17.7954 40.0922 30
 6 -3 -15 50.7776 16.1591 31
 -6 3 15 56.8816 43.1109 5
 6 -3 -13 -6.76262 17.3283 21
 -6 3 13 -32.6999 47.4432 20
 6 -3 -13 4.3042 12.6716 31
 -6 3 13 -11.639 37.4273 30
 6 -3 -13 -11.825 19.1538 39
 6 -3 -13 2.29064 17.2526 32
 -6 3 13 -43.4083 43.4347 5
 6 3 -13 68.7248 26.2507 6
 6 -3 -11 97.985 21.8536 21
 -6 3 11 82.8658 51.9622 20
 -6 3 11 88.9989 44.7342 30
 6 -3 -11 68.0845 16.819 31
 6 3 -11 86.9787 28.7734 6
 -6 3 11 58.4516 43.0463 5
 6 -3 -11 70.198 24.2988 39
 6 -3 -11 69.3377 21.6249 32
 6 3 -11 45.6871 29.7079 13
 6 -3 -9 -1.6466 12.8412 12
 6 -3 -9 -23.665 10.8972 31
 -6 3 9 -21.0781 38.0598 30
 6 3 -9 3.6837 21.6734 6
 -6 3 9 -29.6387 45.9713 5
 -6 3 9 6.86903 40.957 20
 6 3 -9 4.2249 20.6537 13
 6 -3 -9 -8.98373 17.8226 39
 6 -3 -7 -20.9053 17.3419 39
 6 -3 -7 -5.45858 10.7018 12
 -6 3 7 5.02956 35.2393 30
 -6 3 7 -22.6619 41.4819 5
 -6 3 7 -12.6463 34.0411 20
 6 3 -7 -8.50449 24.4846 13
 6 3 -7 18.0454 24.5258 6
 6 -3 -5 128.293 24.4596 39
 -6 3 5 66.0394 38.3702 20
 -6 3 5 167.424 50.7057 13
 -6 3 5 44.3388 37.5958 30
 -6 3 5 185.612 60.1879 5
 6 3 -5 43.3455 26.5194 6
 6 3 -5 113.118 34.6563 13
 -6 3 3 23.8736 34.346 20
 -6 -3 3 10.8569 13.8736 28
 -6 3 3 13.4539 38.7077 13
 -6 3 3 35.0132 30.0452 30
 -6 3 3 -55.1989 52.5032 5
 6 3 -3 -22.4473 28.0528 13
 6 3 -3 18.2143 23.7806 6
 -6 3 1 119.029 50.7186 13
 -6 3 1 39.8506 52.4037 5
 6 3 -1 56.6183 33.4719 13
 -6 -3 1 71.6718 21.9677 28
 -6 3 1 31.1337 37.5497 20
 6 3 -1 52.5381 24.7747 6
 6 3 1 30.2268 29.4962 13
 -6 3 -1 36.592 45.7049 13
 -6 3 -1 -23.9583 50.2507 5
 -6 -3 -1 -5.00948 20.1074 28
 6 3 1 -3.88963 25.5506 6
 6 3 3 21.7173 32.0863 13
 -6 -3 -3 8.39576 21.8759 28
 -6 3 -3 7.76082 46.9936 13
 6 3 3 4.1215 23.5358 6
 6 3 5 17.4546 33.8105 13
 -6 -3 -5 30.2975 22.7662 28
 -6 3 -5 41.9746 54.4022 13
 6 3 5 -13.1055 25.6329 6
 6 3 7 81.2492 25.0092 16
 -6 -3 -7 28.7292 23.5337 28
 -6 -3 -7 -3.39464 22.0684 23
 6 3 7 22.678 27.4467 6
 -6 3 -7 108.034 58.9252 13
 -6 3 -9 -26.5857 35.525 37
 -6 -3 -9 71.5758 29.7887 28
 6 3 9 67.5113 39.3287 13
 -6 -3 -9 76.7195 29.1898 23
 -6 3 -9 74.9975 61.1759 13
 6 3 9 49.9521 28.0468 6
 6 3 11 171.186 39.2347 6
 -6 3 -11 123.682 38.9151 37
 -6 -3 -11 135.282 39.4689 40
 -6 -3 -11 167.455 36.5144 28
 6 3 11 161.792 49.2584 13
 -6 -3 -11 87.5187 35.6477 23
 -6 3 -11 121.419 54.6057 22
 -6 3 -11 73.4712 61.8732 13
 6 3 13 140.358 34.8077 6
 6 3 13 61.2732 37.9673 13
 -6 3 -13 170.807 54.342 22
 -6 -3 -13 107.151 32.0236 23
 -6 -3 -13 106.314 30.8376 28
 -6 3 -13 30.0898 33.7547 37
 -6 -3 -13 84.6585 33.8678 40
 -6 3 -13 100.119 53.9396 13
 6 3 15 -33.4385 34.6707 13
 -6 -3 -15 11.2744 24.4585 40
 -6 -3 -15 19.7093 20.093 28
 -6 3 -15 60.079 26.8246 37
 -6 3 -15 56.3671 42.2695 22
 -6 -3 -15 -18.2554 27.6782 23
 -6 3 -15 -21.1031 42.6006 13
 -6 -3 -15 2.91881 22.2571 10
 -6 3 -17 -5.38152 34.3649 22
 -6 -3 -17 -13.4815 28.0269 23
 -6 -3 -17 13.9053 19.6011 40
 -6 -3 -17 -10.7441 19.7011 10
 -6 -3 -19 19.9191 16.5203 10
 -6 -3 -19 -11.279 21.477 23
 -6 3 -19 2.70876 19.5545 27
 6 3 21 -11.5862 22.805 5
 -6 -3 -21 -5.09661 11.5509 32
 -6 -3 -21 4.86145 13.303 10
 -6 -3 -21 23.8011 18.2979 23
 6 3 21 15.5991 21.0458 16
 -6 3 -21 -26.5328 17.8446 27
 6 -4 -18 55.4251 13.4784 9
 -6 4 18 61.5886 34.2839 20
 -6 4 18 80.7507 34.115 30
 6 -4 -16 132.236 24.9778 39
 -6 4 16 175.061 52.9945 5
 -6 4 16 36.5353 42.4562 20
 -6 4 16 80.4501 42.7725 30
 -6 4 14 78.8212 43.5618 30
 -6 4 14 128.11 51.7446 5
 6 -4 -14 92.7457 22.0362 39
 6 4 -12 99.1044 35.3456 13
 -6 4 12 173.161 51.7761 20
 6 4 -10 168.175 45.1443 13
 -6 4 10 210.873 63.4506 5
 6 4 -10 146.804 40.2372 6
 -6 4 10 186.039 57.0612 20
 -6 4 10 162.971 51.4638 30
 6 4 -8 76.3564 38.4106 13
 -6 4 8 66.339 56.3969 5
 6 4 -8 99.8488 35.8822 6
 -6 4 8 136.057 54.2421 20
 -6 4 8 70.2015 48.6205 30
 -6 4 6 91.1493 48.9255 5
 6 4 -6 80.5318 31.3596 6
 6 4 -6 25.4188 33.2309 13
 -6 4 6 61.4071 46.583 20
 -6 4 4 81.2732 55.0839 5
 6 4 -4 12.3913 28.7287 6
 6 4 -4 50.3937 30.7295 13
 6 4 -2 55.4748 34.1138 13
 -6 -4 2 83.0741 21.8608 40
 -6 4 2 47.1927 46.9245 5
 -6 4 2 55.9759 45.5825 13
 6 4 -2 32.4445 27.4282 6
 -6 -4 0 31.4148 21.9004 40
 -6 4 0 66.0532 44.8048 13
 6 4 0 24.2644 25.1658 6
 6 4 0 76.3611 35.0513 13
 -6 -4 -2 83.919 29.2434 40
 -6 4 -2 75.8671 49.3012 13
 6 4 2 56.5309 29.157 6
 6 4 2 82.9434 36.1781 13
 -6 -4 -4 137.31 33.4092 40
 -6 4 -4 138.909 55.9298 13
 6 4 4 95.0603 32.8993 6
 6 4 4 124.59 41.5952 13
 -6 -4 -6 56.1904 26.6978 40
 6 4 6 26.2757 24.3659 6
 6 4 6 35.1801 33.6447 13
 -6 4 -6 7.59901 48.1 13
 6 4 8 68.3581 26.3464 6
 6 4 8 46.8751 33.6246 13
 -6 -4 -8 18.4614 27.0495 40
 -6 4 -8 128.093 51.3746 13
 -6 4 -8 84.1365 48.6597 22
 6 4 10 -2.94419 20.0791 6
 -6 4 -10 -5.83257 41.8623 22
 -6 4 -10 43.8397 42.0122 13
 6 4 10 48.9376 30.2633 5
 6 4 12 59.6408 30.5543 5
 6 4 12 109.307 30.6075 13
 -6 4 -12 75.7498 43.7471 22
 -6 4 -12 66.8086 36.9863 13
 -6 -4 -12 82.0035 18.8401 10
 -6 -4 -12 95.4089 27.8664 40
 -6 4 -14 4.10478 30.2738 22
 6 4 14 43.6028 25.5839 5
 -6 -4 -14 40.9402 12.843 10
 6 4 16 31.0398 19.2141 5
 6 5 -5 5.85192 20.3852 13
 6 5 -3 -19.5942 21.6424 13
 6 5 -1 5.57814 19.1312 6
 6 5 -1 38.1698 23.1077 13
 6 5 1 13.2035 18.4091 6
 -6 5 -1 56.1023 25.5689 22
 6 5 1 -14.0033 23.2601 13
 6 5 3 11.2621 16.1499 6
 -6 5 -3 -11.0394 21.7388 22
 6 5 3 -3.22952 21.2107 13
 7 -1 -28 70.2244 12.9273 31
 7 -1 -28 68.2121 15.222 21
 7 -1 -26 101.5 21.5937 31
 7 -1 -26 107.773 21.3024 12
 7 -1 -26 137.263 24.8654 21
 7 -1 -26 89.4144 22.291 18
 7 -1 -24 58.9822 19.5525 31
 7 -1 -24 97.85 22.9195 21
 7 -1 -24 67.0519 19.5588 12
 7 -1 -22 275.793 40.6013 38
 7 -1 -22 225.446 40.5091 34
 7 -1 -22 159.923 43.0019 21
 7 -1 -22 255.318 42.4604 31
 7 -1 -22 285.329 48.9806 23
 7 -1 -22 241.767 42.2183 12
 7 -1 -20 72.1033 27.0959 23
 7 -1 -20 26.5598 16.3338 38
 7 -1 -20 29.0915 17.7374 34
 7 -1 -20 16.262 21.8806 21
 7 -1 -20 68.1639 21.4407 31
 7 -1 -20 44.1364 14.0385 9
 7 -1 -20 48.1109 17.9004 12
 7 1 -18 448.46 68.3312 18
 7 -1 -18 414.827 67.9717 38
 7 -1 -18 432.762 68.6259 34
 7 -1 -18 477.743 75.7857 23
 7 -1 -18 318.622 70.7681 21
 7 -1 -18 462.201 67.396 9
 7 -1 -18 417.641 69.5266 31
 7 1 -16 275.178 44.0941 18
 7 -1 -16 280.359 43.5138 38
 7 -1 -16 230.655 44.6762 39
 7 -1 -16 232.335 43.6406 34
 7 -1 -16 283.322 47.6614 21
 7 -1 -16 379.954 53.0233 23
 7 -1 -16 256.932 44.7456 31
 7 -1 -16 278.699 41.9253 9
 7 -1 -16 210.501 40.4769 14
 7 -1 -14 295.109 56.1991 23
 7 -1 -14 243.054 49.0372 9
 7 -1 -14 330.125 53.183 39
 7 -1 -14 398.269 51.5575 38
 7 -1 -14 306.726 51.5298 31
 7 -1 -14 355.168 51.3072 34
 7 -1 -12 701.626 108.909 21
 7 -1 -12 707.717 109.996 23
 7 1 -12 693.811 107.46 18
 7 -1 -10 27.3988 13.4094 12
 -7 1 10 11.8927 18.2762 3
 -7 -1 10 24.0965 13.0152 26
 -7 -1 10 30.4548 10.4241 25
 7 -1 -10 4.35789 14.7179 23
 7 1 -10 19.0221 18.3211 19
 7 -1 -10 19.561 16.2634 21
 7 1 -10 13.5911 10.9322 18
 7 -1 -10 28.9728 16.0317 39
 7 -1 -10 24.1098 12.9276 38
 7 -1 -10 12.0643 12.6406 31
 -7 1 10 19.0293 17.3208 4
 7 -1 -8 652.97 94.2648 31
 -7 1 8 639.994 98.519 30
 7 -1 -8 559.478 93.8838 12
 -7 1 8 737.873 100.423 4
 -7 -1 8 439.392 100.432 2
 -7 -1 8 598.99 95.7387 26
 -7 -1 8 863.818 95.6406 25
 7 -1 -8 644.438 95.8329 21
 7 1 -8 547.078 93.6205 35
 7 -1 -8 630.148 94.9997 39
 7 1 -8 634.96 98.5098 3
 -7 -1 8 473.448 99.344 4
 -7 -1 8 445.182 100.037 3
 -7 1 8 749.97 101.301 3
 7 1 -8 643.165 94.6799 18
 7 1 -8 548.208 98.3853 19
 -7 1 6 65.8266 24.5678 5
 -7 1 6 46.7104 24.6534 30
 7 -1 -6 68.8664 14.8057 31
 7 -1 -6 33.7662 15.2519 39
 7 -1 -6 77.6769 14.4688 12
 -7 -1 6 55.0527 17.6802 26
 -7 -1 6 62.1777 14.8449 25
 7 1 -6 40.5941 20.4281 3
 -7 1 6 63.7394 22.8762 4
 -7 -1 6 73.8483 26.943 4
 -7 -1 6 65.886 26.0998 3
 7 1 -6 43.6872 19.9799 19
 7 -1 -6 50.2639 16.9067 21
 7 1 -6 68.1162 15.6112 18
 7 1 -6 44.809 21.2433 2
 7 1 -6 40.1986 12.4156 1
 -7 -1 6 83.5559 27.9044 2
 -7 -1 6 87.0303 15.1509 1
 7 -1 -6 58.8105 13.1001 1
 7 1 -6 77.3953 14.7151 35
 7 1 -6 77.3299 18.8052 6
 -7 -1 4 449.893 76.2596 26
 7 -1 -4 507.575 73.5523 12
 -7 -1 4 362.458 77.1875 36
 7 1 -4 487.374 73.9771 35
 -7 1 4 400.25 78.5481 5
 -7 1 4 541.498 79.174 4
 7 1 -4 521.33 76.2291 6
 -7 -1 4 429.844 82.0602 3
 -7 1 4 402.155 78.5554 3
 7 1 -4 565.29 81.3102 3
 -7 -1 4 541.756 83.3128 4
 7 1 -4 531.385 78.5984 19
 7 1 -4 439.994 74.4826 18
 -7 1 4 619.569 83.5462 20
 -7 1 4 442.291 77.4655 30
 7 -1 -4 454.296 73.289 31
 7 1 -4 459.789 80.0316 2
 -7 -1 4 535.328 84.7435 2
 7 1 -4 418.64 73.902 1
 -7 1 4 504.136 80.1267 2
 7 -1 -4 502.382 74.7426 1
 -7 -1 4 667.952 76.5032 1
 -7 -1 2 851.452 119.682 26
 7 1 -2 808.46 117.176 35
 -7 -1 2 725.329 121.965 36
 -7 -1 2 652.045 124.73 3
 7 1 -2 667.95 122.299 3
 -7 1 2 677.933 122.011 3
 -7 -1 2 671.527 124.33 4
 7 -1 -2 719.861 116.207 18
 7 1 -2 908.101 121.077 19
 7 1 -2 763.122 117.564 18
 -7 1 2 829.467 123.666 20
 7 1 -2 897.049 119.124 6
 7 -1 -2 833.58 116.52 31
 -7 -1 2 641.361 121.277 15
 -7 1 2 993.912 122.348 4
 -7 1 2 520.789 119.787 13
 7 -1 -2 808.39 116.577 12
 -7 -1 2 726.886 126.707 2
 7 1 -2 727.361 117.699 1
 7 1 -2 728.852 122.933 2
 -7 1 2 649.587 121.97 2
 7 -1 -2 819.629 118.159 1
 -7 -1 2 959.779 119.633 1
 -7 -1 0 710.514 107.783 23
 -7 -1 0 479.419 101.652 3
 7 1 0 555.588 100.227 3
 -7 1 0 516.112 99.3973 3
 -7 -1 0 576.198 102.181 4
 7 -1 0 605.027 92.6296 18
 -7 1 0 511.247 98.4612 20
 7 1 0 735.375 95.4152 6
 7 1 0 658.131 95.5378 17
 -7 -1 0 579.088 99.7894 15
 -7 1 0 825.515 99.1423 4
 7 1 0 677.313 93.5827 35
 -7 1 0 559.653 98.7046 36
 -7 -1 0 543.268 97.9406 36
 7 1 0 580.042 100.598 2
 -7 1 0 646.777 101.029 2
 7 1 0 570.985 94.905 1
 -7 -1 0 521.605 103.281 2
 7 -1 0 644.352 94.6474 1
 -7 -1 0 715.834 96.0829 1
 -7 1 0 428.889 98.3314 13
 -7 1 -2 127.407 44.8533 13
 7 -1 2 211.384 34.5018 9
 -7 -1 -2 152.409 37.1874 8
 7 1 2 316.743 39.2217 6
 7 1 2 217.506 38.159 7
 -7 1 -2 297.71 41.5083 4
 7 1 2 226.614 45.5392 3
 -7 -1 -2 245.548 50.2259 3
 -7 1 -2 282.348 46.4907 3
 -7 -1 -2 173.818 46.1428 4
 -7 -1 -2 235.5 54.2076 23
 -7 -1 -2 169.416 43.2505 36
 -7 1 -2 183.282 48.096 36
 -7 -1 -2 277.496 52.5825 15
 7 1 2 281.382 39.667 17
 7 -1 2 215.934 37.0718 1
 -7 -1 -2 251.681 38.7568 1
 7 1 2 198.215 44.4932 2
 -7 1 -2 221.887 45.8018 2
 7 1 2 228.678 38.9239 1
 -7 -1 -2 246.688 50.5565 2
 -7 1 -4 -3.63241 26.4372 13
 -7 -1 -4 25.3331 24.6931 36
 -7 1 -4 54.0033 29.7718 36
 -7 -1 -4 75.9895 38.3779 15
 7 1 4 58.0641 15.4787 17
 -7 -1 -4 21.2856 30.9575 23
 -7 1 -4 66.7602 36.2194 23
 -7 -1 -4 33.0534 16.9827 8
 7 1 4 27.3604 12.9598 6
 7 1 4 64.0858 17.8785 7
 7 -1 4 35.8062 9.92475 14
 -7 1 -4 61.3912 18.4213 4
 7 1 4 14.1297 25.0217 3
 -7 1 -4 -4.062 19.6779 3
 -7 -1 -4 40.4342 13.2905 1
 7 -1 4 56.3124 13.702 1
 7 1 4 75.9623 26.9964 2
 7 1 4 53.3693 15.4437 1
 -7 1 -4 41.6613 24.7095 2
 -7 1 -6 1542.98 173.778 4
 -7 -1 -6 1303.32 169.41 27
 -7 1 -6 676.909 172.729 13
 7 -1 6 1224.58 167.971 14
 -7 1 -6 1334.56 175.033 23
 -7 -1 -6 1023.38 174.653 23
 -7 -1 -6 858.137 170.529 8
 7 1 6 1079.18 170.934 7
 -7 -1 -6 1599.11 182.532 15
 7 1 6 1161.51 172.142 1
 7 1 6 1173.6 178.431 2
 -7 -1 -6 1284.27 172.296 1
 7 -1 6 1142.6 170.539 1
 -7 1 -6 922.376 173.095 36
 -7 -1 -6 827.797 170.976 36
 7 1 6 951.443 175.785 3
 -7 -1 -6 1099.02 171.167 37
 -7 1 -8 281.207 50.9458 23
 -7 1 -8 254.18 55.7162 22
 7 1 8 292.973 48.2375 7
 7 1 8 303.64 56.4787 2
 -7 -1 -8 279.893 50.2364 8
 -7 -1 -8 369.969 52.1829 37
 -7 1 -8 194.692 49.4676 36
 -7 -1 -8 423.136 68.005 15
 -7 1 -8 269.263 57.2207 15
 7 1 8 253.618 54.3442 3
 -7 -1 -8 275.269 46.2934 27
 -7 1 -10 979.239 147.868 15
 -7 1 -10 810.762 146.226 22
 -7 -1 -10 902.129 138.838 27
 -7 -1 -10 807.93 140.818 8
 -7 -1 -10 1078.97 143.032 37
 7 1 12 106.052 22.6603 7
 -7 -1 -12 166.911 48.9097 15
 -7 -1 -12 182.592 36.4606 37
 -7 1 -12 98.2817 38.6257 22
 -7 -1 -12 65.293 27.267 28
 -7 -1 -12 68.1716 21.7148 27
 -7 1 -12 64.0559 35.0779 37
 -7 -1 -12 78.2643 28.8064 8
 -7 1 -14 10.4964 33.044 22
 -7 1 -14 30.7932 37.738 15
 7 1 14 110.912 24.3582 6
 7 1 14 83.5678 24.3978 7
 -7 -1 -14 78.7777 48.876 15
 -7 -1 -14 77.2616 31.7452 8
 -7 -1 -14 78.6451 33.9554 37
 -7 1 -14 72.8555 37.0712 37
 -7 -1 -14 116.715 24.4372 27
 -7 -1 -14 78.6595 26.0007 28
 -7 -1 -16 97.6436 23.7495 27
 -7 -1 -16 36.6263 21.5032 28
 -7 1 -16 22.4002 36.1923 37
 -7 1 -16 -10.0474 29.8996 15
 7 1 16 63.5509 20.8584 6
 -7 1 -16 5.41949 33.5024 22
 -7 -1 -16 10.7777 19.8779 11
 -7 -1 -16 33.2119 34.2487 23
 -7 -1 -16 36.1394 27.2122 8
 7 1 18 52.9057 20.2773 6
 -7 1 -18 -8.18628 25.2095 8
 -7 -1 -18 42.9906 30.6356 8
 -7 -1 -18 50.1646 28.3692 11
 -7 1 -18 54.4771 38.3522 37
 -7 -1 -18 39.648 28.3111 23
 -7 1 -18 13.7443 23.7886 27
 -7 -1 -18 30.8498 21.7384 27
 7 1 20 438.195 61.4334 6
 7 -1 20 320.538 58.0573 7
 -7 -1 -20 392.232 62.9179 27
 -7 1 -20 364.737 63.1618 27
 -7 -1 -20 462.666 68.1747 11
 -7 -1 -20 419.584 71.3321 8
 -7 1 -20 243.196 61.8573 8
 -7 -1 -20 264.965 64.4166 23
 -7 1 -20 437.208 72.1227 37
 -7 -1 -22 180.589 42.3084 23
 -7 1 -22 199.775 47.1195 37
 -7 1 -22 142.153 38.4788 8
 -7 -1 -22 233.379 45.3669 8
 -7 -1 -22 190.726 39.8467 24
 -7 -1 -22 207.902 41.917 11
 -7 1 -24 228.156 36.9806 24
 -7 -1 -24 218.687 39.0747 24
 -7 -1 -24 190.983 36.1017 31
 -7 -1 -24 200.479 38.209 11
 -7 1 -24 134.4 35.597 27
 -7 -1 -24 163.774 35.9936 27
 -7 -1 -24 186.907 38.9657 23
 -7 1 -24 191.357 38.4387 8
 -7 -1 -24 278.728 41.3356 8
 -7 -1 -26 52.7074 16.7064 24
 -7 -1 -26 40.0454 11.9883 29
 -7 1 -26 49.5592 16.5762 11
 -7 -1 -26 26.4837 15.3557 11
 -7 -1 -26 64.4356 15.108 31
 -7 -1 -26 18.1036 15.7795 8
 -7 -1 -26 50.4944 15.796 27
 -7 1 -26 25.9215 15.6191 27
 -7 -1 -26 83.7412 16.6603 23
 7 -2 -25 3.54909 11.3229 31
 7 -2 -25 18.9317 11.259 12
 7 -2 -25 8.45058 15.9902 21
 7 -2 -23 -2.11206 15.1463 21
 7 -2 -21 11.7961 16.4609 12
 7 -2 -21 5.05694 15.0414 31
 7 -2 -21 70.2757 24.5429 23
 7 -2 -21 25.7819 12.4755 9
 7 -2 -21 72.0472 16.9109 38
 7 -2 -21 29.6014 22.0715 21
 7 -2 -19 -8.75134 18.6549 12
 7 -2 -19 -10.4242 12.3176 9
 7 -2 -19 6.61282 16.4751 38
 7 -2 -19 -19.3858 21.3224 39
 7 -2 -19 29.4374 20.8802 21
 7 -2 -19 1.81611 17.0442 31
 7 -2 -19 -6.42313 23.6814 23
 7 -2 -17 -10.0037 25.2477 23
 7 -2 -17 -5.4522 23.0537 21
 7 -2 -17 -7.3753 21.6326 39
 7 -2 -17 6.78973 15.8779 38
 -7 2 17 -5.19686 27.3892 16
 7 -2 -17 14.7216 15.5 31
 7 2 -15 330.022 57.4317 17
 -7 2 15 202.278 65.3117 16
 7 -2 -15 393.564 63.3306 23
 7 -2 -15 337.288 59.5132 21
 7 -2 -15 313.929 58.8117 39
 7 -2 -15 446.756 57.0289 38
 -7 2 15 334.108 69.2992 5
 7 -2 -15 313.332 56.2632 31
 -7 2 13 69.1067 37.12 5
 -7 2 13 5.09486 30.0709 16
 7 2 -13 37.7586 19.6186 17
 7 -2 -13 70.7739 25.9223 23
 7 -2 -13 44.6679 17.1717 38
 7 -2 -13 43.2473 22.4144 39
 7 -2 -13 36.7533 20.9548 21
 7 2 -13 45.4839 14.7098 35
 -7 2 13 71.1431 32.2834 30
 7 -2 -13 54.0362 18.2237 31
 -7 2 11 90.1073 37.7235 5
 -7 2 11 25.1564 30.8619 16
 7 2 -11 79.1203 22.3273 17
 7 -2 -11 55.117 20.6974 21
 7 2 -11 51.255 15.0437 35
 -7 2 11 27.1195 32.1373 30
 7 -2 -11 46.6856 15.7701 31
 7 -2 -11 29.6047 20.0321 39
 7 -2 -11 58.5658 24.7203 23
 7 -2 -9 -14.4673 17.3306 39
 -7 2 9 -4.34845 27.5637 30
 7 -2 -9 6.34089 10.4084 31
 7 2 -9 2.79104 17.4296 13
 -7 2 7 175.648 47.2897 5
 7 -2 -7 167.374 28.327 21
 -7 2 7 127.444 42.8383 20
 7 2 -7 116.919 34.1625 13
 7 -2 -7 168.006 27.7049 12
 7 2 -7 99.664 29.3331 6
 -7 -2 5 -1.7307 14.2061 28
 7 -2 -5 -1.37822 11.9411 12
 7 -2 -5 5.72122 8.2955 31
 7 2 -5 4.66034 20.2659 2
 7 -2 -5 1.57898 13.626 39
 7 2 -5 -13.8064 19.3774 3
 -7 2 5 24.2746 28.908 20
 7 2 -5 -6.0171 19.0717 6
 -7 2 5 23.393 39.1912 5
 7 2 -5 19.2711 19.3965 17
 -7 2 3 151.831 49.3365 5
 7 2 -3 140.078 30.6022 2
 -7 -2 3 75.7888 19.4255 1
 -7 2 3 80.7393 29.5616 3
 7 -2 -3 74.7273 16.1168 31
 -7 -2 3 53.7611 22.6762 28
 7 -2 -3 109.87 20.1867 39
 -7 -2 3 98.0321 35.4651 23
 7 -2 -3 82.4014 17.6008 12
 -7 2 3 111.925 39.6009 13
 -7 2 3 136.026 37.9013 20
 7 2 -3 83.6601 27.8056 6
 -7 2 3 111.583 30.138 4
 7 2 -3 88.6893 30.223 3
 7 2 -3 118.921 26.5575 17
 -7 -2 1 80.3742 28.1838 28
 7 2 -1 130.954 29.2344 17
 -7 -2 1 163.178 41.1213 23
 -7 2 1 97.9777 35.4819 20
 -7 2 1 146.712 31.5079 4
 7 2 -1 95.7095 30.5992 3
 7 2 -1 128.623 32.6414 2
 -7 2 1 154.544 33.5728 3
 -7 2 1 70.9726 28.5199 36
 -7 2 1 100.398 38.5587 13
 -7 2 1 144.273 50.6285 5
 7 2 -1 121.9 30.137 6
 7 2 1 668.17 104.595 6
 -7 2 -1 488.948 105.044 36
 -7 2 -1 789.695 109.496 3
 -7 2 -1 607.88 110.585 13
 -7 2 -1 784.945 109.208 4
 -7 -2 -1 674.698 109.997 23
 -7 2 -3 6.60678 23.3087 36
 -7 -2 -3 11.0387 16.0622 8
 -7 -2 -3 27.6098 22.8948 28
 7 2 3 -3.00926 18.2599 6
 -7 2 -3 4.70722 30.0843 13
 -7 -2 -5 55.5451 26.9544 28
 -7 -2 -5 66.1178 21.4409 8
 -7 2 -5 56.0153 25.1207 36
 -7 -2 -7 37.4013 27.9031 28
 7 2 7 41.6838 22.7842 6
 -7 -2 -7 33.7722 16.1494 11
 -7 2 -7 25.1252 33.8555 13
 -7 2 -9 28.5579 44.7819 15
 -7 2 -9 17.0799 18.3011 36
 -7 -2 -9 14.319 13.0807 27
 -7 -2 -9 3.56629 21.9476 28
 -7 2 -9 21.7677 34.5057 13
 -7 -2 -9 -16.5055 17.7127 11
 -7 -2 -9 3.6783 23.3316 8
 7 2 9 7.20955 20.7535 6
 7 2 11 152.508 33.1784 6
 -7 2 -11 144.715 45.2308 15
 -7 2 -11 65.0672 41.5282 13
 -7 -2 -11 53.5744 26.1154 11
 -7 2 -11 80.6151 43.4667 22
 -7 -2 -11 100.962 32.483 8
 -7 -2 -11 136.519 25.4106 27
 -7 -2 -11 127.777 33.943 28
 -7 2 -11 56.5329 43.4781 37
 -7 2 -13 105.105 42.4492 37
 -7 -2 -13 153.763 32.4793 27
 -7 -2 -13 163.579 36.3797 28
 -7 -2 -13 141.735 35.1696 11
 -7 2 -13 48.3054 51.3461 22
 -7 -2 -13 74.1665 40.9381 23
 -7 -2 -13 185.986 39.9663 8
 7 2 13 225.152 38.8094 6
 -7 -2 -15 151.569 30.0913 28
 -7 -2 -15 123.031 26.8764 27
 -7 -2 -15 108.325 32.001 40
 -7 2 -15 47.2964 38.0896 37
 -7 -2 -15 69.622 28.8132 11
 -7 2 -15 103.884 54.763 22
 -7 -2 -15 62.4078 33.5509 23
 -7 -2 -15 78.118 35.8064 8
 7 2 15 120.055 30.4206 6
 -7 -2 -17 22.1015 17.7075 28
 -7 -2 -17 20.1704 18.5377 27
 -7 -2 -17 24.7066 23.8458 11
 -7 2 -17 6.63264 45.9057 22
 -7 -2 -17 20.7237 21.9456 40
 -7 2 -17 -21.4126 30.5579 37
 -7 -2 -17 -4.07391 28.3898 23
 -7 -2 -17 -38.2122 32.6624 8
 7 2 17 10.9156 22.7623 6
 -7 -2 -19 84.7192 30.064 24
 -7 -2 -19 31.7169 25.2355 23
 -7 -2 -19 85.7092 22.4172 40
 -7 2 -19 46.8007 29.2209 27
 -7 -2 -19 52.1249 24.6234 11
 -7 2 -19 22.1426 33.5874 37
 -7 -2 -19 57.0754 34.6313 8
 -7 2 -19 57.6951 25.7276 8
 -7 -2 -19 23.5614 16.5538 29
 -7 -2 -21 5.87499 24.7358 23
 -7 2 -21 -20.6348 26.6195 37
 7 -2 21 13.6977 11.8465 7
 -7 -2 -21 -15.9545 17.8784 31
 -7 2 -21 -9.04424 21.8629 27
 -7 -2 -21 -1.50426 12.6678 29
 -7 2 -21 -3.10211 20.2342 8
 -7 -2 -23 28.2412 17.2679 24
 -7 -2 -23 24.7988 11.2205 29
 -7 -2 -23 18.8632 16.9158 11
 -7 -2 -23 1.42332 13.2675 31
 -7 -2 -23 19.958 12.556 10
 -7 2 -23 45.9435 19.2159 27
 -7 -2 -23 -6.7502 17.9263 23
 7 -3 -22 17.64 10.2113 9
 7 -3 -22 54.8982 14.3052 12
 -7 3 22 6.15593 38.5995 20
 7 -3 -22 65.565 12.7963 31
 -7 3 22 90.1142 31.5033 30
 7 -3 -20 38.8205 14.3387 9
 7 -3 -20 49.3633 16.6892 12
 -7 3 20 82.0893 38.3956 30
 7 -3 -20 83.3465 16.3294 31
 7 -3 -20 71.5705 21.3053 21
 -7 3 18 273.713 68.7072 20
 7 -3 -18 261.234 43.1418 21
 7 -3 -18 210.083 39.1305 12
 7 -3 -18 213.986 42.1178 39
 7 -3 -16 519.644 74.5974 21
 -7 3 16 527.352 96.3974 20
 -7 3 16 421.791 89.9517 5
 -7 3 16 431.339 84.7925 30
 7 -3 -16 412.56 73.0697 39
 7 -3 -16 452.38 70.742 31
 7 -3 -16 428.155 71.8854 12
 7 3 -14 171.951 52.0491 6
 -7 3 14 263.631 73.2392 5
 -7 3 14 318.965 66.1024 30
 7 -3 -14 277.754 48.0735 31
 7 -3 -14 325.997 51.8876 39
 -7 3 14 364.629 76.2471 20
 7 -3 -14 340.633 51.9229 21
 7 -3 -14 334.464 49.8588 12
 -7 3 12 633.179 119.784 20
 7 -3 -12 653.619 101.527 39
 7 3 -12 441.345 101.964 6
 -7 3 12 640.155 118.1 5
 -7 3 12 673.99 112.978 30
 7 -3 -12 639.984 99.3132 12
 7 -3 -12 714.851 97.9928 31
 7 -3 -10 19.2502 19.173 39
 7 3 -10 11.292 21.4577 6
 -7 3 10 56.4799 48.527 5
 -7 3 10 -7.3947 47.9833 20
 7 -3 -10 29.5611 13.8708 12
 7 -3 -10 15.2745 11.7309 31
 -7 3 10 5.64632 39.6472 30
 7 3 -10 24.8335 25.2179 13
 7 3 -8 -8.69801 25.311 13
 -7 3 8 41.9655 49.5927 5
 7 3 -8 15.15 21.4789 6
 -7 3 8 -13.7619 39.6271 20
 7 -3 -8 22.6069 12.5688 12
 7 -3 -8 9.26154 9.60853 31
 -7 3 8 -5.58717 37.2426 30
 7 -3 -8 25.0412 18.9429 39
 7 3 -6 104.115 35.8621 13
 -7 3 6 113.829 59.3446 5
 -7 3 6 84.7557 43.7351 20
 7 3 -6 103.321 31.0312 6
 7 -3 -6 120.685 21.7001 12
 7 -3 -6 143.135 27.3917 39
 -7 3 6 100.586 41.5463 30
 7 3 -4 121.151 35.8119 13
 -7 3 4 145.642 61.6995 5
 -7 3 4 121.292 44.626 20
 7 3 -4 119.092 31.1563 6
 -7 -3 4 95.2449 23.5515 28
 -7 3 4 82.6102 49.9402 13
 7 -3 -4 156.317 25.5138 39
 -7 3 4 28.5291 39.8735 30
 -7 3 2 91.3054 43.5777 20
 7 3 -2 121.035 38.4118 13
 -7 -3 2 89.2652 25.0933 28
 -7 3 2 111.734 55.9921 5
 7 3 -2 78.2458 30.6376 6
 -7 3 2 196.236 53.8462 13
 7 3 0 281.684 56.5935 13
 -7 -3 0 267.616 45.4281 28
 -7 3 0 279.778 77.9786 5
 -7 3 0 249.217 67.9702 13
 7 3 0 176.533 46.6111 6
 -7 3 -2 273.45 68.9876 13
 7 3 2 191.076 49.8752 6
 -7 -3 -2 251.039 46.7589 28
 7 3 2 359.309 61.2557 13
 -7 3 -4 163.138 68.3869 13
 7 3 4 213.82 49.4941 6
 -7 -3 -4 230.249 45.5624 28
 7 3 4 323.953 60.5464 13
 -7 3 -6 94.6417 52.4179 13
 -7 -3 -6 78.3451 29.8622 28
 7 3 6 24.0357 31.316 6
 -7 -3 -6 64.1643 28.2896 23
 -7 3 -8 89.9862 62.9799 13
 -7 -3 -8 111.142 34.828 28
 -7 -3 -8 110.682 34.9895 23
 7 3 8 92.4154 35.227 6
 -7 3 -10 332.349 82.5106 22
 7 3 10 476.655 73.8658 6
 -7 3 -10 305.151 72.0961 37
 -7 -3 -10 292.145 71.234 40
 -7 3 -10 473.57 93.4526 13
 -7 -3 -10 312.914 70.3313 23
 -7 3 -12 -14.1974 40.8576 22
 7 3 12 12.9432 24.4101 6
 -7 -3 -12 29.6111 25.9525 40
 7 3 12 34.941 36.9398 13
 -7 3 -12 34.4824 52.1959 13
 -7 3 -12 -58.5738 37.5311 37
 -7 -3 -12 23.4572 29.9337 23
 -7 -3 -12 18.6828 23.4928 28
 7 3 14 65.9283 25.2478 6
 7 3 14 71.1222 35.8534 13
 -7 -3 -14 37.1527 24.5142 28
 -7 -3 -14 33.6996 25.3143 40
 -7 3 -14 6.542 46.7388 22
 -7 -3 -14 44.4256 28.2183 23
 -7 3 -14 3.66671 30.1476 37
 7 3 16 -15.5695 27.7511 13
 -7 -3 -16 49.6239 27.6734 23
 -7 3 -16 39.7238 39.3763 22
 -7 -3 -16 22.8622 20.4171 40
 -7 -3 -16 15.2402 18.3586 10
 -7 3 -16 27.6235 23.3143 37
 7 3 18 14.6154 25.0409 16
 -7 -3 -18 8.67229 17.3504 10
 -7 -3 -18 19.4858 21.6996 23
 -7 -3 -20 46.2545 14.9195 10
 7 3 20 22.4972 19.5891 16
 -7 3 -20 18.5454 17.8371 27
 -7 -3 -20 4.29054 18.7558 23
 -7 4 17 -5.58407 31.2927 20
 7 -4 -17 -11.4847 8.12682 9
 -7 4 15 38.9131 42.5599 20
 -7 4 15 6.12534 40.5003 5
 -7 4 15 46.6013 35.6848 30
 -7 4 13 -34.9843 46.9637 5
 -7 4 13 -5.76074 40.6729 30
 7 4 -11 -39.9237 26.5057 13
 -7 4 11 22.4915 40.9343 20
 7 4 -9 4.56229 27.8362 13
 -7 4 9 32.2196 50.3018 5
 7 4 -9 -28.4558 26.8811 6
 -7 4 9 46.1373 42.6241 20
 7 4 -7 9.46871 29.0442 13
 -7 4 7 33.1527 54.1448 5
 7 4 -7 28.2893 29.4633 6
 7 4 -5 23.7293 28.7559 13
 7 4 -5 3.95704 25.3016 6
 -7 4 5 -16.6673 57.6692 5
 7 4 -3 -9.52271 29.0505 13
 7 4 -3 -35.0062 25.2817 6
 7 4 -1 14.5031 31.0941 13
 7 4 -1 -15.6113 26.1571 6
 -7 4 1 53.2574 41.5751 13
 -7 -4 1 -2.51384 19.8052 40
 -7 -4 -1 114.429 32.0088 40
 7 4 1 109.728 36.3775 13
 -7 -4 -1 110.979 24.4779 28
 -7 4 -1 125.856 47.6586 13
 7 4 1 23.7038 30.0267 6
 -7 -4 -3 47.407 26.5809 40
 7 4 3 76.4271 36.4159 13
 -7 -4 -3 54.1855 20.0491 28
 7 4 3 31.6319 27.4776 6
 -7 4 -3 35.8243 42.9253 13
 7 4 5 -11.4362 22.1739 6
 -7 -4 -5 18.2643 25.3545 40
 7 4 5 10.0319 32.5232 13
 7 4 7 -28.1674 30.8935 13
 7 4 7 10.4679 20.8666 6
 -7 4 -7 34.35 44.2256 13
 -7 4 -7 30.8564 42.474 22
 -7 -4 -7 42.1611 25.9542 40
 7 4 9 -21.2755 19.7979 6
 7 4 11 55.2324 26.8398 13
 -7 -4 -11 38.9757 22.443 40
 -7 4 -11 24.6831 39.999 22
 -7 4 -11 -10.4865 33.6891 13
 7 4 11 47.756 17.8905 6
 -7 -4 -13 13.9802 19.3012 40
 -7 4 -13 4.08887 32.967 22
 7 4 13 -19.072 24.1917 5
 -7 4 -15 12.3225 23.868 22
 8 0 -26 221.73 36.1109 31
 8 0 -24 16.5345 12.8275 18
 8 0 -24 27.4159 15.8306 21
 8 0 -22 148.2 27.0096 31
 8 0 -22 121.317 29.0257 21
 8 0 -22 117.349 27.4347 18
 8 0 -22 152.874 26.0187 12
 8 0 -20 88.696 23.2393 31
 8 0 -20 103.617 24.9486 18
 8 0 -20 123.914 26.8986 21
 8 0 -20 114.129 23.8416 12
 8 0 -18 13.7642 14.9986 31
 8 0 -18 25.791 16.1235 12
 8 0 -18 25.8657 16.9659 18
 8 0 -18 42.1017 20.5091 21
 8 0 -16 563.231 93.1159 31
 8 0 -16 667.469 95.2539 21
 8 0 -16 597.128 93.889 12
 8 0 -14 127.278 27.3053 12
 8 0 -14 139.069 25.9757 31
 8 0 -14 142.786 23.8784 14
 8 0 -14 140.349 25.2368 9
 8 0 -14 135.672 32.5254 19
 8 0 -12 2131.81 337.122 14
 8 0 -12 2533.1 338.577 21
 -8 0 12 2221.05 341.073 4
 8 0 -12 2297.28 338.187 12
 8 0 -12 2255.78 338.379 18
 8 0 -12 2177.96 341.02 19
 8 0 -10 428.344 72.091 9
 8 0 -10 352.44 71.2385 18
 8 0 -10 545.867 76.8778 19
 -8 0 10 466.937 75.7358 4
 8 0 -10 433.638 70.6568 31
 8 0 -10 495.529 71.5322 12
 8 0 -10 531.101 72.2891 21
 8 0 -10 505.907 71.4515 14
 8 0 -8 394.835 58.0668 21
 8 0 -8 331.407 57.5277 18
 8 0 -8 381.433 58.1594 14
 8 0 -8 358.692 57.2717 12
 -8 0 8 537.452 65.665 4
 8 0 -8 335.366 57.8119 9
 8 0 -8 359.486 56.7705 31
 8 0 -6 1674.85 272.924 18
 8 0 -6 1992.74 272.494 31
 8 0 -6 1829.59 273.444 14
 8 0 -6 1628.79 272.39 1
 8 0 -6 1853.98 273.186 9
 8 0 -6 2051.92 273.201 12
 8 0 -4 281.019 47.2701 18
 -8 0 4 305.28 58.0772 3
 8 0 -4 290.607 47.6156 14
 8 0 -4 269.6 46.9971 9
 8 0 -4 277.028 47.2374 1
 -8 0 4 289.211 58.3917 2
 -8 0 4 412.172 48.7724 25
 8 0 -2 341.095 44.8372 18
 8 0 -2 234.963 43.4751 35
 -8 0 2 267.582 51.7742 36
 8 0 -2 315.426 54.4634 3
 -8 0 2 234.474 53.6363 3
 8 0 -2 308.342 44.9162 14
 8 0 -2 247.064 44.1229 7
 8 0 -2 258.391 43.7552 9
 -8 0 2 370.726 45.9765 25
 -8 0 2 340.005 58.2367 2
 8 0 -2 267.184 45.4454 1
 8 0 0 77.3929 28.2053 3
 -8 0 0 35.808 27.6669 4
 -8 0 0 91.3259 32.3138 3
 8 0 0 98.286 17.5516 18
 8 0 0 104.647 18.2066 14
 -8 0 0 102.744 25.9543 36
 8 0 0 75.1497 16.1042 35
 -8 0 0 104.907 32.5732 2
 8 0 0 86.7974 19.9246 1
 8 0 0 116.167 29.8304 2
 -8 0 0 53.7659 20.5936 26
 -8 0 0 135.901 19.1364 25
 8 0 0 88.6496 18.3505 7
 8 0 2 636.619 98.3335 3
 -8 0 -2 597.912 102.034 4
 -8 0 -2 647.42 104.627 3
 -8 0 -2 499.589 104.295 15
 -8 0 -2 545.376 96.2204 36
 8 0 2 559.173 89.6486 35
 8 0 2 569.404 92.2968 1
 -8 0 -2 627.653 104.111 2
 8 0 2 644.455 98.6129 2
 8 0 2 598.78 90.4781 14
 -8 0 -2 534.562 92.4007 26
 -8 0 -2 538.626 100.402 23
 -8 0 -2 703.244 90.9348 25
 -8 0 -4 439.784 100.587 36
 8 0 4 643.005 99.6745 1
 8 0 4 769.074 106.387 2
 -8 0 -4 662.118 100.756 26
 -8 0 -4 660.475 110.726 15
 -8 0 -4 736.619 97.6664 25
 -8 0 -4 561.784 106.571 23
 8 0 4 559.657 103.607 3
 -8 0 -6 2053.4 354.748 22
 8 0 6 2232.77 357.118 3
 -8 0 -6 2352.26 360.644 15
 8 0 6 2134.02 357.044 2
 -8 0 -6 2446.74 353.43 26
 -8 0 -6 2013.62 355.361 37
 -8 0 -6 2651.87 360.075 23
 -8 0 -6 2908.25 351.543 25
 -8 0 -6 1844.67 354.091 36
 -8 0 -8 527.313 92.4768 15
 8 0 8 547.628 85.665 2
 8 0 8 496.903 84.9184 3
 -8 0 -8 439.108 85.9936 37
 -8 0 -8 459.02 85.2576 22
 -8 0 -8 626.661 91.6229 23
 -8 0 -10 275.746 48.6532 22
 -8 0 -10 169.981 45.4125 36
 -8 0 -12 105.953 26.9044 27
 -8 0 -12 81.7708 32.4875 37
 -8 0 -12 89.9422 32.3544 8
 8 0 12 127.223 26.1595 7
 -8 0 -12 60.659 39.1894 15
 -8 0 -14 145.524 35.5632 27
 -8 0 -14 100.926 36.5485 37
 -8 0 -14 52.9175 34.345 8
 -8 0 -14 194.758 48.5957 15
 8 0 14 175.95 30.8766 7
 8 0 16 36.6309 19.2085 7
 -8 0 -16 7.71129 27.3272 23
 -8 0 -16 14.3633 28.0176 8
 -8 0 -16 51.6746 27.3638 27
 -8 0 -16 73.8977 33.1973 37
 -8 0 -16 35.039 38.4366 15
 -8 0 -18 66.4624 31.4181 8
 8 0 18 55.257 19.6389 7
 -8 0 -18 47.7024 27.3827 27
 -8 0 -18 23.6809 25.4062 23
 8 0 20 436.555 75.7051 7
 -8 0 -20 571.51 81.1418 27
 -8 0 -20 414.175 80.4007 8
 -8 0 -20 458.36 79.0315 23
 -8 0 -20 582.33 84.8867 37
 -8 0 -22 364.097 71.3649 11
 -8 0 -22 505.746 73.4724 8
 -8 0 -24 24.3495 18.2592 27
 -8 0 -24 100.808 27.0754 24
 -8 0 -24 107.207 21.2693 31
 -8 0 -24 102.635 22.4234 11
 -8 0 -24 38.149 21.8048 8
 -8 0 -26 11.6597 10.2862 27
 -8 0 -26 13.1126 12.9215 11
 -8 0 -26 10.7346 9.91252 31
 -8 0 -26 30.4316 15.7795 24
 -8 0 -26 38.86 14.5254 8
 8 -1 -27 23.3127 12.0869 18
 8 -1 -27 16.2524 11.8924 31
 8 -1 -25 43.2609 14.2853 12
 8 -1 -25 31.6373 14.5089 31
 8 -1 -23 7.01707 12.8432 12
 8 -1 -23 15.8568 15.4116 31
 8 -1 -23 -2.19943 18.0871 21
 8 -1 -21 32.5821 17.4979 31
 8 1 -21 19.4981 11.5661 35
 8 -1 -21 54.9968 15.8056 38
 8 -1 -21 73.2217 18.2349 12
 8 -1 -21 54.4709 13.9325 9
 8 -1 -21 84.1071 24.9102 21
 8 -1 -19 126.799 32.1469 21
 8 1 -19 169.297 26.946 18
 8 1 -19 114.86 26.2527 17
 8 -1 -19 102.86 28.5332 31
 8 -1 -19 159.829 27.2919 38
 8 -1 -19 106.898 28.0314 12
 8 -1 -19 133.255 25.5041 9
 8 1 -19 130.338 24.6237 35
 8 -1 -17 13.4857 26.6093 23
 8 -1 -17 17.1613 15.2159 38
 8 -1 -17 15.6116 19.4005 31
 8 -1 -17 -5.57684 21.7132 21
 8 1 -17 25.1704 15.3043 18
 8 -1 -17 1.67306 11.8376 9
 8 -1 -17 15.3819 18.657 12
 8 -1 -15 44.5208 28.5219 23
 8 1 -15 67.3206 18.941 18
 8 -1 -15 71.8695 23.3718 21
 8 -1 -15 16.9286 19.1015 12
 8 -1 -15 74.1869 21.471 31
 8 -1 -15 90.0965 18.1584 38
 8 -1 -15 40.5522 14.3449 9
 8 -1 -15 45.7482 12.6821 14
 8 -1 -13 68.5929 23.658 21
 8 -1 -13 45.7616 18.6809 12
 8 -1 -13 46.3877 14.6542 9
 8 -1 -13 79.03 17.405 38
 8 -1 -13 40.8528 16.9065 31
 8 1 -11 15.1108 25.3158 19
 8 1 -11 -7.24327 12.6824 18
 8 -1 -11 3.08126 15.3049 31
 8 1 -9 2.85153 10.4221 35
 8 1 -9 10.4336 8.31217 31
 8 -1 -9 1.36117 11.0965 9
 8 1 -9 10.1671 19.3334 19
 8 1 -9 13.1422 12.7737 18
 8 -1 -9 -7.99437 15.3797 21
 8 -1 -9 -1.43744 11.9223 12
 8 1 -7 -3.96624 12.935 6
 8 1 -7 3.15214 11.3003 18
 8 -1 -7 -1.79519 16.2107 21
 8 1 -7 3.03123 19.2143 19
 -8 1 7 4.49918 26.3389 20
 -8 -1 7 19.9207 20.7925 36
 8 1 -7 -4.06385 11.2632 35
 -8 1 7 16.6006 19.3783 30
 8 -1 -7 17.4454 11.4144 31
 -8 -1 7 -7.40574 15.5323 26
 8 -1 -7 -7.76097 11.5099 12
 8 1 -7 11.8459 16.3455 3
 -8 1 7 -19.9298 15.6233 4
 8 -1 -5 3.59468 10.4691 12
 8 1 -5 24.6965 21.7535 2
 8 -1 -5 10.8509 8.7262 1
 -8 -1 5 23.6843 10.5305 1
 8 -1 -5 19.8958 10.9388 31
 -8 1 5 2.40988 19.6734 30
 -8 -1 5 21.5609 17.2552 26
 -8 -1 5 -1.71809 11.5552 25
 8 -1 -5 11.6873 9.35173 9
 -8 1 5 -4.03031 25.6001 20
 8 1 -5 -1.57037 13.0492 18
 8 -1 -5 14.2219 9.94906 18
 8 1 -5 28.0157 16.1994 19
 8 1 -5 -16.2205 21.8818 3
 -8 1 5 29.8593 21.533 4
 -8 -1 5 6.15264 23.4674 36
 8 1 -5 16.1018 9.42774 35
 8 1 -5 4.24732 14.3261 6
 -8 -1 3 17.7161 28.576 36
 8 -1 -3 37.3331 11.0825 12
 -8 -1 3 29.5677 16.8648 26
 -8 -1 3 32.6819 12.0339 25
 8 -1 -3 23.1769 9.6351 9
 8 -1 -3 22.8037 9.63186 18
 -8 1 3 3.76133 27.709 20
 8 1 -3 35.4776 22.5458 19
 8 1 -3 16.1786 15.8827 6
 8 -1 -3 26.6652 10.8333 31
 -8 -1 3 24.0742 26.464 15
 8 1 -3 29.6075 12.1424 18
 8 1 -3 37.9491 13.1251 35
 8 1 -3 -4.15238 17.9186 3
 -8 1 3 41.6508 20.8667 4
 8 -1 -3 25.67 10.4831 1
 8 1 -3 59.1152 23.0577 2
 8 1 -3 13.8882 9.77597 1
 -8 -1 3 40.934 12.788 1
 8 -1 -1 83.8916 19.4303 1
 8 1 -1 56.757 25.272 2
 8 1 -1 91.6239 19.9818 1
 -8 -1 1 126.377 22.3363 1
 8 1 -1 91.3424 19.1069 35
 -8 -1 1 55.8795 48.7499 23
 -8 -1 1 103.967 22.8558 26
 8 1 -1 102.476 27.0602 19
 8 -1 -1 95.4227 17.683 18
 8 1 -1 89.9821 21.9629 6
 -8 -1 1 58.958 31.7938 15
 8 1 -1 151.995 24.6626 17
 8 -1 -1 89.3922 17.0482 9
 -8 -1 1 116.072 32.2424 36
 -8 1 1 107.908 31.643 36
 8 1 -1 94.8544 26.7521 3
 -8 1 1 110.885 24.7597 4
 -8 -1 -1 28.7264 41.6876 23
 8 -1 1 22.5448 7.29486 9
 8 -1 1 14.7597 8.12213 18
 8 1 1 3.52975 10.7912 6
 8 1 1 25.7248 13.4055 7
 8 1 1 4.55325 23.0421 3
 -8 1 -1 -6.66467 19.2774 4
 8 1 1 14.008 14.9747 17
 -8 -1 -1 58.0986 30.8978 15
 8 1 1 -13.8694 23.6613 2
 8 -1 1 23.1256 9.64237 1
 8 1 1 37.4038 11.8374 1
 -8 -1 -1 19.7516 11.7239 1
 -8 -1 -1 20.8803 25.0961 36
 8 -1 1 2.94233 5.74078 35
 -8 1 -1 20.2146 30.0395 36
 -8 -1 -3 491.616 100.229 23
 -8 1 -3 748.693 106.997 23
 -8 -1 -3 438.116 91.3493 8
 8 1 3 677.484 92.7154 7
 8 1 3 616.3 92.0796 6
 8 1 3 603.287 99.1401 3
 -8 1 -3 775.172 96.8067 4
 8 1 3 597.742 99.6356 2
 8 1 3 551.017 93.3717 1
 -8 -1 -3 743.267 94.4758 1
 8 -1 3 559.79 92.0187 1
 8 -1 3 581.115 89.8689 14
 -8 -1 -3 605.017 101.083 15
 8 1 3 596.222 91.8033 17
 -8 1 -3 688.652 102.136 36
 -8 -1 -3 476.706 94.9121 36
 -8 -1 -5 32.6007 20.0108 8
 8 1 5 79.1189 20.7966 6
 8 1 5 70.7151 18.9776 7
 8 1 5 63.717 27.3024 3
 -8 1 -5 77.3491 22.3007 4
 8 1 5 80.9044 28.8941 2
 -8 -1 -5 54.8359 31.0802 23
 -8 1 -5 90.7506 38.9758 23
 8 -1 5 58.0893 13.2123 14
 -8 1 -5 44.2099 30.2746 36
 -8 -1 -5 73.985 26.1063 36
 -8 -1 -5 117.651 44.3512 15
 8 1 5 88.5878 18.0474 17
 -8 -1 -7 31.8907 42.0841 15
 -8 1 -7 106.618 40.2156 15
 -8 -1 -7 35.4889 26.7017 36
 -8 -1 -7 75.7778 25.5338 37
 8 1 7 84.7404 22.6282 6
 8 1 7 77.833 23.1449 7
 -8 1 -7 107.777 33.2283 23
 -8 -1 -7 79.2236 31.9036 23
 -8 -1 -7 67.7033 24.069 8
 -8 1 -7 71.0879 32.964 22
 -8 1 -9 51.0663 28.5025 36
 -8 1 -9 48.7387 25.6631 23
 -8 1 -9 33.619 35.5453 22
 -8 -1 -9 105.176 27.6129 28
 -8 -1 -11 17.3854 19.5014 8
 8 1 11 20.3056 18.5676 6
 8 1 11 26.3208 17.0975 7
 -8 -1 -11 -6.3454 42.2614 15
 -8 1 -11 -42.9237 35.0204 15
 -8 -1 -11 -6.49664 25.2512 37
 -8 1 -11 30.9769 32.022 22
 -8 -1 -11 6.16192 15.9985 27
 -8 -1 -11 -2.7995 21.2339 28
 -8 1 -11 -4.10385 27.7117 37
 -8 -1 -13 -13.3029 44.004 15
 -8 1 -13 33.4402 38.8192 15
 -8 -1 -13 -7.43451 30.6731 37
 -8 1 -13 -8.63745 25.9645 37
 -8 -1 -13 19.5383 27.5642 8
 -8 1 -13 32.6343 38.3435 22
 -8 -1 -13 24.7796 18.9397 27
 -8 -1 -13 5.46568 19.5296 28
 8 1 13 14.4421 18.7591 6
 8 1 13 2.71172 16.4707 7
 -8 -1 -15 183.215 34.8584 27
 -8 -1 -15 137.536 34.9289 28
 -8 1 -15 111.989 48.2346 37
 -8 1 -15 183.69 52.373 15
 -8 -1 -15 148.598 37.9657 11
 -8 -1 -15 180.898 46.3098 23
 -8 1 -15 155.087 48.3868 22
 -8 -1 -15 195.096 43.8022 8
 8 1 15 204.779 35.5401 6
 -8 1 -17 41.5519 35.2044 15
 8 1 17 22.9692 17.855 6
 -8 -1 -17 41.9894 33.8193 8
 -8 1 -17 34.2684 23.5378 8
 -8 1 -17 -26.9274 37.9481 37
 -8 -1 -17 25.4178 22.4221 11
 -8 -1 -17 32.2197 29.3799 23
 -8 1 -17 -7.0743 25.3045 27
 -8 -1 -17 35.9248 20.1221 27
 8 1 19 279.944 42.1408 6
 8 -1 19 174.031 37.8691 7
 -8 -1 -19 258.933 43.4753 27
 -8 1 -19 167.808 43.2929 27
 -8 -1 -19 233.096 45.7474 11
 -8 -1 -19 249.093 48.6815 23
 -8 1 -19 249.585 54.8225 37
 -8 -1 -19 218.067 50.8884 8
 -8 1 -19 187.191 45.47 8
 -8 1 -21 -3.84578 33.3203 37
 -8 -1 -21 -20.6159 24.5011 11
 -8 -1 -21 42.9106 25.8826 23
 -8 1 -21 -16.853 22.2965 8
 -8 -1 -21 -8.19144 28.3415 8
 -8 -1 -23 29.6036 20.8618 24
 -8 -1 -23 -8.44399 19.2328 11
 -8 -1 -23 12.6579 14.7135 31
 -8 1 -23 -2.10168 16.478 27
 -8 -1 -23 -18.7611 17.5558 27
 -8 -1 -23 5.14073 20.4401 23
 -8 1 -23 24.3734 19.3074 8
 -8 -1 -23 -16.0508 23.4118 8
 -8 -1 -25 -13.777 14.9458 24
 -8 -1 -25 15.9293 8.67208 29
 -8 -1 -25 -9.93513 13.9449 11
 -8 1 -25 -1.84624 12.8049 11
 -8 -1 -25 8.93967 10.8367 31
 -8 -1 -25 -3.45272 14.3214 23
 -8 1 -25 6.11744 13.0696 27
 -8 -1 -25 7.48283 12.4765 27
 -8 -1 -25 -1.07269 8.92715 10
 -8 -1 -25 47.8064 16.8943 8
 -8 1 -25 20.49 14.4895 8
 8 -2 -26 128.774 22.8422 12
 8 -2 -26 90.0568 22.7348 18
 8 -2 -24 83.2065 19.9977 12
 8 -2 -24 102.552 22.6521 21
 8 -2 -24 78.2084 18.7652 31
 8 -2 -22 54.5098 17.7968 12
 8 -2 -22 45.1134 20.9907 21
 8 -2 -20 288.522 46.3153 12
 8 -2 -20 265.113 48.1761 21
 8 -2 -20 286.242 44.4134 9
 8 -2 -20 225.144 45.5676 31
 8 -2 -18 70.9001 22.4067 12
 8 -2 -18 69.5468 23.8152 21
 8 -2 -18 45.7728 16.8502 9
 -8 2 18 66.0778 34.5844 30
 8 -2 -18 40.2076 20.1372 31
 8 -2 -16 362.066 61.1578 21
 8 2 -16 364.63 59.8063 17
 -8 2 16 334.555 68.4324 30
 8 -2 -16 375.15 58.7266 31
 8 -2 -16 366.929 59.857 12
 8 -2 -16 316.271 56.8666 9
 8 -2 -16 370.729 62.3457 39
 8 2 -14 31.5366 21.482 17
 8 -2 -14 114.08 24.8498 12
 8 2 -14 57.9012 17.0542 35
 -8 2 14 106.468 34.2912 30
 8 -2 -14 55.3101 21.2001 31
 8 -2 -14 54.5549 21.7589 39
 8 -2 -14 58.1773 24.223 21
 8 -2 -12 114.194 30.4763 21
 8 2 -12 128.895 31.1395 17
 8 -2 -12 119.336 27.9309 12
 8 2 -12 120.965 24.4452 35
 -8 2 12 110.979 44.4059 5
 -8 2 12 110.425 39.7041 30
 8 -2 -12 132.964 25.8623 31
 8 -2 -12 98.9119 28.5527 39
 8 -2 -10 28.2057 17.3082 39
 -8 2 10 64.647 35.1479 20
 8 -2 -10 45.2942 19.0198 21
 8 2 -10 28.1512 16.9858 6
 -8 2 10 67.1747 36.3002 30
 8 -2 -10 21.0205 14.2312 31
 8 2 -10 53.2229 14.7291 35
 8 2 -10 32.0815 21.8034 17
 8 -2 -10 28.517 17.2479 12
 -8 2 10 -6.04502 37.8 5
 8 -2 -8 52.2074 18.2006 39
 8 -2 -8 29.4702 16.6493 12
 -8 2 8 36.9147 39.5967 20
 8 -2 -8 46.5669 17.7561 21
 8 2 -8 21.541 19.2753 17
 -8 2 8 9.74518 34.2779 30
 8 -2 -8 28.9669 12.6022 31
 8 2 -6 231.106 50.6364 17
 8 -2 -6 306.11 45.9642 31
 -8 2 6 303.266 61.0951 30
 8 -2 -4 354.112 56.0918 12
 -8 2 4 308.893 68.3784 30
 8 -2 -4 358.941 55.6427 18
 -8 -2 4 370.148 69.5208 23
 -8 -2 2 894.956 173.92 28
 -8 2 2 1596.03 185.465 13
 -8 2 2 1271.5 185.227 20
 -8 -2 2 1361.11 182.958 23
 -8 -2 0 152.716 41.1933 23
 -8 2 0 106.035 42.8955 13
 -8 -2 0 81.8675 27.9499 28
 -8 -2 -2 55.9962 30.6254 15
 -8 -2 -2 98.8709 28.2949 28
 -8 -2 -2 37.9483 37.537 23
 -8 -2 -4 12.5093 16.6334 8
 8 2 4 23.8992 21.9528 6
 -8 2 -4 10.4458 30.946 13
 -8 -2 -4 25.5697 24.8263 28
 -8 2 -6 -6.15472 24.9266 36
 -8 -2 -6 60.4674 28.614 28
 8 2 6 33.0847 23.8819 6
 -8 2 -6 5.27363 30.791 13
 -8 2 -8 91.59 45.7495 15
 -8 2 -8 30.8427 25.1284 36
 -8 -2 -8 69.3635 30.7447 28
 -8 2 -8 16.4877 38.6615 13
 -8 -2 -8 83.1274 21.746 11
 -8 -2 -8 97.9628 30.23 8
 8 2 8 147.789 34.1487 6
 8 2 10 211.2 53.2741 6
 -8 2 -10 208.603 64.7977 15
 -8 -2 -10 312.603 54.0867 8
 -8 2 -10 301.082 69.6048 22
 -8 -2 -10 309.052 56.4683 28
 -8 2 -10 276.433 63.5028 37
 -8 2 -10 176.33 60.5276 13
 -8 -2 -10 349.4 51.7848 11
 -8 -2 -12 124.717 34.3054 11
 -8 2 -12 124.576 56.2057 22
 8 2 12 117.608 36.1083 6
 -8 2 -12 165.021 44.8364 15
 -8 -2 -12 172.213 39.1622 8
 -8 -2 -12 106.278 42.1942 23
 -8 -2 -12 188.968 31.6646 27
 -8 -2 -12 157.823 38.7612 28
 -8 2 -12 98.994 50.6101 37
 -8 -2 -14 65.1229 26.1508 28
 -8 -2 -14 74.4553 22.1196 27
 -8 -2 -14 86.773 25.4447 11
 -8 -2 -14 39.3539 28.1282 40
 -8 2 -14 10.3828 41.3133 37
 -8 2 -14 68.734 45.1717 22
 -8 -2 -14 63.3699 37.2222 23
 -8 -2 -14 82.256 33.3324 8
 8 2 14 121.368 29.0112 6
 -8 -2 -16 852.209 117.665 11
 -8 2 -16 673.652 126.314 22
 -8 -2 -16 686.285 115.751 40
 -8 2 -16 664.382 123.009 37
 -8 -2 -16 742.238 114.798 28
 8 2 16 711.702 117.579 6
 -8 -2 -16 997.166 123.691 8
 -8 -2 -16 594.408 118.489 23
 -8 -2 -18 443.268 65.4063 24
 -8 -2 -18 311.264 63.1334 23
 -8 -2 -18 441.377 68.8655 8
 -8 -2 -18 402.94 59.0935 40
 -8 -2 -18 296.417 60.3562 11
 -8 2 -18 260.439 63.909 27
 8 2 18 327.908 61.473 6
 -8 2 -18 347.347 67.8103 37
 -8 2 -20 268.376 39.5037 37
 8 -2 20 179.622 28.1736 7
 -8 -2 -20 124.364 25.8636 29
 -8 -2 -20 200.539 29.6972 31
 -8 2 -20 85.5116 32.7555 8
 -8 2 -20 42.0804 30.2621 27
 -8 2 -22 26.6666 19.0446 27
 -8 -2 -22 41.9465 15.8095 10
 -8 -2 -22 40.42 20.2468 11
 -8 -2 -22 53.3913 13.5488 29
 -8 -2 -22 89.7645 16.9084 31
 -8 -2 -22 67.4519 21.0208 24
 -8 -2 -22 75.0709 21.1687 23
 -8 2 -22 18.0646 19.5348 8
 8 -3 -21 10.7251 9.25428 31
 8 -3 -21 -18.754 11.0836 12
 8 -3 -21 7.71736 8.88837 9
 -8 3 21 -11.9835 36.5573 20
 8 -3 -21 1.23628 9.96705 18
 8 -3 -19 3.59936 7.42484 14
 8 -3 -19 6.97756 9.51038 9
 8 -3 -19 1.52405 13.0719 12
 8 -3 -19 10.4204 11.3141 31
 -8 3 19 13.2748 32.9881 30
 8 -3 -17 57.1689 16.6036 12
 -8 3 17 14.9987 36.8971 30
 8 -3 -17 44.581 15.0682 9
 -8 3 17 22.8941 47.4263 20
 8 -3 -15 66.301 16.1618 31
 -8 3 15 43.2371 35.7349 30
 -8 3 15 29.6727 44.3618 5
 8 -3 -15 -18.306 21.7217 39
 8 -3 -15 20.3628 16.0618 12
 -8 3 15 23.8416 48.6632 20
 8 -3 -13 121.252 21.0645 31
 -8 3 13 85.4436 45.4478 30
 -8 3 13 95.7845 55.2065 5
 8 3 -13 29.5934 24.2712 6
 8 -3 -13 72.7424 25.4004 39
 8 -3 -13 130.699 22.72 12
 -8 3 13 31.8063 50.7704 20
 8 -3 -11 414.951 65.5452 12
 -8 3 11 446.75 93.2788 5
 8 3 -11 326.778 69.8717 6
 8 -3 -11 485.589 64.9332 31
 -8 3 11 456.644 88.3415 20
 8 -3 -11 346.106 67.7392 39
 -8 3 11 336.89 78.7511 30
 -8 3 9 6.09897 37.8683 30
 -8 3 9 53.2371 53.3196 5
 -8 3 9 37.196 42.8553 20
 8 3 -9 -15.0845 22.9424 6
 8 -3 -9 64.0399 21.6197 39
 8 -3 -9 6.47816 12.6014 12
 8 3 -9 20.9505 26.2688 13
 -8 3 7 6.31523 38.5339 30
 8 -3 -7 8.76816 17.3549 39
 -8 3 7 7.17339 41.2665 20
 -8 3 7 -37.4986 57.1992 5
 8 -3 -7 -8.42197 9.95957 12
 8 3 -7 -9.01622 25.2326 13
 8 3 -7 -3.90247 23.434 6
 -8 3 7 15.3151 24.2746 36
 8 3 -5 70.5975 33.6593 13
 -8 3 5 39.5724 61.005 5
 8 3 -5 23.6884 25.2486 6
 -8 3 5 -7.02354 40.2934 20
 -8 3 3 14.1685 35.8975 20
 8 3 -3 39.0088 32.2588 13
 -8 3 3 111.987 49.454 13
 -8 3 3 92.9253 68.1287 5
 -8 -3 3 32.6827 17.9908 28
 8 3 -3 68.044 27.4431 6
 -8 3 1 7.44487 41.3022 13
 8 3 -1 12.3392 22.1963 6
 -8 -3 1 28.3624 21.9571 28
 8 3 -1 -10.2531 30.5716 13
 -8 3 -1 100.488 48.8494 13
 8 3 1 55.9934 26.4656 6
 -8 -3 -1 -2.90376 22.3401 28
 8 3 1 49.9336 36.4742 13
 -8 3 -3 23.7699 49.8588 13
 8 3 3 -4.6682 31.2917 6
 -8 -3 -3 3.1482 22.8423 28
 8 3 3 18.3541 40.7347 13
 -8 3 -5 -40.851 50.6357 13
 -8 -3 -5 7.32024 24.6926 23
 8 3 5 -20.2264 30.1117 6
 -8 -3 -5 33.4133 26.696 28
 -8 3 -7 101.264 53.3035 13
 -8 -3 -7 46.8963 30.4543 23
 -8 -3 -7 75.2525 30.3651 28
 8 3 7 82.8356 36.8434 6
 -8 3 -9 -29.458 45.6688 22
 8 3 9 -39.1203 31.714 6
 -8 3 -9 -43.0534 52.5606 13
 -8 3 -9 9.95543 35.7257 37
 -8 -3 -9 16.1349 28.6321 23
 -8 -3 -9 3.43173 24.0865 28
 -8 3 -11 56.5421 50.6472 22
 8 3 11 56.5622 27.4556 6
 -8 -3 -11 36.6634 27.0019 40
 -8 3 -11 22.6458 37.8518 37
 -8 3 -11 33.8715 49.841 13
 -8 -3 -11 31.9678 26.1711 28
 -8 -3 -11 11.6703 30.1988 23
 -8 3 -13 11.8682 29.1701 37
 8 3 13 5.02289 33.4394 13
 -8 -3 -13 -8.38853 24.5094 40
 -8 -3 -13 21.9717 22.7408 28
 -8 3 -13 -39.1337 40.1103 22
 -8 -3 -13 -21.7602 28.5686 23
 8 3 13 -3.71199 21.7335 6
 -8 3 -15 3.3096 24.156 37
 -8 -3 -15 17.0849 18.3082 28
 8 3 15 23.7275 23.9569 16
 -8 -3 -15 6.36639 24.3671 23
 -8 3 -15 -22.7432 35.2513 22
 8 3 15 -2.94175 19.0807 6
 8 3 17 54.6705 22.2761 16
 -8 -3 -17 1.70479 17.7624 40
 -8 -3 -17 -12.2007 16.7263 10
 -8 3 -17 2.58434 22.415 37
 -8 3 -17 -4.59269 32.9477 22
 -8 -3 -17 26.8303 21.3628 23
 -8 3 -19 -10.4705 16.7827 27
 8 3 19 7.13735 15.0299 16
 -8 -3 -19 22.8668 17.7732 23
 -8 -3 -19 -3.20904 13.4655 10
 -8 3 -19 32.3314 13.8575 8
 8 -4 -16 26.5878 9.19573 9
 -8 4 16 81.7443 37.2602 20
 8 -4 -14 26.2857 10.7604 9
 -8 4 14 66.9092 45.6133 20
 -8 4 12 123.543 46.961 20
 8 4 -10 85.1796 29.3064 6
 8 4 -10 77.3022 30.2153 13
 8 4 -6 462.175 81.0112 6
 8 4 -6 506.16 83.9159 13
 8 4 -4 204.34 41.8197 6
 8 4 -4 178.784 44.6362 13
 8 4 -2 31.2635 28.5295 13
 8 4 -2 18.3883 24.7355 6
 -8 4 0 179.898 49.8889 13
 8 4 0 98.43 39.417 13
 -8 -4 0 124.895 32.7697 40
 8 4 0 147.563 34.3592 6
 -8 4 -2 94.2561 42.5491 13
 8 4 2 27.1783 23.9812 6
 8 4 2 24.5544 30.1943 13
 -8 -4 -2 2.81179 23.6752 40
 -8 4 -4 95.4086 44.2805 13
 -8 -4 -4 26.9778 19.4976 28
 8 4 4 65.0129 29.0063 6
 -8 -4 -4 84.2816 27.9486 40
 8 4 4 93.6219 34.3065 13
 -8 4 -6 62.3361 43.7046 22
 -8 -4 -6 51.2357 22.3147 28
 -8 4 -6 93.3404 32.6899 37
 -8 4 -8 29.0198 39.3247 13
 -8 -4 -8 20.6607 23.6192 40
 8 4 8 35.4834 20.7731 6
 8 4 8 83.8306 29.8423 13
 -8 -4 -10 71.1667 23.7802 40
 8 4 10 77.8554 21.5799 6
 8 4 10 59.4329 26.7611 13
 -8 4 -10 86.8051 32.4716 22
 8 4 12 40.4384 20.4092 13
 -8 -4 -12 57.3026 20.2724 40
 -8 4 -12 34.3877 29.7218 22
 -8 4 -14 -2.92114 21.4245 22
 9 -1 -26 50.9958 13.8845 18
 9 -1 -26 48.8865 14.0356 31
 9 -1 -24 76.9678 18.2136 31
 9 -1 -24 65.8439 17.2919 12
 9 -1 -22 33.6773 20.2251 21
 9 -1 -22 34.263 17.7906 18
 9 -1 -22 14.6988 16.2225 31
 9 -1 -22 35.7621 14.5457 12
 9 -1 -20 246.36 41.3728 12
 9 -1 -20 286.747 42.0262 31
 9 1 -20 271.589 39.439 18
 9 -1 -20 256.432 45.6398 21
 9 -1 -20 227.999 38.9054 9
 9 1 -20 161.639 37.5618 35
 9 -1 -18 126.472 24.4803 9
 9 -1 -18 120.987 28.18 31
 9 -1 -18 143.123 28.6577 12
 9 1 -18 127.828 26.0113 18
 9 -1 -18 100.16 32.2892 21
 9 1 -18 104.596 23.9709 35
 9 1 -18 126.498 27.6805 17
 9 1 -16 97.0143 23.5746 18
 9 -1 -16 125.493 31.0258 21
 9 1 -16 89.7993 22.2366 35
 9 -1 -16 100.832 26.2123 31
 9 -1 -16 103.777 19.7592 14
 9 -1 -16 84.6506 21.6787 9
 9 -1 -16 100.447 25.9073 12
 9 -1 -14 422.632 62.8312 21
 9 1 -14 429.75 60.0566 18
 9 1 -14 283.877 56.8596 35
 9 -1 -14 337.145 55.8931 14
 9 -1 -14 419.01 59.605 31
 9 -1 -14 361.602 56.8787 9
 9 -1 -14 309.577 58.347 12
 9 1 -12 35.0678 29.8232 19
 9 1 -12 96.5347 22.2596 18
 9 -1 -12 158.5 29.8696 21
 9 1 -12 106.683 21.5142 35
 9 -1 -12 97.9999 22.4092 31
 9 -1 -12 86.3546 18.8746 14
 9 -1 -12 81.0366 19.479 9
 9 -1 -12 90.601 22.8083 12
 9 1 -10 459.029 77.4418 35
 9 -1 -10 577.686 78.3287 31
 9 -1 -10 462.876 77.1309 9
 9 -1 -10 475.651 77.4202 12
 -9 1 10 589.218 88.8894 20
 9 -1 -8 66.9647 18.3068 31
 -9 1 8 33.0064 29.6452 20
 9 1 -8 60.1564 16.0427 18
 9 -1 -8 29.3968 14.7684 18
 -9 -1 8 55.4025 24.8779 36
 9 -1 -6 297.604 52.4971 9
 9 1 -6 368.941 61.0867 3
 9 1 -6 244.802 54.5562 6
 -9 1 6 482.429 66.1798 20
 9 -1 -6 318.106 52.708 18
 9 1 -6 399.237 54.3349 18
 9 1 -6 319.828 58.5663 19
 -9 -1 6 307.426 60.7274 36
 9 -1 -6 374.313 53.4898 12
 -9 1 4 312.954 61.4454 20
 9 -1 -4 314.611 51.9522 18
 9 1 -4 329.865 53.3423 18
 9 1 -4 314.347 57.3926 19
 9 1 -4 387.207 61.0645 3
 9 1 -4 401.295 56.3197 6
 -9 -1 4 265.046 62.4178 36
 9 1 -4 259.878 58.1856 2
 9 -1 -4 318.469 53.5052 1
 9 -1 -4 346.685 51.9791 9
 9 1 -2 126.86 29.9123 2
 9 1 -2 59.6438 18.0035 1
 -9 -1 2 96.1325 20.3605 1
 -9 1 2 76.5361 37.852 36
 9 -1 -2 73.9965 15.9667 35
 -9 -1 2 85.1981 37.7958 36
 9 -1 -2 97.2615 17.707 14
 -9 -1 2 120.408 58.2603 23
 9 -1 -2 74.8983 16.9876 9
 9 1 -2 119.36 29.3363 19
 9 -1 -2 82.7807 17.615 18
 9 1 -2 137.273 23.7819 6
 9 1 -2 104.488 23.0023 17
 -9 -1 2 86.8795 33.0518 15
 9 1 -2 71.9596 25.5501 3
 -9 1 2 122.27 27.6038 4
 9 1 -2 88.271 18.6148 35
 9 1 0 116.327 32.1366 2
 -9 -1 0 137.161 52.7134 23
 9 -1 0 128.336 23.592 18
 9 1 0 112.292 33.1238 19
 9 1 0 143.275 27.0922 6
 -9 -1 0 140.468 39.9603 36
 9 -1 0 135.479 22.7842 35
 -9 1 0 173.895 42.8147 36
 9 -1 0 150.152 24.3159 14
 9 1 0 124.287 32.7145 3
 -9 1 0 107.877 32.0338 4
 9 -1 0 152.206 23.3837 9
 9 1 0 160.72 29.0837 17
 -9 -1 0 81.4854 39.5057 15
 9 -1 2 139.826 24.1754 9
 -9 1 -2 199.381 34.9002 4
 9 1 2 120.106 28.3134 6
 9 1 2 114.998 28.8234 7
 -9 -1 -2 126.29 37.1521 36
 9 -1 2 166.954 25.6793 14
 -9 -1 -2 176.18 49.9455 23
 -9 -1 -2 180.158 42.625 15
 9 1 2 151.661 29.0138 17
 -9 -1 -4 683.291 100.875 15
 9 1 4 507.97 86.9003 17
 9 1 4 599.498 89.108 7
 9 1 4 644.398 89.3659 6
 -9 1 -4 681.616 92.3814 4
 9 -1 4 581.269 85.4867 14
 -9 -1 -4 396.953 90.5268 36
 -9 -1 -4 592.843 96.4918 23
 -9 1 -4 701.515 105.55 23
 -9 -1 -4 444.544 88.0707 8
 -9 1 -6 38.4001 34.5478 22
 -9 1 -6 38.9216 36.8312 36
 -9 -1 -6 73.1371 22.2135 8
 -9 1 -6 94.2207 38.8088 23
 9 -1 6 51.6539 12.2483 14
 9 1 6 46.4635 21.1998 19
 -9 -1 -8 226.23 42.7518 8
 9 1 8 288.623 43.4736 6
 9 1 8 219.282 41.5866 7
 -9 1 -8 168.647 56.1537 15
 -9 -1 -8 269.776 62.0408 15
 -9 -1 -8 117.771 48.0617 23
 -9 1 -8 237.902 47.4333 23
 -9 1 -8 204.939 50.952 36
 -9 1 -8 154.291 49.957 37
 -9 -1 -10 48.4816 16.6955 27
 -9 -1 -10 21.5257 24.1234 28
 -9 1 -10 43.5358 37.4914 22
 -9 1 -10 -22.9831 38.8039 15
 -9 -1 -10 66.4409 44.1971 15
 -9 1 -10 3.63869 29.9899 36
 -9 -1 -10 48.7201 23.3166 37
 9 1 10 34.4386 22.1882 6
 9 1 10 40.0299 18.6239 7
 -9 -1 -10 31.0315 21.9041 8
 -9 1 -10 -4.2985 27.6694 37
 -9 -1 -12 269.631 69.6802 15
 -9 1 -12 247.166 64.3582 15
 -9 1 -12 128.229 54.0418 37
 -9 -1 -12 416.004 56.367 37
 -9 -1 -12 292.071 45.9143 27
 -9 -1 -12 211.512 49.0473 28
 -9 -1 -12 268.623 51.9455 8
 -9 1 -12 158.414 56.6213 22
 9 1 12 313.528 50.5861 6
 9 1 12 290.857 48.665 7
 -9 1 -14 221.45 57.4555 22
 -9 1 -14 279.121 63.5303 15
 -9 -1 -14 360.048 55.5885 37
 -9 1 -14 67.2571 50.8525 37
 -9 -1 -14 298.452 44.2322 27
 -9 -1 -14 175.603 44.022 28
 -9 -1 -14 242.288 64.9365 15
 -9 -1 -14 228.494 45.2436 11
 9 1 14 338.36 47.2853 6
 -9 -1 -14 206.312 49.2002 8
 -9 -1 -16 191.347 40.6141 8
 -9 1 -16 99.6837 38.0612 8
 -9 1 -16 263.134 53.0602 15
 9 1 16 176.99 33.4084 6
 -9 -1 -16 187.408 45.2224 23
 -9 1 -16 68.3277 34.2307 27
 -9 -1 -16 175.81 32.5334 27
 -9 -1 -16 133.341 32.153 28
 -9 -1 -16 211.76 37.8041 11
 -9 1 -16 128.133 41.6809 37
 -9 1 -18 415.664 73.494 37
 9 -1 18 339.3 62.6549 7
 9 1 18 446.838 65.3398 6
 -9 -1 -18 298.878 69.558 23
 -9 -1 -18 534.21 74.0175 8
 -9 1 -18 306.836 66.8282 8
 -9 1 -18 533.11 78.2188 15
 -9 -1 -18 435.528 68.3103 11
 -9 -1 -18 438.211 64.3543 27
 -9 1 -18 260.369 65.6449 27
 -9 -1 -20 -6.75266 25.5612 23
 -9 -1 -20 -17.4675 17.4424 27
 -9 1 -20 11.2491 27.0388 37
 -9 -1 -20 -20.6745 30.8161 8
 -9 1 -20 20.5354 21.695 8
 -9 -1 -20 32.4989 20.2952 11
 -9 -1 -22 2.56464 19.5778 23
 -9 1 -22 6.23452 16.2085 27
 -9 -1 -22 11.0864 14.7057 27
 -9 -1 -22 21.9876 18.604 11
 9 -1 22 12.9223 9.65388 7
 -9 -1 -22 -10.002 20.2394 8
 -9 1 -22 30.3456 19.2655 8
 -9 -1 -22 4.78543 16.4215 24
 -9 1 -24 16.4915 13.4664 24
 -9 -1 -24 25.531 14.522 24
 -9 -1 -24 15.1602 10.6899 31
 -9 -1 -24 14.7204 8.97662 29
 -9 -1 -24 18.6337 10.2289 10
 -9 1 -24 9.27647 12.2688 11
 -9 -1 -24 -5.98019 14.7668 11
 -9 -1 -24 11.4924 15.5696 8
 -9 1 -24 5.98134 14.6899 8
 -9 -1 -24 20.6353 13.5559 23
 -9 1 -24 -26.9853 13.7587 27
 9 -2 -25 4.604 9.71146 18
 9 -2 -25 1.88681 8.96105 31
 9 -2 -25 22.3705 9.4398 12
 -9 2 23 32.9851 34.07 20
 9 -2 -23 4.49164 12.0157 18
 9 -2 -23 -13.6393 10.4844 31
 9 -2 -23 9.81732 11.2036 12
 9 -2 -21 10.8896 17.0816 21
 9 -2 -21 -1.72592 14.7834 12
 9 -2 -19 37.5893 23.5921 21
 9 -2 -19 10.0915 16.9242 12
 9 -2 -19 -7.09048 14.0287 9
 9 -2 -19 -17.3188 16.8394 31
 9 2 -17 61.0742 20.9155 17
 9 -2 -17 52.5252 15.285 14
 9 -2 -17 82.1741 19.4744 9
 9 -2 -17 62.6501 21.4196 12
 9 -2 -17 35.1583 23.991 21
 -9 2 17 14.5186 41.1509 20
 9 -2 -17 64.8728 20.6748 31
 9 2 -15 83.3336 26.4998 17
 9 2 -15 116.002 22.2598 35
 9 -2 -15 63.9821 22.5791 9
 9 -2 -15 86.4292 25.953 12
 9 -2 -15 102.289 30.4308 21
 -9 2 15 95.3121 45.7783 20
 -9 2 15 94.8939 38.4736 30
 9 -2 -15 109.05 25.4026 31
 9 2 -13 -3.23728 21.4493 17
 9 2 -13 -4.03753 12.488 35
 -9 2 13 -19.5362 34.8423 30
 9 -2 -13 16.4837 17.181 31
 9 -2 -13 21.7234 22.4248 21
 -9 2 13 51.1392 43.5202 20
 9 -2 -13 32.0971 15.687 9
 9 -2 -13 13.8447 18.5675 12
 -9 2 11 36.2195 39.382 20
 -9 2 11 -38.5152 47.0777 5
 9 -2 -11 17.5752 17.8902 12
 9 2 -11 6.90316 20.3956 17
 -9 2 11 35.2089 36.0722 30
 9 -2 -11 -3.42265 13.8831 31
 9 -2 -9 42.2647 15.1198 31
 -9 2 9 10.4739 36.8461 30
 -9 2 9 35.933 40.1957 20
 9 2 -9 34.897 17.2351 6
 -9 2 9 12.6043 42.017 5
 9 -2 -9 43.1306 18.7837 12
 9 2 -9 30.5798 24.2522 17
 9 -2 -7 5.64139 11.9946 31
 -9 2 7 5.52835 35.3064 30
 9 -2 -7 -1.87683 13.78 12
 -9 2 7 35.8393 40.4948 20
 9 -2 -7 -5.29518 12.8903 18
 9 2 -7 -9.46865 19.1161 6
 -9 2 7 -12.4591 37.7115 5
 -9 -2 7 -15.7776 15.3266 28
 9 2 -7 -6.37678 20.808 17
 9 2 -7 -18.6445 23.4724 13
 -9 -2 5 72.9267 25.4048 28
 -9 2 5 137.698 52.8481 20
 9 2 -5 54.3407 27.1404 6
 9 2 -5 105.66 27.4869 17
 9 -2 -5 138.969 23.06 12
 -9 -2 3 51.0589 24.5862 28
 9 2 -3 26.1833 24.1312 6
 9 2 -3 35.5316 20.7966 17
 -9 2 3 55.715 29.0271 36
 -9 2 3 -7.4459 38.7631 20
 9 2 -1 39.7092 23.9372 6
 9 2 -1 60.1747 22.2405 17
 -9 -2 1 -2.87566 26.4154 28
 -9 2 1 4.19169 27.6782 36
 -9 2 -1 30.6702 30.9075 36
 -9 -2 -1 15.0795 24.254 28
 9 2 1 6.94402 20.2102 6
 -9 2 -1 -11.522 35.7372 13
 -9 2 -3 40.2029 35.5424 13
 -9 2 -3 54.8227 35.0535 36
 -9 -2 -3 66.6632 34.9173 15
 -9 -2 -3 74.1501 27.5159 28
 -9 -2 -3 131.876 47.0621 23
 9 2 3 56.4347 27.3514 6
 -9 -2 -5 14.0708 16.8501 8
 -9 -2 -5 15.901 35.0568 15
 9 -2 5 38.2271 10.2227 14
 -9 2 -5 5.68104 32.0611 13
 -9 2 -5 37.2966 29.6686 36
 9 2 5 15.313 25.1402 6
 -9 -2 -5 10.4797 28.4662 28
 -9 2 -7 115.746 52.7803 15
 -9 2 -7 72.6417 29.0531 36
 -9 -2 -7 59.1157 24.0632 8
 -9 -2 -7 30.6024 30.6246 28
 9 2 7 37.3586 25.5949 6
 -9 2 -9 28.2462 38.5151 22
 9 2 9 76.4536 30.4043 6
 -9 2 -9 -6.94463 49.9037 15
 -9 -2 -9 32.4743 18.3914 11
 -9 2 -9 64.513 28.5443 36
 -9 -2 -9 23.8584 23.9207 8
 -9 -2 -9 96.051 33.0178 28
 -9 2 -9 17.9094 46.7716 37
 -9 2 -11 21.0001 49.3348 22
 9 2 11 4.07241 25.08 6
 -9 2 -11 -17.4313 38.7039 37
 -9 2 -11 12.3293 41.6038 15
 -9 -2 -11 9.30732 19.856 11
 -9 -2 -11 26.4015 25.4766 28
 -9 -2 -11 8.32754 26.8127 8
 -9 2 -13 -13.6571 45.4817 22
 9 2 13 3.79843 22.4756 6
 -9 2 -13 25 34.6221 15
 -9 -2 -13 6.39825 17.9631 11
 -9 -2 -13 25.0021 25.6672 8
 -9 -2 -13 35.3205 23.9755 28
 -9 2 -13 -27.4343 43.2434 37
 -9 -2 -13 -4.59363 32.3962 23
 -9 -2 -15 -4.0793 25.859 23
 -9 -2 -15 -10.5014 23.1872 40
 9 2 15 -14.2431 20.4844 6
 -9 -2 -15 -29.9478 20.5739 28
 -9 -2 -15 57.8263 27.8619 8
 -9 2 -15 -6.41457 38.1946 22
 -9 -2 -15 18.5586 19.0228 11
 -9 2 -15 19.8678 36.6221 37
 9 2 17 53.0731 23.3763 6
 -9 -2 -17 14.4933 19.3051 11
 -9 -2 -17 -6.86615 25.3186 23
 -9 -2 -17 -22.377 25.1862 24
 -9 -2 -17 -8.07973 25.2349 8
 -9 2 -17 -21.2839 36.1465 37
 -9 2 -19 30.8313 30.8546 37
 9 -2 19 15.2209 12.1436 7
 -9 2 -19 2.95139 21.5695 27
 -9 -2 -19 -13.176 18.5091 11
 -9 -2 -19 -5.43606 21.7592 24
 -9 -2 -19 50.5373 18.3543 31
 -9 2 -19 -3.53814 22.3071 8
 -9 -2 -21 -2.11899 16.6727 23
 -9 -2 -21 26.0988 13.0765 31
 9 -2 21 2.59229 9.02597 7
 -9 -2 -21 1.97844 17.3989 24
 -9 2 -21 20.0189 23.3655 37
 -9 -2 -21 15.477 14.9824 11
 -9 -2 -21 6.41917 20.9836 8
 -9 2 -21 19.7146 16.8978 8
 -9 2 -21 8.73415 16.3362 27
 -9 3 20 28.3177 36.4935 20
 9 -3 -20 14.16 10.8153 18
 9 -3 -20 8.00597 9.16057 9
 9 -3 -20 25.9955 10.7068 12
 9 -3 -18 25.2509 12.4177 12
 -9 3 18 -32.7276 38.7868 20
 9 -3 -18 38.269 13.0786 18
 9 -3 -18 8.82737 9.22124 14
 9 -3 -18 2.78989 11.215 9
 9 -3 -18 59.4607 13.4392 31
 -9 3 18 86.8294 31.6544 30
 -9 3 16 104.476 42.1474 30
 9 -3 -16 103.458 20.838 12
 9 -3 -16 84.8377 19.4392 9
 -9 3 14 628.979 113.434 20
 9 -3 -14 561.752 92.1906 18
 -9 3 14 340.645 101.452 30
 -9 3 14 768.327 116.041 5
 9 -3 -14 752.076 92.8371 31
 9 -3 -14 505.736 91.7121 9
 9 -3 -14 662.13 93.1674 12
 -9 3 12 90.541 56.3248 5
 9 3 -12 -3.16679 20.2851 6
 -9 3 12 17.8638 36.7283 30
 9 -3 -12 74.4187 17.3337 12
 -9 3 12 62.1727 44.8647 20
 9 -3 -12 61.1014 15.5235 18
 -9 3 10 618.169 117.589 5
 9 3 -10 458.158 92.9382 6
 -9 3 10 641.962 111.223 20
 -9 3 10 461.92 102.939 30
 9 -3 -10 649.648 89.4574 12
 -9 3 8 382.541 81.7961 20
 -9 3 8 431.895 93.0943 5
 9 -3 -8 449.664 61.0581 12
 -9 3 8 220.847 68.1004 36
 9 3 -8 353.868 67.1714 6
 9 3 -8 382.149 68.6926 13
 -9 3 6 39.0644 44.0487 20
 -9 3 6 84.2494 31.7144 36
 9 3 -6 59.2105 31.1742 13
 9 3 -6 31.3546 25.7646 6
 -9 3 6 89.9366 60.042 5
 9 3 -4 134.942 34.6614 6
 -9 -3 4 118.163 28.1522 28
 9 3 -4 152.035 39.3803 13
 -9 3 2 47.9947 45.0293 13
 9 3 -2 24.3923 25.927 6
 -9 -3 2 18.0745 20.7244 28
 9 3 -2 104.714 35.7275 13
 -9 3 0 183.454 54.9729 13
 9 3 0 106.134 36.4544 6
 -9 -3 0 103.965 31.8116 28
 9 3 0 226.557 46.5748 13
 -9 3 -2 53.2188 43.9871 13
 9 3 2 113.336 44.764 13
 -9 -3 -2 51.4479 25.6663 28
 9 3 2 68.402 34.4115 6
 -9 -3 -4 112.036 33.9424 23
 9 3 4 34.7271 34.4477 6
 -9 -3 -4 132.603 31.9471 28
 -9 3 -4 193.399 55.4102 13
 -9 3 -6 345.691 87.4508 13
 9 3 6 516.132 82.3597 6
 -9 -3 -6 380.841 74.3226 23
 -9 -3 -6 485.742 75.7452 28
 -9 3 -6 414.193 81.3509 15
 -9 3 -8 348.396 67.1663 37
 -9 -3 -8 282.842 53.7836 28
 -9 -3 -8 221.532 55.5352 23
 -9 3 -8 319.659 76.1027 22
 -9 3 -8 375.92 75.4531 13
 9 3 8 292.002 59.3471 6
 -9 -3 -10 207.613 39.8976 28
 -9 3 -10 106.618 46.518 37
 -9 3 -10 282.477 62.256 22
 9 3 10 191.038 42.5401 6
 -9 -3 -10 143.841 40.9275 23
 -9 -3 -12 123.834 36.3606 23
 -9 3 -12 69.3847 51.0544 22
 -9 -3 -12 100.671 32.2389 40
 -9 3 -12 130.121 39.6616 37
 -9 -3 -12 186.877 35.2956 28
 9 3 12 144.892 35.8424 6
 9 3 12 231.613 47.0514 13
 9 3 14 64.221 30.9465 13
 9 3 14 91.9308 24.0451 6
 -9 -3 -14 43.7506 21.1941 28
 -9 3 -14 50.9717 30.9967 37
 -9 3 -16 42.4295 24.8378 37
 -9 -3 -16 32.9995 16.5631 40
 -9 3 -16 17.6688 29.9128 22
 -9 -3 -16 32.9478 21.9456 23
 -9 -3 -16 36.4546 15.9417 10
 -9 -3 -16 12.4925 14.3484 28
 9 3 16 40.4404 21.3861 13
 -9 3 -18 2.02889 16.5584 27
 -9 -3 -18 31.3761 18.0251 23
 -9 -3 -18 39.6454 12.8251 10
 -9 3 -18 -4.08004 14.1727 8
 9 3 18 48.3578 20.7317 5
 9 -4 -15 19.3021 8.42716 14
 9 -4 -15 50.2384 9.85015 9
 9 -4 -13 2.08356 8.05382 9
 9 -4 -11 -20.5335 10.4037 9
 9 4 -11 29.9765 20.7198 6
 9 4 -9 47.4573 24.3612 13
 9 -4 -9 31.2303 11.39 9
 9 4 -9 12.3016 21.215 6
 9 -4 -7 65.4238 15.4979 9
 9 4 -7 116.978 30.2703 13
 9 -4 -5 9.28049 8.88878 9
 -9 -4 3 28.0319 20.6285 40
 9 4 -3 26.2834 21.9492 6
 -9 -4 1 11.9319 22.0413 40
 9 4 -1 53.1927 25.6507 13
 9 4 -1 44.2164 23.0361 6
 -9 -4 -1 10.1469 15.2893 28
 -9 -4 -3 -3.65981 16.1043 28
 -9 -4 -3 17.4165 22.2253 40
 9 4 5 -17.314 29.7704 13
 9 4 5 -6.69443 22.7377 6
 -9 -4 -5 1.81493 15.0469 28
 -9 4 -5 42.9721 28.8812 37
 -9 -4 -5 16.9906 22.0905 40
 9 4 7 3.79987 23.006 13
 9 4 7 -22.9289 18.1761 6
 -9 4 -7 13.9856 31.6537 22
 -9 -4 -7 3.40949 15.6802 28
 -9 4 -7 -3.03046 23.6481 37
 -9 -4 -7 -2.30386 19.6486 40
 -9 -4 -9 27.1219 19.112 40
 -9 4 -9 8.19157 29.1979 22
 9 4 9 -11.3323 16.4377 6
 9 4 9 -3.09785 19.0519 13
 -9 -4 -11 1.75416 17.0827 40
 9 4 11 33.2771 18.0286 13
 -9 4 -11 20.5258 27.4112 22
 9 4 11 11.467 11.6005 6
 10 0 -26 41.2658 10.3083 35
 10 0 -24 7.96244 9.8906 35
 10 0 -24 27.3619 10.6322 31
 10 0 -24 40.5612 13.7998 18
 10 0 -22 42.6834 16.6685 18
 10 0 -20 19.7362 14.4797 31
 10 0 -20 -2.1411 15.931 18
 10 0 -18 180.246 33.5141 31
 10 0 -18 181.129 35.5266 18
 10 0 -16 65.7131 18.979 31
 10 0 -16 57.1374 22.1206 18
 10 0 -14 57.2192 16.6186 31
 10 0 -14 79.9759 28.987 19
 10 0 -14 40.3817 20.9907 18
 10 0 -12 507.712 85.0389 14
 10 0 -12 562.44 87.3769 18
 10 0 -12 472.612 91.3912 19
 10 0 -12 631.577 85.6793 31
 10 0 -10 465.105 76.7 14
 10 0 -10 520.715 78.0674 18
 10 0 -10 460.865 82.6816 19
 10 0 -10 507.138 76.2049 31
 10 0 -8 450.141 69.9694 31
 10 0 -6 252.967 42.2654 18
 10 0 -4 722.92 114.507 18
 10 0 -4 786.107 115.333 14
 10 0 -2 138.166 24.1627 35
 10 0 -2 137.548 25.7651 6
 10 0 -2 148.352 25.7925 7
 10 0 -2 168.189 26.5158 14
 10 0 -2 108.893 24.3068 18
 -10 0 0 533.543 84.005 23
 10 0 0 425.204 63.034 7
 -10 0 0 335.151 77.3485 15
 10 0 0 371.812 60.768 35
 -10 0 -2 455.63 81.2238 23
 -10 0 -2 294.249 77.9288 15
 10 0 2 376.026 60.6221 7
 -10 0 -4 889.295 142.518 36
 -10 0 -6 433.571 87.5161 36
 10 0 6 558.891 84.1107 7
 -10 0 -6 506.078 89.4996 37
 -10 0 -6 589.209 101.255 15
 -10 0 -8 299.901 64.8288 23
 -10 0 -8 390.67 72.5667 15
 -10 0 -8 263.253 49.5806 27
 -10 0 -8 224.37 56.136 37
 -10 0 -8 233.73 54.9717 36
 10 0 8 426.054 54.368 7
 -10 0 -10 237.482 54.9473 8
 -10 0 -10 246.434 66.5915 15
 -10 0 -10 358.262 52.3122 27
 -10 0 -10 304.993 61.3831 37
 -10 0 -10 187.898 56.0346 36
 10 0 10 351.963 53.6664 7
 -10 0 -12 137.209 36.5663 8
 -10 0 -12 139.649 48.3616 15
 -10 0 -12 133.39 31.2485 27
 -10 0 -12 155.06 45.5489 37
 10 0 12 108.925 29.0649 7
 -10 0 -14 88.4326 35.8106 8
 -10 0 -14 51.9107 43.9744 15
 -10 0 -14 87.5239 27.2898 27
 10 0 14 95.9817 25.1814 7
 -10 0 -14 134.757 43.7594 37
 10 0 16 30.349 18.9795 7
 -10 0 -16 47.1062 28.3739 8
 -10 0 -16 22.6421 20.5111 27
 -10 0 -16 23.0059 38.0163 15
 -10 0 -16 33.3322 28.6091 23
 -10 0 -16 16.3557 33.5387 37
 -10 0 -18 187.871 44.7274 37
 -10 0 -18 201.083 36.0436 27
 10 0 18 167.844 32.2585 7
 -10 0 -18 191.334 39.0206 8
 -10 0 -18 62.3802 35.5098 23
 -10 0 -20 -7.24035 18.5025 23
 -10 0 -20 2.19269 17.6427 27
 -10 0 -22 32.0205 16.2856 11
 -10 0 -22 13.1073 18.6757 8
 -10 0 -22 21.6918 15.2383 27
 10 0 22 23.5144 12.0202 6
 10 -1 -25 45.4434 12.7445 31
 10 -1 -25 36.234 13.5195 18
 10 -1 -23 30.1513 13.558 31
 10 -1 -23 -6.14078 11.8183 12
 10 -1 -21 -23.5355 16.0689 31
 10 -1 -21 11.0441 15.0754 12
 10 1 -21 -1.45206 9.65611 18
 10 -1 -21 -4.57591 18.136 21
 10 -1 -21 -22.4701 16.6491 18
 10 -1 -19 3.55338 11.184 9
 10 1 -19 14.2389 14.3168 17
 10 1 -19 9.39138 13.6933 18
 10 -1 -19 21.1062 21.2196 21
 10 -1 -19 -4.61093 19.4642 18
 10 1 -19 10.1656 11.9481 35
 10 -1 -19 -2.10553 17.4133 12
 10 -1 -19 38.3131 19.4192 31
 10 -1 -17 36.3153 14.6515 9
 10 1 -17 42.0861 17.1172 17
 10 -1 -17 35.4211 12.1978 14
 10 -1 -17 62.8938 20.4276 31
 10 1 -17 32.3167 15.9624 35
 10 -1 -17 52.1204 20.6607 12
 10 -1 -17 49.0508 21.7392 18
 10 -1 -17 36.6113 23.9662 21
 10 1 -17 38.7055 17.5512 18
 10 -1 -15 -2.42461 19.8242 18
 10 1 -15 2.49544 16.6266 18
 10 -1 -15 11.2617 23.7175 21
 10 -1 -15 6.65267 10.2511 14
 10 -1 -15 -8.07908 19.7731 31
 10 1 -15 -30.6848 17.0296 35
 10 -1 -15 -11.3211 17.8481 12
 10 -1 -15 -1.81648 12.2721 9
 10 -1 -13 5.71902 18.5077 19
 10 -1 -13 15.682 18.7926 18
 10 1 -13 22.0641 16.4911 18
 10 -1 -13 35.1951 24.3685 21
 10 -1 -13 17.1415 10.8076 14
 10 -1 -13 19.4012 17.2067 31
 -10 -1 13 30.2182 22.2581 36
 10 1 -13 -2.13633 14.447 35
 10 -1 -13 76.3609 19.7313 12
 10 -1 -13 25.7006 15.172 9
 10 1 -11 45.1589 28.7543 19
 10 1 -11 74.6721 19.3987 18
 10 -1 -11 36.1001 17.3324 18
 10 -1 -11 38.0504 15.6136 14
 10 -1 -11 78.8598 19.5838 31
 -10 -1 11 52.1282 24.9016 36
 10 1 -11 56.7184 17.3123 35
 10 -1 -11 52.1825 19.0368 12
 10 -1 -11 37.3917 16.127 9
 10 -1 -9 14.5104 13.515 18
 10 1 -9 32.5734 27.5688 19
 10 1 -9 22.9738 15.5016 18
 10 -1 -9 15.6516 17.183 31
 10 1 -9 23.3334 15.0523 35
 -10 -1 9 17.0277 23.0959 36
 10 -1 -9 9.58823 12.9894 14
 10 -1 -9 14.2546 14.9457 12
 10 -1 -9 12.9761 12.5715 9
 10 -1 -7 380.917 59.4548 9
 10 -1 -7 314.659 59.7094 14
 10 1 -7 357.759 59.5389 35
 10 -1 -7 471.356 61.0573 31
 10 -1 -7 439.342 60.3789 12
 10 1 -7 336.974 60.1212 18
 10 1 -7 277.013 64.2167 19
 10 1 -5 33.3488 14.4759 35
 10 -1 -5 34.8888 12.224 14
 10 1 -5 28.8269 17.549 6
 -10 1 3 24.4272 38.657 36
 10 1 -3 39.9561 17.2638 6
 10 1 -3 14.5264 12.6942 35
 10 -1 -3 37.5974 13.3549 18
 -10 -1 3 32.6351 30.2125 15
 10 -1 -1 229.826 40.2194 35
 -10 1 1 351.616 70.1258 36
 10 -1 -1 266.65 40.9457 9
 10 -1 -1 269.092 41.6089 18
 -10 -1 1 307.973 55.4358 15
 -10 1 -1 6.00505 39.1861 36
 10 -1 1 9.98777 7.13673 9
 -10 1 -1 37.9021 46.6309 23
 10 1 1 25.1832 25.9693 19
 10 -1 1 3.83968 7.52281 18
 -10 -1 -1 9.03978 35.1097 15
 -10 -1 -3 18.198 28.5453 36
 -10 1 -3 -5.61519 41.8223 36
 10 1 3 20.7324 20.8016 19
 10 1 3 41.7011 17.8254 6
 -10 1 -5 20.1711 40.5944 36
 -10 -1 -5 20.5546 27.9252 36
 -10 -1 -5 44.0726 35.8516 23
 -10 -1 -5 -16.8582 43.3122 15
 -10 1 -5 58.8466 45.8997 15
 10 1 5 7.96396 16.6311 6
 10 1 5 38.8911 19.1247 7
 10 1 7 112.618 28.8994 6
 10 1 7 131.183 30.2478 7
 -10 1 -7 83.3511 51.4125 15
 -10 -1 -7 107.128 50.842 15
 -10 -1 -7 74.1027 32.9117 36
 -10 1 -7 94.7665 43.7158 36
 -10 1 -7 115.998 41.6333 22
 -10 1 -7 134.176 43.9835 23
 -10 -1 -7 74.8831 37.2881 23
 -10 -1 -7 75.3106 26.714 8
 -10 1 -7 206.161 44.0176 37
 -10 -1 -9 72.1829 31.0456 28
 -10 1 -9 49.9896 40.3327 22
 10 1 9 82.54 25.8802 6
 10 1 9 58.9774 25.6503 7
 -10 -1 -9 34.5446 46.2186 15
 -10 1 -9 31.3565 41.838 15
 -10 -1 -9 53.7962 26.2352 37
 -10 1 -9 20.9172 34.2546 36
 -10 1 -9 49.4073 31.6029 23
 -10 1 -9 78.1288 33.5494 37
 -10 -1 -9 73.1206 26.8693 8
 -10 1 -11 45.7557 38.3721 22
 -10 -1 -11 -36.1784 44.1854 15
 -10 1 -11 -6.20074 42.9376 15
 -10 -1 -11 19.0519 25.433 37
 -10 1 -11 -9.19561 37.2817 37
 -10 -1 -11 6.36791 25.147 28
 -10 -1 -11 22.7875 19.1773 11
 -10 -1 -11 33.2188 22.2362 8
 10 1 11 -3.31471 20.6253 6
 10 1 11 12.1546 18.4845 7
 -10 1 -13 -6.16911 42.6041 15
 -10 -1 -13 36.0437 46.0256 15
 -10 1 -13 59.0228 32.9273 37
 -10 -1 -13 59.1032 29.8255 37
 -10 -1 -13 62.6862 27.7224 8
 -10 1 -13 22.6972 36.5479 22
 -10 -1 -13 26.768 21.0391 11
 -10 -1 -13 73.9487 24.8101 28
 -10 -1 -13 54.8611 17.4651 27
 10 1 13 83.0231 23.4328 6
 -10 1 -15 -5.97278 39.2451 15
 -10 1 -15 21.953 35.4171 37
 -10 -1 -15 4.66675 31.9064 23
 -10 -1 -15 18.3959 19.894 11
 -10 -1 -15 16.6094 22.8253 8
 -10 1 -15 14.2194 29.398 8
 -10 -1 -15 2.05421 14.0849 27
 -10 1 -15 -17.4921 24.8215 27
 -10 -1 -15 4.91811 18.6545 28
 10 1 15 12.0819 20.008 6
 10 -1 15 21.7956 19.2307 7
 -10 1 -17 37.7386 40.8283 15
 10 1 17 25.3583 20.1117 6
 10 -1 17 2.44554 15.7617 7
 -10 -1 -17 8.48683 25.7046 8
 -10 1 -17 -20.8614 28.7044 8
 -10 1 -17 12.2297 28.2213 37
 -10 -1 -17 -1.9913 15.3416 27
 -10 1 -17 22.1586 23.4884 27
 -10 -1 -17 -8.24483 27.6446 23
 -10 -1 -17 18.4458 21.6834 11
 -10 1 -19 28.7145 21.4808 27
 -10 -1 -19 14.4748 14.0004 27
 -10 -1 -19 43.7632 28.6376 8
 -10 1 -19 -6.94592 24.4534 8
 -10 -1 -19 23.3492 25.1196 23
 -10 1 -21 160.784 34.4336 37
 -10 -1 -21 70.1825 23.384 11
 -10 1 -21 45.9896 19.5568 27
 -10 -1 -21 139.51 31.639 8
 -10 1 -21 33.0562 22.7668 8
 -10 -1 -21 37.419 23.2935 23
 10 1 21 67.863 18.8091 6
 10 -1 21 79.6235 16.7186 7
 -10 -1 -23 79.0859 17.3918 23
 -10 -1 -23 25.9128 15.211 11
 -10 1 -23 98.3363 17.1349 11
 -10 1 -23 19.9253 13.7328 27
 -10 -1 -23 80.93 17.9758 24
 -10 1 -23 45.2076 15.2508 24
 -10 -1 -23 23.4546 16.8311 8
 -10 1 -23 -4.0056 16.8591 8
 -10 -1 -23 29.044 11.9538 31
 10 -1 23 36.0176 11.2468 6
 10 -2 -24 40.1679 12.8433 18
 10 -2 -24 67.9236 13.4721 31
 10 -2 -22 308.571 51.7796 12
 10 -2 -22 279.773 51.6803 18
 10 -2 -22 376.211 51.5622 31
 10 -2 -20 385.52 56.9101 12
 -10 2 20 387.44 72.2286 20
 10 -2 -20 307.465 55.9953 18
 10 -2 -18 549.823 80.4326 31
 10 -2 -18 509.159 78.6761 14
 -10 2 18 512.932 94.6756 20
 10 -2 -18 473.382 80.4948 18
 10 -2 -18 442.586 80.0935 12
 10 -2 -18 557.605 79.8843 9
 10 2 -16 52.0023 21.1406 17
 10 -2 -16 108.341 22.7096 31
 10 -2 -16 82.2247 17.955 14
 10 -2 -16 44.9368 22.0947 12
 10 -2 -16 61.7461 19.0253 9
 -10 2 16 140.604 46.0261 20
 10 -2 -16 50.2723 21.0422 18
 -10 2 14 329.637 71.3002 20
 10 -2 -14 271.378 50.8504 18
 10 -2 -14 353.441 51.5895 31
 10 -2 -14 309.976 51.8326 12
 10 2 -14 240.711 52.4018 17
 10 -2 -14 295.456 49.8747 9
 -10 2 12 22.7203 43.2676 20
 10 -2 -12 18.2026 17.9767 18
 10 -2 -12 7.52707 14.953 31
 10 -2 -12 34.6436 18.7519 12
 10 2 -12 21.0997 22.7944 17
 10 -2 -12 20.8785 15.0777 9
 -10 2 10 336.751 71.9652 20
 10 -2 -10 266.471 46.2118 18
 10 -2 -10 353.457 45.877 31
 -10 2 10 216.078 57.7973 30
 10 -2 -10 194.886 43.7299 9
 10 -2 -10 312.808 47.2203 12
 10 2 -10 216.274 50.8989 17
 10 -2 -8 264.487 40.4273 18
 -10 2 8 154.705 60.5013 20
 10 2 -8 266.174 47.2564 17
 10 2 -8 179.87 42.6748 6
 10 -2 -8 284.109 41.8437 12
 10 -2 -8 193.863 39.3766 9
 -10 -2 6 99.7324 37.8786 23
 10 -2 -6 115.264 22.1585 18
 -10 2 6 194.915 56.0655 20
 10 2 -6 88.1947 29.9859 6
 -10 2 6 95.2373 42.2691 36
 10 -2 -6 96.0937 21.0632 9
 -10 -2 6 46.9094 25.3747 28
 10 2 -6 119.724 36.2928 13
 10 2 -6 133.218 30.5393 17
 -10 -2 4 319.676 66.7083 23
 10 2 -4 240.517 55.3968 6
 10 -2 -4 325.933 49.4079 9
 -10 -2 4 333.648 56.2655 28
 10 -2 -4 302.432 48.852 18
 -10 2 4 486.078 81.6171 20
 10 2 -4 314.035 55.2411 17
 -10 2 4 223.031 60.586 36
 10 -2 -2 244.158 39.3887 9
 10 2 -2 255.745 47.3953 6
 -10 -2 2 190.559 47.0294 28
 10 2 -2 274.523 46.862 17
 -10 2 2 178.366 52.8344 36
 -10 -2 2 327.24 62.3353 23
 10 2 0 68.4919 27.2287 6
 -10 2 0 87.1683 39.0345 36
 -10 -2 0 34.7148 25.0213 28
 -10 -2 0 44.1482 41.2061 23
 10 -2 0 72.9311 14.6516 9
 -10 -2 -2 390.027 62.3911 15
 10 -2 2 319.124 47.726 14
 -10 2 -2 327.695 61.9028 36
 -10 -2 -2 224.512 54.609 28
 10 2 2 233.359 53.0794 6
 -10 -2 -2 306.683 68.4741 23
 -10 -2 -4 24.1809 26.1753 28
 -10 2 -4 20.9107 31.4128 36
 10 2 4 3.88808 27.0167 6
 -10 -2 -4 26.2351 39.0922 15
 10 -2 4 30.5449 10.7966 14
 -10 2 -6 3.71187 27.2636 36
 10 2 6 21.4406 26.3648 6
 -10 -2 -6 31.0785 18.3279 8
 -10 -2 -6 37.4214 28.5171 28
 -10 2 -6 -24.2018 49.7163 15
 -10 2 -8 22.1368 42.8502 22
 -10 2 -8 -7.58545 49.8418 15
 -10 2 -8 33.8944 27.615 36
 -10 -2 -8 22.5484 22.9793 8
 -10 2 -8 -6.21338 46.0845 37
 -10 -2 -8 4.01609 29.1635 28
 10 2 8 -13.5617 27.1824 6
 -10 2 -10 14.3136 47.7668 22
 10 2 10 78.9204 29.2592 6
 -10 2 -10 95.3132 44.9711 37
 -10 2 -10 61.1685 49.1898 15
 -10 -2 -10 55.7791 33.7879 28
 -10 -2 -10 40.8002 26.6775 8
 -10 2 -12 54.6957 44.532 22
 10 2 12 19.9997 25.0422 6
 -10 2 -12 17.0293 42.3406 15
 -10 -2 -12 40.9155 19.6327 11
 -10 2 -12 27.8496 43.0721 37
 -10 -2 -12 27.6853 27.7881 28
 -10 -2 -12 4.69483 32.6186 23
 -10 -2 -12 48.6414 26.305 8
 -10 2 -14 75.6611 46.7702 22
 -10 -2 -14 137.332 31.4586 40
 10 2 14 108.102 31.9802 6
 -10 -2 -14 172.228 32.969 28
 -10 2 -14 135.298 49.7691 37
 -10 -2 -14 77.7273 39.5179 23
 -10 -2 -14 156.487 30.64 11
 -10 -2 -14 100.971 34.2797 8
 10 2 16 3.27584 19.8588 6
 -10 -2 -16 1.91038 15.3016 28
 -10 -2 -16 33.7723 26.6247 23
 -10 2 -16 -12.8312 37.7896 37
 -10 -2 -16 14.6789 22.4177 8
 10 -2 18 43.0248 15.7843 7
 10 2 18 32.4333 18.0818 6
 -10 2 -18 -8.62169 22.358 27
 -10 2 -18 41.2442 26.512 37
 -10 -2 -18 31.976 22.156 24
 -10 -2 -18 8.99177 14.8615 11
 -10 2 -18 -3.55482 23.1199 8
 -10 -2 -18 40.6522 24.3933 8
 -10 -2 -20 153.326 25.529 23
 -10 -2 -20 30.3488 19.4633 11
 10 -2 20 127.692 19.7994 7
 -10 2 -20 29.4192 22.541 27
 -10 -2 -20 124.007 23.6155 24
 -10 2 -20 145.481 30.7137 37
 -10 -2 -20 128.665 20.6792 31
 -10 -2 -20 243.614 31.2837 8
 -10 2 -20 7.54304 23.5527 8
 10 -3 -19 7.67176 8.83697 18
 -10 3 19 47.5216 36.3424 20
 10 -3 -19 13.4102 8.45497 9
 -10 3 19 4.80586 37.3479 36
 10 -3 -17 45.2673 14.6679 14
 10 -3 -17 94.5922 17.7028 12
 10 -3 -17 76.7136 16.8123 18
 -10 3 17 55.3707 40.3321 20
 10 -3 -17 81.6388 16.3313 9
 10 -3 -15 74.2053 17.298 18
 -10 3 15 110.483 40.6569 36
 10 -3 -13 19.2918 12.0122 9
 10 -3 -13 -3.36119 13.1971 12
 -10 3 11 172.928 47.5545 36
 10 3 -11 99.8808 31.0291 6
 -10 3 11 164.571 57.4377 20
 10 -3 -11 157.421 27.3349 9
 10 3 -9 -3.40051 22.4861 6
 -10 3 9 5.27757 35.8288 36
 -10 3 9 -16.4039 46.7572 20
 10 -3 -9 3.55633 12.8953 9
 10 3 -7 105.741 29.1205 6
 -10 3 7 66.1694 37.2614 36
 10 -3 -7 69.5351 18.7857 9
 -10 3 7 136.388 54.4687 20
 10 3 -7 69.5137 31.1914 13
 10 -3 -5 56.6477 15.1101 9
 10 3 -5 22.3954 21.9102 6
 10 3 -5 34.9368 27.8611 13
 10 -3 -3 36.7099 14.1496 9
 10 3 -3 30.3464 25.2838 6
 10 3 -3 13.6982 30.8389 13
 -10 -3 3 44.5052 21.036 28
 10 -3 -1 73.1084 16.2876 9
 -10 -3 1 75.4391 26.7473 28
 10 3 -1 62.7404 28.8318 6
 10 3 -1 72.9465 33.4611 13
 -10 -3 -1 53.0926 24.3346 28
 10 3 1 12.4902 25.1074 6
 10 3 1 5.36814 31.9446 13
 -10 -3 -3 154.657 39.5368 28
 10 3 3 133.263 41.8634 6
 10 3 3 193.616 55.0287 13
 10 -3 3 195.421 31.2599 14
 -10 -3 -5 21.8133 24.1173 28
 10 3 5 4.99618 31.0897 6
 -10 -3 -5 -3.48661 24.4309 23
 -10 3 -7 51.6461 37.4631 15
 -10 -3 -7 3.01998 20.6524 28
 -10 3 -7 -19.6741 34.8686 37
 -10 -3 -7 7.03927 25.2509 23
 -10 3 -7 -14.5312 49.3332 22
 10 3 7 10.0343 29.6367 6
 -10 -3 -9 -26.022 22.4321 28
 -10 -3 -9 6.86218 25.6547 23
 -10 3 -9 -4.50415 32.1747 37
 10 3 9 -13.4716 26.1429 6
 -10 3 -9 -33.7254 42.4904 22
 -10 3 -11 -60.6554 44.7767 22
 10 3 11 -33.1718 24.3093 6
 10 3 11 -14.3 31.1705 13
 -10 -3 -11 22.3949 23.969 40
 -10 3 -13 3.29845 26.9473 37
 10 3 13 11.612 19.393 6
 -10 -3 -13 36.9524 20.4302 40
 -10 -3 -13 36.4779 23.3012 23
 -10 -3 -13 15.155 18.3473 28
 10 3 13 53.7743 29.2947 13
 -10 3 -15 2.56638 23.556 37
 10 3 15 19.1005 14.9384 6
 -10 3 -15 53.7973 30.8778 22
 -10 -3 -15 18.5446 20.5274 23
 -10 -3 -15 14.1766 13.4037 28
 -10 -3 -15 7.80337 12.8411 10
 10 3 15 -17.1931 22.1877 13
 -10 -3 -15 4.74824 15.5105 40
 -10 3 -17 -9.54803 16.7569 27
 -10 -3 -17 -14.3636 16.0571 23
 -10 3 -17 -8.1092 14.4753 8
 -10 -3 -17 3.75622 10.5756 10
 10 -4 -12 53.3708 11.3363 9
 10 -4 -12 38.7919 11.3458 14
 10 -4 -10 22.8016 9.92617 9
 10 4 -10 38.2904 16.7084 6
 10 -4 -8 58.4092 14.8199 9
 10 4 -8 98.1727 24.1576 13
 10 4 -8 98.3756 24.0111 6
 10 -4 -6 10.2429 8.7049 9
 10 4 -6 39.6332 17.6697 6
 10 4 -6 34.8453 20.2614 13
 10 4 -4 41.0373 19.1337 6
 10 4 -4 49.8807 23.2997 13
 -10 -4 2 177.589 41.3464 40
 10 4 -2 165.699 42.6446 6
 10 -4 -2 267.102 37.3782 14
 10 4 -2 241.415 45.3295 13
 -10 -4 0 118.557 33.0363 40
 10 -4 0 162.146 26.2492 14
 10 4 0 188.509 38.596 13
 10 4 0 163.558 35.3893 6
 -10 -4 -2 167.383 31.8496 40
 10 4 2 176.769 33.541 6
 -10 -4 -2 88.7553 26.5763 28
 10 4 2 221.361 38.9181 13
 10 4 4 58.5547 22.764 6
 -10 -4 -4 29.241 19.6038 40
 -10 4 -4 16.3602 27.2144 37
 -10 -4 -4 -10.97 15.2873 28
 -10 4 -4 70.2783 35.6548 22
 10 4 4 109.201 31.2214 13
 10 4 6 197.39 38.1339 6
 -10 4 -6 169.918 40.2663 37
 -10 -4 -6 207.479 35.8867 40
 -10 -4 -6 142.719 32.8174 28
 10 4 6 211.191 41.3763 13
 -10 4 -6 276.28 47.5118 22
 -10 4 -8 39.9043 28.7191 22
 10 4 8 51.1877 18.5811 6
 10 4 8 40.1056 23.7511 13
 -10 -4 -8 59.3302 19.0387 40
 10 4 10 53.9934 17.2439 13
 -10 -4 -10 -1.52061 14.9609 40
 -10 4 -10 20.8899 22.6526 22
 11 -1 -24 46.7177 11.8413 31
 11 -1 -24 13.8785 11.9202 18
 11 -1 -22 133.604 25.6266 31
 11 1 -22 129.664 22.6639 35
 11 -1 -20 150.187 29.4727 18
 11 -1 -20 189.329 29.4357 31
 11 1 -20 153.222 26.5197 18
 11 1 -20 93.7523 27.0494 17
 11 1 -18 19.19 14.7802 17
 11 1 -18 16.3133 13.6755 18
 11 -1 -18 14.1401 18.6804 18
 11 1 -18 9.19735 12.8688 35
 11 -1 -18 29.1144 16.5093 31
 11 -1 -18 34.9486 18.8259 12
 11 -1 -16 79.8188 23.8923 9
 11 1 -16 112.84 26.3343 17
 11 -1 -16 120.629 22.8524 14
 11 -1 -16 143.863 29.3215 18
 11 1 -16 110.206 26.6562 18
 11 1 -16 108.552 25.1526 35
 11 -1 -16 127.261 27.1534 31
 11 -1 -16 128.372 27.825 12
 11 -1 -14 40.6174 16.371 9
 11 1 -14 35.1544 21.9793 17
 11 -1 -14 44.6641 14.8899 14
 11 -1 -14 48.4994 22.3096 18
 11 1 -14 31.4498 19.6855 18
 11 -1 -14 32.8978 20.9503 19
 11 1 -14 77.9755 21.424 35
 11 -1 -14 45.2883 19.7633 31
 11 -1 -14 46.3088 20.6362 12
 11 -1 -12 183.936 38.0396 12
 11 -1 -12 264.155 39.5652 31
 11 -1 -12 169.872 36.2144 14
 -11 -1 12 145.789 43.9769 36
 11 1 -12 239.435 39.2248 35
 11 -1 -12 199.842 37.4889 9
 11 -1 -12 185.446 38.5551 18
 11 1 -12 216.174 49.7156 19
 11 1 -12 314.579 41.0281 18
 11 -1 -12 198.226 41.0909 19
 11 1 -10 336.774 60.5534 19
 11 -1 -10 278.93 50.5617 18
 11 -1 -10 363.5 51.7844 31
 11 -1 -10 321.171 50.5129 14
 -11 -1 10 255.147 56.6194 36
 11 1 -10 293.703 50.0038 35
 11 -1 -10 281.163 49.9043 9
 11 1 -10 269.004 51.0152 18
 11 -1 -8 398.899 62.6001 14
 11 1 -8 381.49 61.7965 35
 -11 -1 8 306.214 68.3164 36
 11 1 -8 374.964 68.5208 19
 11 -1 -8 445.979 62.6748 18
 11 1 -8 373.742 62.6481 18
 11 -1 -8 359.754 61.5761 9
 11 1 -6 754.639 119.022 17
 -11 1 6 1143.75 141.488 36
 11 1 -6 719.958 115.595 35
 -11 -1 6 662.833 122.186 36
 11 -1 -6 805.782 116.56 14
 11 -1 -6 745.473 115.225 9
 11 -1 -6 840.448 116.349 18
 11 1 -6 694.41 116.001 18
 11 1 -6 666.668 120.311 19
 11 -1 -4 17.72 10.8181 9
 11 -1 -4 19.6928 12.7862 18
 11 1 -4 3.71429 25.0923 19
 11 1 -4 42.7858 19.3767 6
 11 -1 -4 42.6246 15.3732 14
 -11 1 4 25.1381 53.2096 36
 11 -1 -4 30.8197 10.8598 35
 -11 -1 4 -14.8408 38.1589 36
 11 1 -4 19.5073 13.3863 35
 -11 -1 4 86.6185 58.8897 23
 11 1 -4 -14.0654 19.117 17
 11 -1 -2 108.898 20.1378 9
 11 1 -2 123.43 33.2127 19
 11 1 -2 97.4552 25.1314 6
 -11 -1 2 133.986 43.694 36
 -11 1 2 83.1062 59.2886 36
 11 -1 -2 100.146 19.5881 35
 11 -1 -2 122.503 22.8826 14
 -11 -1 2 89.2351 65.5496 23
 11 1 -2 102.108 25.6889 17
 11 1 0 68.4583 28.2932 19
 11 1 0 55.7587 20.2333 6
 11 -1 0 89.3284 18.583 14
 -11 -1 0 121.056 39.1451 36
 -11 1 0 60.2698 57.7486 36
 11 -1 0 78.9823 15.655 35
 -11 -1 0 160.145 66.5575 23
 -11 1 0 154.298 71.376 23
 11 1 0 105.678 23.438 17
 -11 -1 0 110.613 40.6477 15
 11 1 2 151.594 30.6066 6
 -11 1 -2 210.628 57.2889 36
 -11 -1 -2 105.936 42.3872 36
 -11 -1 -2 181.295 54.4906 23
 -11 1 -2 175.724 62.9844 23
 11 -1 2 173.02 27.0183 14
 -11 -1 -2 164.745 49.6484 15
 11 1 2 120.932 29.0381 17
 11 1 2 123.617 36.9524 19
 11 1 4 352.024 54.6791 19
 11 1 4 349.408 51.5644 6
 -11 1 -4 153.245 63.5615 36
 -11 -1 -4 240.126 56.0976 36
 -11 1 -4 392.091 76.6473 23
 -11 -1 -4 322.092 66.1493 23
 11 -1 4 272.738 45.4317 14
 -11 1 -4 330.35 59.6065 22
 11 1 4 247.688 46.9383 17
 -11 -1 -4 255.153 65.2949 15
 -11 1 -4 292.368 75.8612 15
 -11 1 -6 70.6348 41.3979 37
 -11 1 -6 45.0972 34.0315 22
 11 1 6 97.3217 26.8824 19
 -11 -1 -6 48.8915 31.9433 36
 -11 1 -6 95.4589 45.8613 36
 -11 -1 -6 41.9276 24.2755 8
 -11 1 -6 78.2494 45.3232 23
 -11 -1 -6 62.4695 38.0465 23
 -11 1 -6 124.382 53.4297 15
 -11 -1 -6 101.098 47.0156 15
 11 1 6 132.041 26.0862 6
 -11 -1 -8 181.244 39.2741 28
 -11 1 -8 68.3646 40.097 22
 11 1 8 54.4457 25.7887 6
 -11 -1 -8 27.9603 49.9579 15
 -11 1 -8 97.3461 52.2366 15
 -11 1 -8 82.7064 43.6764 36
 -11 1 -8 99.0566 40.4016 23
 -11 -1 -8 118.763 29.6348 8
 -11 1 -8 123.843 43.2214 37
 -11 -1 -10 112.848 27.8117 11
 -11 1 -10 107.62 43.5852 22
 11 1 10 143.167 34.0395 6
 -11 1 -10 211.375 55.8452 15
 -11 -1 -10 156.015 56.6664 15
 -11 1 -10 86.2217 39.7796 36
 -11 -1 -10 111.456 31.6796 8
 -11 1 -10 86.919 39.8732 37
 -11 -1 -10 127.285 36.5415 28
 -11 1 -12 68.8677 37.3801 22
 -11 1 -12 107.726 50.3814 15
 -11 -1 -12 179.224 57.7307 15
 -11 -1 -12 69.0975 21.7353 11
 -11 -1 -12 85.3427 29.5318 37
 -11 1 -12 27.8293 32.3958 37
 -11 -1 -12 55.3163 25.7334 28
 -11 -1 -12 29.6192 24.1033 8
 11 1 12 26.7157 22.921 6
 11 -1 12 65.0418 23.001 7
 -11 1 -14 180.529 49.1671 15
 -11 -1 -14 77.2134 24.0978 11
 -11 -1 -14 56.2063 49.8265 15
 -11 1 -14 56.7485 39.3132 37
 -11 1 -14 69.3599 27.783 27
 -11 -1 -14 66.8006 25.4676 28
 -11 -1 -14 144.702 30.1976 8
 -11 1 -14 61.8061 31.898 8
 11 1 14 107.962 25.4895 6
 11 -1 14 61.4726 23.2785 7
 -11 1 -16 235.572 51.8494 15
 -11 1 -16 182.107 41.3065 37
 -11 -1 -16 104.309 41.2026 23
 11 1 16 216.297 35.0561 6
 11 -1 16 165.624 32.8098 7
 -11 -1 -16 149.199 39.1169 8
 -11 1 -16 84.0467 39.4031 8
 -11 -1 -16 195.493 34.9813 11
 -11 -1 -18 89.2591 21.1462 11
 -11 1 -18 23.7333 21.1064 27
 11 1 20 108.738 22.6223 6
 11 -1 20 134.064 20.8105 7
 -11 1 -20 162.543 32.3267 37
 -11 -1 -20 84.357 23.7751 11
 -11 1 -20 50.7861 22.483 27
 -11 1 -20 70.8063 26.8923 8
 -11 -1 -20 142.257 29.9349 8
 -11 -1 -20 86.1813 27.9099 23
 11 -2 -23 93.2974 18.2753 18
 11 -2 -21 3.76104 9.58535 31
 11 -2 -21 23.3395 12.189 18
 11 -2 -19 -12.237 14.8897 31
 11 -2 -17 -8.22838 16.3706 18
 -11 2 17 6.19822 37.5217 20
 11 -2 -17 14.3007 10.9455 14
 11 -2 -17 -4.10814 17.7363 12
 11 -2 -17 -13.9891 14.4302 31
 11 -2 -17 -18.8428 13.0525 9
 11 -2 -15 42.4378 17.8175 9
 11 -2 -15 86.7798 21.925 18
 -11 2 15 68.1553 42.4644 20
 11 -2 -15 53.923 15.9816 14
 11 2 -15 62.2695 21.3352 17
 11 -2 -15 33.8057 21.1236 12
 11 -2 -15 81.273 20.3446 31
 11 -2 -13 62.6602 18.5454 9
 11 -2 -13 38.6779 19.2323 18
 -11 2 13 51.2176 47.173 20
 11 -2 -13 25.6021 15.4822 14
 11 2 -13 49.2574 23.5021 17
 11 -2 -13 89.0438 22.4347 12
 11 -2 -13 23.4893 19.6656 31
 11 -2 -11 24.6185 16.6205 18
 -11 2 11 54.6092 46.1691 20
 11 -2 -11 25.8772 19.4778 12
 11 2 -11 -7.39379 23.2994 17
 11 -2 -11 42.8046 16.749 14
 11 -2 -11 8.14129 15.3319 9
 11 -2 -9 234.06 40.2775 9
 -11 2 9 200.043 60.3361 20
 11 -2 -9 280.597 41.3976 18
 11 2 -9 145.576 45.0052 17
 -11 -2 7 126.59 49.7674 23
 -11 2 7 80.2935 52.3024 20
 11 -2 -7 251.086 32.7661 18
 11 2 -7 120.736 35.0373 6
 -11 2 7 132.386 58.3248 36
 11 -2 -7 174.856 31.4057 9
 -11 -2 7 161.328 33.288 28
 11 2 -7 146.87 36.6298 17
 -11 -2 5 15.6576 39.8071 23
 11 -2 -5 35.6581 11.9933 18
 11 2 -5 -9.79679 20.8739 17
 11 2 -5 22.0356 24.1052 6
 -11 -2 5 8.67086 22.8164 28
 11 -2 -5 11.9989 12.9215 9
 -11 2 5 26.5821 43.1275 36
 11 -2 -3 21.0515 11.2092 9
 11 2 -3 12.6801 20.981 17
 11 -2 -3 5.93167 12.8892 14
 -11 2 3 24.5552 37.2465 36
 -11 -2 3 35.8771 27.127 28
 -11 -2 3 42.821 42.4407 23
 11 2 -3 26.7655 21.9516 6
 11 2 -1 3.68663 21.5386 6
 11 -2 -1 36.4197 12.9991 14
 -11 2 1 49.8731 38.9896 36
 -11 -2 1 37.0861 29.2187 28
 -11 -2 1 -5.61241 42.6563 23
 -11 2 1 78.1836 40.2129 23
 11 -2 -1 19.9419 10.3001 9
 11 -2 1 1.71513 12.2972 14
 -11 -2 -1 3.36789 25.6283 28
 11 2 1 -11.0196 20.3608 6
 -11 2 -1 -24.9154 35.7278 36
 11 -2 3 24.2385 10.5835 14
 -11 2 -3 44.0739 32.2984 36
 11 2 3 7.78702 22.6229 6
 -11 -2 -3 10.3312 24.6132 28
 -11 2 -5 23.5298 32.8029 36
 -11 -2 -5 54.4616 30.761 28
 11 -2 5 8.61119 8.76149 14
 11 2 5 17.0403 22.052 6
 -11 2 -5 18.3453 57.3144 15
 -11 2 -7 -8.25522 52.772 15
 -11 -2 -7 27.2663 30.4932 28
 -11 2 -7 -14.1765 28.031 36
 -11 2 -7 -7.6161 45.7945 22
 -11 2 -7 97.7603 47.3303 37
 11 2 7 27.7162 26.4556 6
 11 2 9 -4.61202 29.0531 6
 -11 -2 -9 -8.00058 29.5279 28
 -11 2 -9 21.6055 45.3357 15
 -11 2 -9 72.6249 51.4882 22
 -11 -2 -9 18.6519 22.4404 8
 -11 2 -9 -12.1349 44.7575 37
 11 2 11 25.2367 27.4391 6
 -11 2 -11 -6.01192 42.6091 15
 -11 -2 -11 -18.1358 27.8861 28
 -11 2 -11 54.4967 49.9542 22
 -11 -2 -11 -15.3021 23.5305 8
 -11 2 -11 49.9058 40.6641 37
 -11 -2 -13 45.2677 30.8646 23
 11 2 13 25.7064 23.8279 6
 -11 2 -13 18.9082 35.0697 15
 -11 -2 -13 10.8274 21.7138 8
 -11 -2 -13 -19.4902 20.8174 40
 -11 2 -13 -19.6237 39.0342 37
 -11 -2 -13 28.6135 23.0066 28
 -11 2 -13 6.15911 39.9179 22
 -11 -2 -15 22.6964 17.7297 40
 -11 -2 -15 23.9513 16.9964 28
 -11 2 -15 67.0393 26.414 27
 -11 -2 -15 30.2661 27.6092 23
 -11 -2 -17 5.80304 18.5594 8
 -11 2 -17 10.5977 22.7457 8
 11 -2 17 9.73237 13.0902 7
 11 2 17 2.64708 17.3007 6
 -11 2 -17 -13.1992 26.1382 37
 -11 -2 -17 14.3012 17.0949 24
 -11 -2 -17 -7.79542 18.2305 23
 -11 2 -17 35.572 23.1631 27
 11 -2 19 14.8433 10.7825 7
 -11 2 -19 1.96118 15.6267 27
 -11 -2 -19 47.5779 16.9683 23
 -11 2 -19 -4.9508 16.1357 8
 -11 2 -19 4.78169 19.8768 37
 11 -3 -18 36.5058 9.13038 9
 11 -3 -18 43.5056 9.81791 18
 -11 3 16 34.6787 42.59 36
 11 -3 -16 50.1206 11.9161 9
 -11 3 16 17.4293 36.7959 20
 11 -3 -16 35.0845 10.3068 18
 11 -3 -16 10.9044 9.46964 14
 -11 3 14 -29.9941 44.099 36
 -11 3 14 13.2424 40.0816 20
 11 -3 -14 60.2298 14.0135 14
 -11 3 12 281.054 64.0026 36
 11 -3 -12 218.726 40.9342 14
 -11 3 12 161.982 58.2165 20
 11 -3 -12 296.32 41.9221 9
 11 -3 -10 120.26 21.8901 9
 11 3 -10 55.9291 24.2886 6
 -11 3 8 240.616 56.5375 36
 11 -3 -8 216.83 36.2114 9
 11 3 -8 177.308 40.027 6
 11 3 -6 467.292 72.4358 13
 -11 3 6 348.577 78.6679 36
 11 3 -6 302.822 68.3604 6
 11 -3 -6 465.553 65.5237 9
 11 -3 -4 99.6081 19.6545 9
 11 3 -4 53.6705 24.8771 6
 11 3 -4 82.5665 28.8423 13
 -11 -3 4 76.9748 22.0089 28
 11 3 -2 172.935 45.2642 6
 11 3 -2 238.374 50.9266 13
 11 -3 -2 237.91 41.8868 14
 -11 -3 2 318.574 46.6991 28
 11 3 0 25.7654 20.6216 6
 11 3 0 -4.60063 30.2315 13
 11 -3 0 1.93035 11.9115 14
 -11 -3 0 8.84331 22.1074 28
 11 3 2 8.04171 26.0994 6
 -11 -3 -2 12.0071 24.3253 28
 11 3 2 73.1174 37.3091 13
 11 -3 2 38.4237 13.1186 14
 11 3 4 58.7645 41.5332 13
 11 3 4 49.1274 31.6751 6
 -11 -3 -4 31.2999 25.7426 23
 -11 -3 -4 81.1914 27.7089 28
 -11 3 -4 100.374 47.0279 15
 -11 -3 -6 36.0717 25.0544 28
 11 3 6 79.57 33.6673 6
 -11 3 -6 14.8163 48.2598 22
 -11 -3 -6 62.5934 25.5964 23
 11 3 6 109.507 44.7823 13
 -11 3 -6 14.2383 37.1042 37
 -11 3 -6 51.9374 38.4398 15
 -11 3 -8 315.451 76.8302 22
 11 3 8 454.212 73.6503 13
 11 3 8 287.089 62.7203 6
 -11 -3 -10 38.3974 23.0207 28
 -11 -3 -10 108.58 28.1559 23
 -11 3 -10 77.7017 33.1085 37
 -11 -3 -12 216.214 37.2408 23
 -11 3 -12 192.084 50.2632 22
 11 3 12 186.516 40.1144 13
 -11 3 -12 143.678 39.8573 37
 11 3 12 190.436 34.5735 6
 -11 -3 -12 204.215 35.8333 40
 -11 -3 -12 104.237 31.2008 28
 -11 3 -14 130.203 34.5906 22
 -11 -3 -14 66.304 21.8701 23
 11 3 14 88.7095 19.737 6
 11 3 14 42.7715 25.0696 13
 -11 3 -14 115.526 27.0945 37
 -11 -3 -14 51.6654 19.7219 28
 -11 -3 -14 54.3014 16.2515 10
 -11 -3 -14 95.2656 19.8373 40
 11 -4 -9 1.08804 7.3576 14
 11 4 -9 -8.75994 12.2063 6
 11 -4 -9 -4.8845 6.08959 9
 11 4 -7 14.0093 15.8173 6
 11 -4 -7 -12.8409 7.93004 14
 11 4 -5 -6.43403 14.9304 6
 11 4 -5 -25.3459 16.4269 13
 11 -4 -5 16.4054 8.40489 14
 -11 -4 3 19.7473 17.0461 40
 11 4 -3 12.7874 18.1475 13
 11 -4 -3 28.3451 9.65326 14
 11 4 -1 -7.3403 17.3582 6
 -11 4 1 -11.9844 28.9803 15
 11 -4 -1 12.7011 6.66306 14
 11 4 -1 -14.1671 19.3747 13
 -11 -4 1 5.42107 15.9784 40
 11 4 1 -9.31366 20.2919 13
 11 4 1 -10.455 16.7406 6
 -11 4 -1 -33.2459 29.8316 37
 -11 -4 -1 3.6002 16.7136 40
 11 4 3 3.25432 21.376 13
 -11 4 -3 40.7993 24.6438 37
 -11 -4 -3 -13.8348 15.9556 40
 11 4 3 7.94854 16.6741 6
 -11 4 -3 -12.7158 29.3254 22
 11 4 5 18.4102 20.4794 13
 -11 4 -5 -2.45255 19.917 37
 -11 -4 -5 11.3594 14.8331 40
 11 4 5 19.2976 18.0379 6
 -11 4 -5 -7.47309 28.3267 22
 11 4 7 -5.07714 16.6977 13
 11 4 7 9.61836 12.048 6
 -11 -4 -7 -13.1522 14.5021 40
 -11 4 -7 -34.8899 25.5878 22
 12 0 -24 71.2267 15.0731 18
 12 0 -24 70.901 14.4898 35
 12 0 -22 13.9177 11.8677 18
 12 0 -22 31.1725 11.1278 35
 12 0 -22 1.79531 11.6666 17
 12 0 -20 48.9209 17.611 18
 12 0 -18 -7.04559 18.8695 18
 12 0 -18 16.0436 15.747 35
 12 0 -16 54.4835 22.107 18
 12 0 -16 70.5289 20.7022 35
 12 0 -14 343.478 72.9879 19
 12 0 -14 480.482 70.7691 18
 12 0 -14 419.803 68.5204 35
 12 0 -12 70.2707 22.464 18
 12 0 -12 108.271 32.0059 19
 12 0 -12 61.0134 19.8249 35
 -12 0 12 48.024 31.8502 36
 12 0 -10 361.679 53.8832 18
 12 0 -10 261.491 58.4611 19
 -12 0 10 257.079 61.3355 36
 12 0 -10 319.159 51.9468 35
 12 0 -8 14.5433 15.9775 18
 12 0 -8 49.2736 23.8714 19
 -12 0 8 56.1043 32.4247 36
 12 0 -8 27.3822 12.6488 35
 -12 0 8 37.4612 42.5992 15
 12 0 -6 19.9674 13.6916 18
 12 0 -6 22.8892 13.349 35
 -12 0 6 31.924 36.7283 36
 -12 0 6 24.5243 39.2854 15
 12 0 -4 44.6861 16.0979 18
 -12 0 4 42.5273 40.7234 15
 12 0 -4 23.5602 12.8675 35
 -12 0 4 35.9643 41.2291 36
 -12 0 2 299.274 80.5559 23
 12 0 -2 253.306 39.2336 6
 12 0 -2 171.868 37.0668 7
 -12 0 2 106.392 56.6532 15
 -12 0 2 224.506 61.5758 36
 12 0 -2 240 36.3621 35
 -12 0 0 1261.7 240.289 15
 12 0 0 1447.17 229.627 7
 -12 0 0 1637.29 241.798 36
 12 0 0 1635.57 230.289 6
 -12 0 0 1429.94 233.136 37
 -12 0 0 2124.88 256.076 23
 -12 0 -2 386.959 93.7693 15
 12 0 2 455.279 74.0187 17
 12 0 2 515.885 76.1441 7
 -12 0 -2 348.095 87.0253 36
 12 0 2 505.823 75.819 6
 -12 0 -2 461.787 81.2293 37
 -12 0 -2 542.881 101.84 23
 -12 0 -4 128.462 58.1244 15
 -12 0 -4 132.073 32.798 8
 -12 0 -4 63.2929 41.4254 36
 12 0 4 164.423 30.8084 7
 -12 0 -4 130.306 38.365 37
 -12 0 -4 110.141 57.8232 23
 -12 0 -6 169.877 49.8135 36
 -12 0 -6 224.74 51.448 37
 -12 0 -6 251.232 65.1346 23
 -12 0 -6 257.893 68.6433 15
 12 0 6 274.332 44.1171 7
 -12 0 -6 205.193 45.7867 8
 -12 0 -8 110.654 41.5514 36
 -12 0 -8 185.136 42.693 37
 -12 0 -8 119.036 48.8293 23
 -12 0 -8 87.4662 55.0703 15
 -12 0 -8 100.602 32.2607 8
 12 0 8 134.727 32.4114 7
 -12 0 -10 291.194 64.9567 15
 12 0 10 237.648 44.0659 7
 -12 0 -10 184.236 45.8083 8
 -12 0 -10 232.747 52.8546 37
 12 0 12 189.141 34.4133 7
 -12 0 -12 180.838 52.4324 15
 -12 0 -12 72.2761 30.8469 28
 -12 0 -12 150.601 41.6386 37
 -12 0 -12 215.219 39.7712 8
 -12 0 -14 245.764 49.2389 8
 -12 0 -14 314.253 61.3556 15
 12 0 14 227.774 43.7471 6
 12 0 14 205.931 42.5821 7
 -12 0 -14 258.553 52.9189 37
 -12 0 -16 284.014 58.1391 23
 12 0 16 325.348 53.6864 6
 12 0 16 305.037 52.8838 7
 -12 0 -16 298.566 57.948 8
 -12 0 -16 442.587 70.6726 15
 -12 0 -18 16.1871 19.7829 23
 -12 0 -18 55.2756 17.9646 11
 -12 0 -18 55.5237 24.2074 8
 12 0 18 46.0518 16.1537 6
 -12 0 -20 14.55 14.0934 11
 12 0 20 40.3503 12.4942 6
 -12 0 -20 14.6577 17.8372 8
 12 -1 -23 2.28331 8.14619 35
 12 -1 -23 2.67514 10.6415 18
 12 -1 -21 1.73682 14.2299 18
 12 1 -21 29.2896 9.21826 35
 12 -1 -19 82.8237 22.0928 18
 12 1 -17 15.4645 14.46 35
 12 1 -17 8.61209 13.7843 18
 12 1 -17 26.6322 16.4453 17
 12 -1 -17 4.79108 18.3317 18
 12 -1 -17 9.79985 16.3418 31
 12 -1 -15 12.5141 19.8152 18
 12 -1 -15 2.08266 18.609 31
 12 -1 -15 -3.51713 11.7974 14
 12 1 -15 2.23808 15.8706 35
 12 -1 -15 7.5945 13.7018 9
 12 1 -15 2.54463 17.3942 18
 12 1 -15 20.1248 18.6294 17
 12 1 -13 -18.6435 18.8794 18
 12 1 -13 -6.78027 20.688 17
 12 1 -13 -4.60784 16.7124 35
 12 -1 -13 19.1873 13.1154 14
 12 -1 -13 -4.91438 18.7977 18
 12 -1 -13 3.21485 19.305 19
 12 -1 -13 16.3946 15.2783 9
 12 1 -11 25.62 19.0129 18
 12 1 -11 56.2477 27.4712 17
 12 -1 -11 59.2335 16.6657 14
 -12 -1 11 27.8778 31.2372 36
 12 1 -11 2.18926 17.9078 35
 12 1 -11 46.3879 30.5707 19
 12 -1 -11 60.7005 19.1511 18
 12 -1 -11 34.4419 18.0977 9
 12 1 -9 120.49 28.8928 18
 12 1 -9 134.13 36.3761 17
 12 -1 -9 139.606 28.0023 14
 -12 -1 9 126.223 39.566 36
 -12 1 9 103.22 68.5318 36
 12 -1 -9 135.466 27.2951 35
 12 1 -9 169.457 28.4046 35
 12 -1 -9 97.3632 26.7798 9
 12 1 -9 174.475 40.006 19
 12 -1 -9 175.501 29.5054 18
 12 1 -7 19.9958 26.2605 19
 12 -1 -7 113.567 20.1602 18
 -12 -1 7 7.88536 49.8127 23
 12 -1 -7 55.9703 20.0078 14
 12 -1 -7 27.1824 14.4896 35
 -12 -1 7 41.0664 32.2589 36
 12 1 -7 54.3977 16.8505 35
 12 -1 -7 53.6744 16.7362 9
 12 1 -7 40.9288 24.0596 17
 12 -1 -5 611.723 101.918 9
 12 -1 -5 791.578 104.335 18
 12 1 -5 636.56 108.364 19
 12 -1 -5 692.574 102.239 35
 -12 1 5 846.149 136.583 36
 -12 -1 5 697.459 112.563 36
 12 -1 -5 677.73 104.006 14
 12 1 -5 589.272 104.861 6
 -12 -1 5 775.636 128.913 23
 12 1 -5 595.147 105.503 17
 12 1 -3 168.307 40.3354 19
 12 1 -3 123.32 32.5341 6
 -12 -1 3 62.8555 41.6537 36
 -12 1 3 247.694 82.8153 36
 12 -1 -3 197.967 27.45 35
 12 -1 -3 133.555 28.9709 14
 -12 -1 3 90.3386 64.4725 23
 12 -1 -3 161.071 28.3876 18
 12 1 -3 121.009 31.6536 17
 -12 -1 3 134.681 44.7901 15
 12 1 -1 47.7578 30.482 19
 12 1 -1 64.0167 21.4657 6
 12 -1 -1 56.1358 19.0802 7
 12 -1 -1 116.151 19.4218 14
 -12 -1 1 76.4324 39.2216 36
 -12 1 1 98.3183 73.5138 36
 12 -1 -1 85.4425 16.6782 35
 12 1 -1 85.0002 23.0553 17
 -12 -1 1 128.247 41.8461 15
 -12 -1 1 140.309 71.7482 23
 12 1 1 40.0442 17.972 6
 12 -1 1 14.6043 15.4571 7
 -12 -1 -1 45.5504 36.8775 36
 -12 1 -1 63.9324 61.8283 36
 -12 -1 -1 31.0687 54.4984 23
 -12 1 -1 20.4681 69.1129 23
 12 -1 1 15.3454 11.8409 14
 12 1 1 22.1007 28.2204 19
 -12 -1 -1 47.7561 38.4111 15
 -12 1 -1 7.74081 49.1828 15
 12 1 1 22.6981 16.792 17
 -12 1 -3 31.3841 52.6143 23
 -12 -1 -3 -6.66729 49.1964 23
 12 1 3 -15.1233 14.0308 17
 -12 -1 -3 -33.8715 40.7541 15
 -12 1 -3 8.14281 51.2713 15
 -12 1 -3 6.47093 55.8683 36
 -12 -1 -3 -30.2368 35.0366 36
 12 1 3 4.12091 23.9948 19
 12 1 3 -2.7629 16.9695 6
 12 -1 3 -25.3383 16.8763 7
 -12 1 -5 24.2198 51.9229 15
 -12 -1 -5 -12.3376 44.2307 15
 12 1 5 6.13158 20.8167 6
 12 -1 5 15.3416 18.5753 7
 -12 1 -5 -18.5323 49.5772 23
 -12 -1 -5 11.7403 39.0796 23
 -12 -1 -5 -8.23134 30.3471 36
 -12 1 -5 5.48659 35.539 36
 -12 1 -5 -5.36751 34.0254 37
 12 1 5 -7.12523 22.5857 19
 12 1 7 177.196 40.5916 6
 12 -1 7 208.069 37.7571 7
 -12 -1 -7 230.576 62.0715 15
 -12 1 -7 122.582 62.441 15
 -12 1 -7 150.944 51.4652 36
 -12 1 -7 144.212 45.7106 22
 -12 1 -7 209.126 50.4861 23
 -12 -1 -7 195.333 38.4251 8
 -12 1 -7 104.554 44.8741 37
 -12 1 -9 -13.3922 39.2 36
 12 1 9 39.2479 27.2175 6
 12 -1 9 56.687 20.2336 7
 -12 1 -9 42.4656 49.9789 15
 -12 -1 -9 36.4744 49.6225 15
 -12 -1 -9 72.9858 26.5517 8
 -12 1 -9 18.2451 28.5606 22
 -12 -1 -9 41.9901 31.3005 28
 -12 1 -9 55.1291 35.8873 37
 -12 1 -11 97.9961 50.6384 15
 -12 -1 -11 59.5007 49.3359 15
 -12 1 -11 65.913 37.5464 37
 -12 -1 -11 63.1816 29.7387 28
 -12 1 -11 126.499 27.6041 27
 -12 -1 -11 104.62 29.9665 8
 12 1 11 144.446 32.0441 6
 12 -1 11 122.904 26.5536 7
 -12 1 -13 41.9312 42.4736 15
 -12 -1 -13 -16.9132 18.0579 11
 -12 1 -13 25.9414 29.5706 37
 12 1 13 -3.12602 21.5351 6
 12 -1 13 33.4157 17.165 7
 -12 -1 -13 2.69415 18.4569 28
 -12 1 -13 7.78404 18.4382 27
 -12 -1 -13 37.8545 22.9489 8
 -12 1 -13 -4.44971 26.9665 8
 -12 -1 -13 42.4449 47.7357 15
 -12 1 -15 8.00555 25.0011 8
 -12 -1 -15 -3.34294 20.239 8
 -12 1 -15 -42.9352 39.3572 15
 12 1 15 30.4045 19.2455 6
 12 -1 15 2.28159 14.3633 7
 -12 1 -15 11.5312 17.4661 27
 -12 -1 -15 -8.12322 17.3192 28
 -12 1 -15 19.1441 34.4519 37
 -12 -1 -15 -3.83708 26.3854 23
 -12 -1 -17 1.99188 14.4487 11
 -12 1 -17 -21.9856 32.2449 15
 12 1 17 2.39622 16.9853 6
 12 -1 17 13.2259 11.4411 7
 -12 1 -17 15.6105 16.0887 27
 -12 1 -17 -6.69695 20.1059 8
 -12 -1 -17 -15.4609 20.7243 8
 -12 1 -17 -12.9895 25.8232 37
 -12 -1 -17 -3.02905 23.5181 23
 12 -1 19 1.63456 12.5035 6
 12 1 19 -3.7428 13.4193 6
 12 -1 19 11.1604 10.6719 7
 -12 1 -19 14.7712 12.0718 27
 -12 1 -19 -36.4713 24.6894 37
 -12 -1 -19 30.8963 18.7385 23
 -12 1 -19 -5.25364 15.5112 8
 -12 -1 -19 -23.8363 19.6342 8
 -12 -1 -19 -1.61004 11.8727 11
 12 -2 -22 96.4218 20.9757 18
 -12 2 22 165.797 51.0448 36
 12 -2 -22 134.203 20.4321 35
 12 -2 -20 369.564 60.2596 18
 -12 2 20 471.321 79.9078 36
 12 -2 -18 151.253 27.2267 18
 12 -2 -18 125.152 23.9717 14
 12 -2 -18 146.101 25.3577 9
 12 -2 -16 93.8739 25.6981 18
 12 -2 -16 145.857 24.3853 9
 12 2 -14 264.331 43.1188 17
 12 -2 -14 192.774 38.1939 9
 12 -2 -14 235.125 40.6284 18
 12 -2 -14 229.034 38.5111 14
 -12 2 12 106.528 55.6567 36
 12 2 -12 57.4235 32.5064 17
 12 -2 -12 165.198 29.148 9
 -12 2 12 162.927 49.497 20
 12 -2 -12 237.544 32.0679 18
 12 -2 -12 124.286 28.6692 14
 -12 2 10 903.98 147.843 36
 12 2 -10 629.25 123.649 17
 12 -2 -10 697.317 120.049 9
 12 -2 -10 770.713 120.797 14
 12 -2 -10 1013.76 122.08 18
 12 -2 -8 56.2139 17.19 18
 12 2 -8 10.9001 23.3148 17
 -12 2 8 -8.87661 59.7255 36
 12 -2 -8 29.6497 13.1942 35
 12 -2 -8 33.5892 16.6005 9
 12 -2 -8 45.8829 17.3903 14
 -12 -2 8 48.6797 37.8017 23
 -12 -2 6 120.629 42.3566 23
 12 -2 -6 41.675 13.5861 18
 12 2 -6 40.7587 20.7715 17
 -12 2 6 -78.0805 62.0253 36
 12 2 -6 32.619 20.763 6
 -12 -2 6 -2.69754 19.2542 28
 12 -2 -6 30.8044 14.7126 9
 12 2 -6 45.5131 25.0187 13
 12 -2 -6 31.5233 17.5228 14
 12 -2 -4 96.6659 17.7968 9
 12 2 -4 54.2594 24.8668 6
 12 2 -4 109.512 26.9966 17
 -12 2 4 70.0479 49.7813 36
 -12 -2 4 55.3664 28.9235 28
 12 -2 -4 44.291 18.2027 14
 -12 -2 4 99.8255 43.3286 23
 12 2 -2 117.537 35.3468 6
 -12 -2 2 137.563 40.3104 28
 12 -2 -2 173.902 30.8206 14
 -12 -2 2 217.769 52.9377 23
 -12 2 2 176.205 59.4225 23
 12 -2 -2 174.857 28.9985 9
 -12 2 2 183.556 54.3811 36
 12 -2 0 196.719 33.3491 14
 -12 -2 0 171.379 55.0702 23
 -12 2 0 197.151 52.8851 36
 -12 -2 0 168.641 42.2274 28
 12 2 0 188.147 40.054 6
 -12 2 -2 41.3981 35.4683 36
 -12 -2 -2 58.8043 29.849 28
 12 -2 2 80.0287 17.5534 14
 12 2 2 86.5317 28.2451 6
 -12 2 -4 542.651 123.326 15
 12 -2 4 610.259 90.319 14
 -12 2 -4 461.056 96.8636 36
 -12 2 -4 726.547 114.093 22
 12 2 4 674.939 98.9923 6
 -12 -2 -4 530.375 96.7529 28
 -12 2 -6 18.0701 63.2098 15
 -12 -2 -6 99.2542 31.2323 28
 -12 2 -6 56.3169 32.8336 36
 -12 2 -6 183.344 55.7557 22
 12 2 6 90.6452 33.2776 6
 -12 2 -6 166.446 60.4331 37
 -12 2 -8 -15.1594 51.4654 15
 -12 -2 -8 19.0571 29.1651 28
 -12 2 -8 -3.17045 24.87 36
 -12 2 -8 55.6988 50.2131 22
 -12 2 -8 -12.4685 51.8433 37
 12 2 8 4.63164 29.8012 6
 12 2 10 47.3764 30.3207 6
 -12 2 -10 110.498 46.9184 15
 -12 2 -10 96.9804 49.0437 22
 -12 -2 -10 93.5589 31.1901 28
 -12 2 -10 22.0838 42.8633 37
 -12 -2 -10 69.5118 27.0141 8
 12 2 12 22.4488 23.1247 6
 -12 2 -12 4.75844 34.9697 37
 -12 -2 -12 36.8961 31.5981 23
 -12 2 -12 -23.0292 40.6272 22
 -12 2 -14 71.1221 31.3338 37
 -12 -2 -14 -2.04661 16.8949 28
 -12 2 -14 15.0534 22.3734 27
 -12 -2 -14 39.4968 20.6651 8
 12 2 14 37.3701 19.6384 6
 12 -2 16 24.1197 14.0549 7
 12 2 16 12.4282 16.2457 6
 -12 2 -16 27.7603 22.9252 37
 -12 -2 -16 20.1805 11.9889 28
 -12 2 -16 21.9188 20.5409 27
 -12 -2 -16 37.4019 17.6603 8
 -12 2 -16 -34.5162 21.9095 8
 -12 -2 -16 46.9777 21.9449 23
 -12 2 -18 4.39244 20.4391 37
 12 -2 18 18.1156 9.52322 7
 -12 2 -18 -11.8592 17.5347 8
 -12 -2 -18 5.27184 14.5426 23
 12 -3 -17 9.27178 5.65487 14
 12 -3 -17 8.42919 7.21302 9
 12 -3 -15 14.7464 8.29531 14
 -12 3 15 71.1102 48.6103 36
 12 -3 -15 55.0966 11.4016 9
 12 -3 -13 9.73849 8.78765 14
 12 -3 -13 1.34047 9.85988 9
 -12 3 13 -26.3842 47.5698 36
 -12 3 11 -6.51703 45.9234 36
 12 -3 -9 3.70304 13.659 14
 12 3 -9 -2.49393 15.581 6
 12 -3 -7 14.346 12.7722 9
 -12 3 7 32.5322 42.0768 36
 12 -3 -7 43.6525 14.54 14
 12 3 -5 42.9197 19.7268 6
 12 3 -5 -3.21883 22.0918 13
 12 -3 -5 26.2255 15.5013 14
 12 -3 -5 33.1345 12.33 9
 12 3 -3 17.1763 23.2964 13
 12 -3 -3 29.539 14.6433 14
 12 3 -3 20.5354 17.1016 6
 12 3 -1 -14.9839 23.7889 13
 12 -3 -1 -16.6925 12.0158 14
 12 3 -1 18.5472 19.3582 6
 -12 3 -1 -7.95111 53.6335 15
 12 3 1 4.22992 28.903 13
 12 -3 1 3.26322 10.6511 14
 12 3 3 53.1342 32.221 13
 -12 3 -3 8.16837 53.8143 22
 -12 3 -3 65.3637 49.6661 15
 12 3 3 14.9036 21.2773 6
 12 3 5 -5.23435 35.3846 13
 -12 -3 -5 22.1654 21.2114 28
 -12 -3 -5 26.573 20.1507 23
 12 3 5 -8.0516 25.0594 6
 -12 3 -5 59.7566 49.7805 22
 -12 3 -7 -24.1756 31.1269 37
 -12 -3 -7 20.5737 18.6794 28
 -12 3 -7 7.92344 28.5677 15
 -12 -3 -7 -15.2545 20.5902 23
 -12 3 -9 -11.3872 39.6375 22
 -12 3 -9 30.7042 28.0083 37
 12 3 9 -20.992 27.9572 13
 12 3 9 -13.2691 22.3862 6
 -12 -3 -9 31.2617 18.4883 28
 -12 -3 -9 2.60977 22.7952 40
 -12 -3 -9 -2.30758 18.5318 23
 -12 3 -11 32.3144 34.9501 22
 -12 3 -11 5.52412 25.8129 37
 12 3 11 29.2377 23.8258 13
 12 3 11 38.0108 18.5142 6
 -12 -3 -11 43.1366 17.6196 28
 -12 -3 -11 21.5816 19.1107 40
 -12 -3 -11 4.01664 16.3609 23
 12 -3 13 45.3135 13.7184 7
 12 3 13 1.81225 13.1331 6
 -12 -3 -13 17.5824 14.1538 23
 12 3 13 37.8442 18.6916 13
 -12 -3 -13 -1.33356 13.1802 40
 -12 3 -13 33.402 17.2215 37
 -12 -3 -13 20.4149 12.7747 28
 -12 3 -13 -18.0901 19.8071 27
 12 4 -6 36.3225 12.9732 6
 12 -4 -6 35.1944 9.39044 14
 12 4 -4 -3.38166 11.6813 6
 -12 4 4 24.7672 31.4323 15
 12 -4 -4 10.2161 6.03554 14
 12 4 -2 -20.1164 14.4261 13
 12 4 -2 25.9951 13.6187 6
 -12 4 0 102.281 29.9984 37
 -12 -4 0 70.7426 17.8209 40
 12 4 0 24.2289 17.9331 6
 12 4 0 93.4467 21.154 13
 -12 4 0 131.698 37.1142 22
 12 4 2 29.5504 19.4546 13
 -12 4 -2 32.5907 27.4135 22
 -12 4 -2 12.59 23.0853 37
 -12 -4 -2 43.5668 15.3178 40
 12 4 2 50.3569 16.5965 6
 13 -1 -22 25.1729 11.8069 18
 13 -1 -22 44.799 11.0566 35
 13 -1 -20 9.75504 11.1034 35
 -13 1 20 7.28848 49.4855 36
 13 1 -20 11.3884 11.619 17
 13 1 -20 -1.13163 8.50797 35
 -13 -1 18 178.736 61.5915 23
 13 1 -18 203.75 36.1782 35
 13 -1 -18 239.325 39.142 18
 13 1 -16 84.0288 20.9947 35
 13 -1 -16 87.9801 20.3183 35
 13 1 -16 46.2132 20.3056 17
 13 -1 -16 92.5933 22.718 18
 13 1 -14 224.924 41.6709 35
 13 -1 -14 300.399 40.7578 14
 -13 1 14 186.131 71.2229 36
 13 -1 -14 218.074 40.3214 35
 13 1 -14 177.647 42.9524 17
 13 -1 -14 208.416 44.986 19
 13 -1 -14 273.093 43.8033 18
 13 1 -12 53.3756 20.9901 35
 13 -1 -12 101.267 20.5948 14
 -13 -1 12 54.4151 57.4839 23
 13 -1 -12 85.6397 20.4572 35
 -13 1 12 94.2933 56.9781 36
 13 1 -12 59.0661 28.4391 17
 13 -1 -12 110.169 24.2776 18
 13 -1 -12 73.361 26.3332 19
 13 1 -10 21.1285 16.7731 35
 13 -1 -10 11.3648 15.6695 14
 -13 -1 10 8.36189 50.2452 23
 13 -1 -10 13.1457 13.2382 35
 -13 1 10 17.72 63.5592 36
 -13 -1 10 14.192 31.9778 36
 13 1 -10 -3.7161 24.3284 17
 13 1 -10 26.1092 27.8639 19
 13 -1 -10 16.3707 15.2914 18
 13 1 -8 155.618 28.1483 35
 13 -1 -8 133.324 29.2128 14
 13 1 -8 103.787 32.3644 17
 -13 -1 8 128.084 57.0238 23
 13 1 -8 82.6211 36.1121 19
 13 -1 -8 174.539 28.7827 18
 -13 1 8 53.0968 79.5806 36
 13 -1 -8 109.687 23.7721 35
 -13 -1 8 71.878 39.4002 36
 13 -1 -6 28.549 17.0322 14
 13 1 -6 9.8008 21.8225 17
 -13 -1 6 32.3968 51.493 23
 13 1 -6 20.3823 27.0672 19
 13 -1 -6 38.0516 16.7131 18
 -13 -1 6 -8.79793 32.677 36
 13 -1 -6 30.0402 13.7582 35
 13 1 -4 578.142 100.378 6
 13 -1 -4 661.547 98.7649 14
 13 1 -4 539.359 99.7754 17
 -13 -1 4 696.637 124.048 23
 13 1 -4 747.68 106.458 19
 13 -1 -4 593.697 97.7957 18
 -13 -1 4 549.577 106.33 36
 13 -1 -4 678.394 97.1084 35
 13 1 -2 544.566 86.106 6
 13 -1 -2 517.536 83.0056 14
 -13 -1 2 506.549 95.6722 15
 13 1 -2 497.029 85.3454 17
 -13 1 2 415.274 98.5612 15
 -13 -1 2 449.593 107.679 23
 -13 -1 2 530.71 91.8926 36
 13 -1 -2 561.001 81.6937 35
 -13 1 2 676.138 133.349 36
 13 1 -2 508.062 90.7516 19
 13 1 0 490.725 84.9316 19
 13 1 0 544.253 80.8637 6
 13 -1 0 441.602 76.6897 14
 13 -1 0 489.739 78.3015 7
 -13 -1 0 563.582 109.452 23
 -13 1 0 851.672 137.532 23
 -13 -1 0 517.457 86.4051 36
 -13 1 0 598.087 118.743 36
 -13 -1 0 525.703 92.9538 15
 13 1 0 477.985 79.1423 17
 -13 1 0 369.364 98.0423 15
 -13 1 -2 188.765 78.9848 15
 13 1 2 310.4 54.6873 17
 -13 -1 -2 350.798 71.8518 15
 -13 -1 -2 362.084 87.7936 23
 -13 1 -2 337.108 80.7649 36
 -13 -1 -2 211.469 63.1249 36
 13 1 2 375.697 64.1524 19
 13 1 2 360.142 57.4464 6
 13 -1 2 356.57 56.5556 7
 13 1 4 42.8633 25.8125 19
 -13 1 -4 50.2083 57.787 15
 -13 -1 -4 5.88253 45.5408 15
 -13 1 -4 89.4212 42.9415 37
 -13 1 -4 66.9306 52.7458 23
 -13 -1 -4 44.973 51.8435 23
 -13 -1 -4 33.621 33.0721 36
 -13 1 -4 66.1799 47.0194 36
 13 1 4 21.4568 20.8461 6
 13 -1 4 32.0995 17.9197 7
 13 1 6 42.0964 23.1806 19
 -13 -1 -6 75.7087 44.8594 15
 -13 1 -6 121.458 62.4145 15
 -13 -1 -6 30.842 31.0616 28
 13 1 6 63.7307 26.3023 6
 13 -1 6 63.7785 22.7611 7
 -13 1 -6 25.8107 37.1871 37
 -13 1 -6 5.10465 38.8272 36
 -13 -1 -6 80.6068 42.2372 23
 -13 1 -6 74.1017 38.5212 23
 -13 1 -8 59.6454 54.6743 15
 -13 -1 -8 40.3203 45.917 15
 -13 -1 -8 104.215 34.8596 28
 -13 1 -8 -4.51267 37.2041 36
 -13 1 -8 -14.824 37.6065 37
 13 1 8 7.09129 23.4535 6
 13 -1 8 -35.1858 20.789 7
 -13 -1 -8 34.8734 20.9726 8
 13 1 10 27.6672 24.6071 6
 13 -1 10 80.8711 21.8593 7
 -13 1 -10 45.9793 36.8845 37
 -13 -1 -10 41.5472 29.355 28
 -13 1 -10 13.4387 49.0816 15
 -13 -1 -10 27.7311 44.6375 15
 -13 -1 -10 76.7297 25.3205 8
 13 1 12 215.174 39.903 6
 13 -1 12 159.268 34.3818 7
 -13 1 -12 149.738 47.0792 37
 -13 -1 -12 174.521 57.0547 15
 -13 1 -12 131.074 40.0464 8
 -13 -1 -12 207.882 38.1708 8
 -13 1 -12 202.539 53.4184 15
 -13 -1 -14 108.112 26.1991 28
 -13 -1 -14 160.364 31.3401 8
 -13 1 -14 104.922 36.6148 37
 -13 1 -16 168.594 35.6268 37
 -13 -1 -16 140.601 28.8661 8
 -13 1 -16 78.3622 28.7377 8
 -13 1 -16 175.482 42.8096 15
 -13 -1 -16 87.6947 30.9887 23
 13 1 16 128.826 27.6466 6
 13 -1 16 124.057 24.4024 7
 -13 1 -18 -7.20885 16.7834 8
 -13 -1 -18 14.4648 15.2202 8
 13 -1 18 44.7597 12.2041 6
 13 1 18 36.5761 13.573 6
 13 -1 18 11.8727 10.4802 7
 -13 -1 -18 17.8238 17.172 23
 -13 1 -18 59.0027 23.3523 37
 13 -2 -19 -5.02598 10.0627 18
 13 -2 -19 -3.05637 7.74588 35
 13 -2 -17 9.41019 12.2886 18
 13 -2 -17 3.58723 7.93607 14
 13 -2 -17 11.4049 8.89457 35
 -13 2 17 27.8669 45.1385 36
 13 -2 -15 17.9338 10.4927 14
 -13 2 15 -7.56003 50.3852 36
 13 -2 -15 15.9317 10.7774 35
 13 2 -13 -2.77081 19.1697 17
 13 -2 -13 3.50985 12.2168 14
 -13 2 13 -41.9941 54.4 36
 13 -2 -13 -11.663 14.6411 18
 13 -2 -13 8.75676 12.7727 9
 13 2 -11 -3.30822 22.6051 17
 13 -2 -11 96.0925 18.3134 14
 13 -2 -11 38.6562 14.2272 35
 -13 2 11 85.3207 61.0118 36
 13 -2 -11 46.0405 22.1102 19
 13 -2 -11 67.4025 18.9176 18
 13 -2 -11 53.0531 17.2634 9
 13 2 -9 49.1053 24.3177 17
 -13 2 9 10.4797 71.8201 36
 13 -2 -9 39.3083 12.2202 35
 13 -2 -9 26.2778 14.9761 14
 13 -2 -9 32.5738 15.4176 9
 13 -2 -9 51.6185 15.939 18
 13 -2 -7 15.3665 11.2136 18
 13 2 -7 -10.1658 22.8568 17
 -13 2 7 -10.7286 72.8351 36
 13 -2 -7 -17.9582 15.2394 14
 -13 -2 7 5.06529 38.741 23
 13 -2 -7 5.42837 11.965 9
 -13 -2 7 -4.54781 18.1649 28
 -13 -2 5 -14.5575 22.6254 28
 13 -2 -5 12.9899 14.7321 14
 -13 -2 5 50.0152 40.335 23
 13 2 -5 22.0915 19.8824 6
 13 -2 -5 4.91433 10.1236 9
 -13 2 3 -7.80478 50.1973 36
 13 -2 -3 4.05218 12.0745 14
 -13 -2 3 -5.05628 37.2833 23
 -13 2 3 -8.12899 55.1888 23
 -13 -2 3 -13.7056 26.0786 28
 13 2 -3 16.9185 18.763 6
 -13 2 1 30.4234 42.5849 36
 13 -2 -1 26.6628 13.5882 14
 -13 -2 1 -15.7205 37.3998 23
 -13 -2 1 39.1592 29.4243 28
 13 2 -1 55.1677 23.3767 6
 -13 2 -1 -24.0722 77.9586 15
 -13 2 -1 -29.056 36.6623 36
 13 -2 1 -1.79385 10.945 14
 -13 -2 -1 13.8148 26.5483 28
 13 2 1 -3.51663 20.4087 6
 13 -2 1 9.13775 13.827 7
 -13 2 -1 -19.3386 39.9494 22
 -13 2 -3 43.7427 31.5251 36
 -13 2 -3 82.3384 41.3361 22
 -13 -2 -3 50.577 25.8424 28
 13 2 3 83.2832 26.7389 6
 -13 2 -5 -107.947 75.4376 15
 -13 2 -5 16.9998 28.6395 36
 -13 2 -5 24.629 40.9959 22
 -13 -2 -5 3.39862 26.7806 28
 13 2 5 -25.0368 27.2277 6
 -13 2 -5 14.6013 49.5689 37
 -13 2 -7 15.9284 55.4517 15
 -13 2 -7 23.7798 25.2706 36
 -13 2 -7 35.2405 41.3991 22
 -13 -2 -7 -3.45307 25.9034 28
 13 2 7 4.42586 29.8813 6
 -13 2 -7 -31.997 47.2003 37
 13 -2 9 15.2714 16.1472 7
 13 2 9 59.3896 29.6149 6
 -13 2 -9 61.9482 44.8463 15
 -13 2 -9 11.0133 44.7725 37
 -13 2 -11 -18.4557 38.6246 37
 -13 2 -11 24.2595 20.3819 27
 -13 -2 -11 28.0902 23.2181 28
 -13 2 -11 -9.56084 33.9901 22
 -13 2 -11 46.6338 35.9522 15
 13 -2 13 55.4305 16.7569 7
 13 2 13 38.1614 20.5315 6
 -13 2 -13 -3.73377 31.7458 37
 -13 2 -13 39.2956 27.5795 15
 -13 -2 -13 61.8025 26.0661 23
 -13 2 -13 -4.08446 28.0747 8
 -13 -2 -13 11.9614 19.0921 28
 -13 2 -13 16.521 18.842 27
 -13 -2 -15 -11.3461 18.2947 23
 13 2 15 13.3824 15.0448 6
 13 -2 15 -1.67499 10.8495 7
 -13 2 -15 -17.0563 27.5539 37
 -13 2 -15 3.2115 20.8013 8
 13 -3 -14 29.7137 11.1079 14
 13 -3 -14 73.8176 11.8204 9
 13 -3 -12 17.8838 9.24962 14
 -13 3 12 48.906 47.6391 36
 13 -3 -12 41.0212 10.586 9
 13 -3 -10 75.488 17.417 14
 -13 3 10 87.1538 47.5133 36
 13 -3 -10 85.1722 16.6996 9
 13 -3 -8 129.785 26.6724 14
 -13 3 8 118.469 49.3501 36
 13 -3 -8 154.986 25.4709 9
 13 3 -6 68.2462 19.9753 6
 13 -3 -6 64.2376 14.6661 9
 13 3 -4 152.767 28.9156 6
 13 3 -4 114.37 30.8802 13
 -13 -3 2 -15.5702 17.6434 28
 13 3 -2 37.6395 20.8822 13
 -13 -3 0 22.9459 21.0182 28
 13 -3 0 40.2672 13.086 14
 -13 3 -2 103.744 51.3001 22
 -13 3 -2 65.9792 45.684 15
 -13 -3 -2 -9.22076 19.6615 28
 13 3 2 14.7485 24.9409 13
 13 3 4 9.70187 18.4632 6
 13 3 4 16.402 26.5782 13
 -13 3 -4 5.05078 39.0312 15
 -13 3 -4 34.1747 49.5755 22
 -13 3 -4 22.5373 31.0065 37
 -13 -3 -4 -4.28164 15.9015 28
 13 3 6 32.3551 22.4656 6
 -13 3 -6 29.6747 31.2734 15
 13 3 6 57.7926 29.9177 13
 -13 3 -6 38.153 31.2995 37
 -13 -3 -6 61.9045 18.8 28
 -13 3 -8 71.247 40.69 22
 -13 -3 -8 6.9003 14.2441 28
 13 3 8 61.1184 27.6898 13
 -13 3 -8 37.605 27.4809 37
 13 -3 8 30.4375 13.5996 7
 13 3 8 42.6587 20.1335 6
 -13 -3 -8 18.1294 21.4778 40
 -13 -3 -8 33.4447 16.2918 23
 13 -3 10 192.669 23.7541 7
 13 3 10 169.738 26.1622 6
 -13 -3 -10 127.909 25.2679 40
 -13 -3 -10 51.3032 21.3815 28
 13 3 10 161.04 31.2817 13
 -13 3 -10 105.796 28.8401 37
 -13 3 -10 150.214 36.9102 22
 -13 -3 -10 38.4319 21.4351 23
 14 0 -22 73.0274 14.0409 35
 -14 0 22 -42.0319 287.373 23
 14 0 -20 30.0746 10.3082 35
 14 0 -20 8.59208 10.7358 18
 14 0 -20 48.2288 15.0198 17
 14 0 -18 145.467 30.0838 17
 14 0 -18 172.832 29.2052 35
 -14 0 18 105.861 60.4943 36
 14 0 -16 194.089 35.6969 18
 -14 0 16 150.338 60.0628 36
 14 0 -14 35.8441 18.656 18
 14 0 -14 34.102 18.0371 35
 -14 0 14 62.2937 37.5949 36
 14 0 -14 67.9251 31.0354 19
 14 0 -12 200.767 33.6771 18
 14 0 -12 147.267 31.3591 35
 -14 0 12 141.791 48.8288 36
 14 0 -12 179.825 43.9203 19
 -14 0 10 70.0868 37.8351 36
 14 0 -10 4.52265 15.3509 18
 14 0 -10 18.5881 14.4974 35
 14 0 -10 21.1762 26.7607 19
 -14 0 8 21.6733 40.0116 36
 14 0 -8 48.8093 26.458 19
 -14 0 8 57.8633 45.576 15
 14 0 -8 56.6428 17.9995 18
 14 0 -8 69.5271 17.6886 35
 -14 0 6 192.411 53.9586 36
 14 0 -6 140.12 39.1932 19
 -14 0 6 124.729 64.3505 23
 -14 0 6 188.451 61.4982 15
 14 0 -6 227.606 34.355 35
 -14 0 4 237.333 80.2563 23
 -14 0 4 356.328 68.9376 15
 14 0 -4 223.209 50.114 19
 -14 0 4 232.27 61.3715 36
 -14 0 2 425.386 80.7035 36
 -14 0 2 471.176 83.7071 15
 14 0 -2 350.285 64.3371 17
 -14 0 0 353.501 87.09 23
 14 0 0 362.577 49.5547 6
 -14 0 0 223.167 66.2297 36
 -14 0 0 213.422 65.2839 15
 14 0 0 244.47 46.7775 17
 -14 0 -2 77.1951 72.6939 23
 14 0 2 114.783 25.7865 6
 14 0 2 109.821 24.295 7
 -14 0 -2 93.9652 45.0466 36
 -14 0 -2 52.7583 49.2563 15
 -14 0 -4 44.2484 54.3783 23
 14 0 4 8.08457 16.8439 6
 14 0 4 5.47751 17.7533 7
 -14 0 -4 14.1787 39.135 36
 -14 0 -4 -60.8482 47.6367 15
 -14 0 -6 4.30543 31.4284 36
 14 0 6 23.3298 20.0417 6
 14 0 6 35.1913 21.2494 7
 -14 0 -6 51.5581 45.7862 23
 -14 0 -6 69.883 23.4004 8
 -14 0 -6 122.463 52.8886 15
 -14 0 -8 237.158 69.1947 15
 14 0 8 336.964 52.0486 6
 14 0 8 250.853 50.0166 7
 -14 0 -8 291.85 51.0951 8
 -14 0 -8 260.131 52.4759 37
 -14 0 -10 73.2374 25.166 8
 -14 0 -10 110.676 49.7064 15
 14 0 10 101.867 26.3373 6
 14 0 10 104.873 25.3576 7
 14 0 12 909.231 119.655 6
 -14 0 -12 785.138 129.587 15
 -14 0 -12 828.237 120.465 37
 -14 0 -12 600.481 117.858 28
 -14 0 -14 63.1413 30.6138 23
 14 0 14 119.95 23.8022 6
 -14 0 -14 110.526 26.3626 8
 -14 0 -14 120.851 40.0159 15
 -14 0 -14 108.383 28.197 37
 -14 0 -16 -2.06379 14.7117 8
 14 0 16 1.67338 11.7892 6
 14 -1 -21 -10.2121 8.55501 18
 14 -1 -21 5.74936 7.11423 35
 -14 1 21 10.9447 80.6957 36
 14 -1 -19 1.54006 9.97597 18
 14 -1 -19 1.28501 7.96478 35
 14 1 -19 -10.7602 12.8905 17
 -14 -1 17 51.0594 50.9925 23
 -14 1 17 -17.386 56.7067 36
 14 -1 -17 -1.57482 12.3148 35
 14 1 -17 13.5044 13.2909 17
 14 1 -15 60.0951 21.6002 17
 14 -1 -15 99.3061 22.3358 18
 -14 -1 13 65.0613 61.9297 23
 14 -1 -13 117.899 21.8594 35
 -14 1 13 87.6748 64.5188 36
 14 1 -13 58.9787 24.4238 17
 14 1 -13 96.3697 23.2709 35
 14 -1 -13 89.1606 26.8404 19
 14 -1 -13 124.884 24.8869 18
 14 -1 -11 131.228 26.5202 35
 -14 1 11 122.36 68.2257 36
 14 1 -11 114.844 33.4034 17
 -14 -1 11 156.809 67.0476 23
 14 -1 -11 213.217 31.4029 18
 14 -1 -11 83.5839 33.5379 19
 -14 -1 9 -23.8305 58.5684 23
 14 -1 -9 -2.29574 14.2319 18
 14 1 -9 27.7781 22.1738 17
 -14 -1 9 -20.9704 33.8147 36
 -14 1 9 10.8602 72.7778 36
 14 -1 -9 -3.67108 12.3861 35
 14 -1 -9 9.21133 15.3341 14
 14 1 -9 24.3835 28.633 19
 14 -1 -9 3.8904 25.5533 19
 -14 -1 7 22.5445 52.1443 23
 14 -1 -7 47.5384 18.7087 14
 14 -1 -7 25.0238 17.0628 18
 14 1 -7 32.6762 22.8636 17
 -14 -1 7 55.5803 31.7615 36
 -14 1 7 64.4746 94.298 36
 14 -1 -7 85.917 17.0291 35
 14 1 -7 20.1733 29.4474 19
 -14 1 5 110.833 130.927 23
 -14 -1 5 -22.2894 49.2554 23
 14 -1 -5 38.2586 18.0724 14
 14 -1 -5 20.066 12.8212 35
 -14 -1 5 -3.86359 29.3108 36
 -14 1 5 29.0797 90.867 36
 14 1 -5 8.35164 28.3857 19
 -14 1 5 34.9489 45.0909 15
 14 1 -5 44.7543 21.5579 17
 -14 1 3 -21.0327 46.0247 15
 14 1 -3 52.2071 20.4875 17
 -14 -1 3 22.4077 55.9092 23
 -14 1 3 109.579 148.874 23
 -14 -1 3 65.1078 32.4014 36
 -14 1 3 181.905 101.605 36
 14 1 -3 -4.45473 28.3029 19
 14 1 -3 38.0247 21.0347 6
 -14 -1 1 5.26978 40.8921 15
 14 1 -1 47.9442 19.4617 17
 -14 1 1 65.5875 49.6381 15
 -14 -1 1 81.1814 57.709 23
 -14 1 1 15.882 110.766 23
 -14 1 1 67.6242 77.3129 36
 -14 -1 1 111.323 33.1846 36
 14 1 -1 56.3521 33.4089 19
 14 1 -1 28.2248 19.1648 6
 14 1 1 -4.59773 29.9924 19
 -14 1 -1 36.3176 37.7488 37
 -14 1 -1 31.3555 77.8956 23
 -14 -1 -1 42.2583 48.7273 23
 -14 1 -1 17.0895 63.3433 36
 -14 -1 -1 11.6049 27.739 36
 14 1 1 -12.0527 17.6458 6
 14 -1 1 11.1716 14.7819 7
 -14 1 -1 7.68524 50.1293 15
 14 1 1 -17.8444 14.757 17
 -14 -1 -1 -10.7838 39.7572 15
 14 1 3 186.348 39.1523 19
 -14 1 -3 206.832 66.2026 15
 -14 -1 -3 120.866 47.704 15
 -14 1 -3 165.9 44.7214 37
 -14 1 -3 252.794 65.4125 23
 -14 -1 -3 90.8081 53.0867 23
 -14 -1 -3 142.854 39.0171 36
 -14 1 -3 237.024 62.5656 36
 14 -1 3 142.919 29.1379 6
 14 1 3 104.711 31.8022 6
 14 -1 3 140.371 30.0503 7
 14 1 5 -23.2098 24.0469 19
 -14 -1 -5 5.67829 40.4791 15
 -14 1 -5 23.7634 58.085 15
 -14 -1 -5 14.2368 25.5211 28
 14 1 5 -3.27889 20.3231 6
 14 -1 5 2.74296 18.9792 7
 -14 1 -5 -13.7245 33.7318 37
 -14 1 -5 16.0614 47.9944 36
 -14 -1 -5 35.276 40.6756 23
 -14 1 -5 -5.3978 39.5824 23
 -14 1 -7 118.08 45.9087 36
 -14 1 -7 70.6714 39.4857 37
 -14 -1 -7 64.7016 46.2584 15
 -14 1 -7 111.812 58.2972 15
 -14 -1 -7 114.984 34.2366 28
 14 1 7 138.144 33.228 6
 14 -1 7 124.702 27.1199 7
 -14 1 -9 6.73403 49.6637 15
 -14 -1 -9 -30.0019 40.4907 15
 -14 1 -9 13.1896 19.9926 8
 -14 1 -9 -8.24483 29.239 37
 14 1 9 20.3875 21.8846 6
 14 -1 9 9.97747 17.2965 7
 -14 1 -11 22.2043 30.7912 37
 -14 -1 -11 41.2082 23.6794 28
 -14 -1 -13 13.8987 17.3028 28
 14 -1 13 -8.13592 15.1067 6
 14 1 13 41.1016 20.0506 6
 14 -1 13 47.0866 15.9858 7
 -14 1 -13 32.0642 29.6127 37
 -14 -1 -13 13.4861 25.2897 23
 -14 1 -13 4.97761 37.207 15
 -14 -1 -13 34.0036 15.9423 8
 -14 1 -13 2.8522 18.1731 8
 -14 1 -15 -15.6278 27.6558 15
 -14 -1 -15 -2.55394 20.9494 23
 -14 1 -15 -2.48073 17.6824 8
 -14 -1 -15 20.6802 13.7447 8
 14 -1 15 8.39851 12.2716 6
 14 1 15 41.3223 15.4686 6
 14 -1 15 28.0378 13.1729 7
 -14 1 -15 55.1246 24.1944 37
 14 -2 -18 42.6289 11.0409 18
 -14 2 18 183.534 60.3236 36
 14 -2 -16 110.581 21.2414 18
 14 -2 -16 109.339 19.322 35
 -14 2 16 48.3497 63.6884 36
 14 -2 -14 128.887 27.1754 18
 14 -2 -14 154.509 26.6847 14
 -14 2 14 79.1959 69.853 36
 14 -2 -14 163.334 25.9929 35
 14 -2 -12 175.17 31.6905 18
 14 -2 -12 181.307 30.2426 35
 -14 2 12 225.866 84.1803 36
 14 -2 -10 65.3121 18.7756 14
 -14 2 8 572.354 116.646 36
 14 -2 -8 352.939 59.9278 14
 14 -2 -6 206.514 37.582 14
 -14 -2 6 186.113 50.5964 23
 -14 2 6 295.974 97.8678 23
 -14 2 6 306.691 88.9043 36
 14 -2 -4 1.99237 12.9154 14
 14 2 -4 -2.81711 18.5092 6
 -14 -2 4 58.5993 24.5745 28
 -14 -2 4 -31.6757 34.4383 23
 -14 2 4 -34.5529 68.3658 23
 -14 2 4 -34.5314 58.9839 36
 -14 2 2 161.511 82.3659 15
 14 -2 -2 185.281 30.9539 14
 14 2 -2 129.085 34.0863 6
 -14 -2 2 175.512 39.4752 28
 -14 -2 2 132.867 43.83 23
 14 -2 0 47.3346 14.5122 14
 -14 2 0 -5.01791 41.0334 36
 -14 -2 0 33.238 27.8975 28
 14 2 0 65.9054 22.3852 6
 -14 2 0 57.3418 81.5652 15
 -14 2 -2 150.167 49.3389 36
 14 2 2 271.839 45.3702 6
 14 -2 2 229.621 39.0747 7
 -14 -2 -2 193.844 44.1481 28
 14 2 4 47.1953 27.7486 6
 -14 2 -4 142.703 54.1105 37
 -14 2 -4 90.7127 74.5837 15
 14 2 6 101.455 36.5156 6
 -14 2 -6 191.717 34.661 36
 -14 2 -8 624.054 103.743 37
 -14 -2 -8 599.429 94.2687 28
 14 -2 8 525.094 91.2693 7
 -14 2 -8 789.674 112.004 15
 -14 2 -10 48.2446 37.1417 37
 -14 2 -10 142.56 43.8288 15
 -14 -2 -10 97.6234 32.1686 23
 -14 -2 -10 107.273 26.8622 28
 14 -2 10 109.135 22.7536 7
 14 2 10 73.5454 28.8013 6
 14 2 12 2.61457 16.7844 6
 14 -2 12 3.50814 13.0486 7
 -14 2 -12 45.0481 24.2741 15
 -14 2 -12 34.4746 30.4957 37
 -14 -2 -12 -16.2311 22.8451 23
 -14 -2 -12 42.4283 16.3427 28
 -14 2 -12 -6.79414 19.4433 8
 14 -3 -11 3.31683 6.81657 14
 14 -3 -9 3.91079 9.31062 14
 14 -3 -7 2.85843 9.33162 14
 14 -3 -5 -1.46405 9.29143 14
 -14 3 5 -48.4234 58.198 15
 14 3 -5 -3.53806 12.6918 6
 14 -3 -3 -8.43666 10.5441 14
 14 3 -3 6.19385 13.6098 13
 14 3 -3 -20.9149 14.8789 6
 -14 3 3 -8.06511 54.0589 15
 -14 3 3 26.0504 41.4435 22
 -14 -3 1 35.1982 17.3875 28
 14 -3 -1 75.2015 14.0967 14
 14 3 -1 60.3132 20.1604 13
 14 3 -1 32.4369 17.2534 6
 -14 3 1 88.8158 54.908 15
 -14 3 1 101.361 41.2383 22
 -14 3 -1 -10.4722 40.0656 22
 -14 -3 -1 -5.36825 14.9904 28
 -14 3 -1 79.5905 49.8199 15
 14 3 1 2.21384 15.1735 6
 -14 3 -1 24.4289 35.2515 37
 14 3 1 34.201 20.5595 13
 -14 -3 -3 -27.7099 16.8427 28
 -14 3 -3 27.9607 39.0783 15
 14 3 3 16.8709 15.2809 6
 -14 3 -3 -21.1218 36.0147 37
 14 3 3 26.508 21.1202 13
 -14 3 -5 43.158 36.0492 22
 14 3 5 17.3132 17.4496 6
 -14 3 -5 9.88958 28.4592 15
 14 3 5 -12.2499 21.5955 13
 -14 3 -5 42.1477 27.1492 37
 -14 -3 -5 -4.65579 12.7711 28
 -14 -3 -7 -8.02891 13.0199 28
 -14 -3 -7 -19.1751 17.0373 40
 14 3 7 -36.0432 21.5715 13
 -14 3 -7 8.39723 22.9145 37
 14 3 7 -26.8235 17.2875 6
 -15 1 18 51.366 76.2327 36
 15 1 -18 57.3162 14.5097 17
 15 -1 -18 48.3042 14.9044 18
 15 -1 -18 66.2119 13.3375 35
 -15 -1 16 110.772 49.3684 23
 -15 1 16 108.554 74.4613 36
 15 -1 -16 90.3711 17.4251 35
 15 -1 -16 95.8401 18.9497 18
 15 1 -16 47.017 18.0704 17
 -15 -1 14 -14.8656 58.063 23
 15 -1 -14 23.1665 11.9527 35
 15 -1 -14 -5.12746 19.8358 19
 15 -1 -14 26.7954 14.0459 18
 15 1 -14 34.4102 17.8864 17
 -15 1 14 -9.56198 63.2994 36
 15 -1 -12 52.1606 16.7738 35
 15 -1 -12 69.2743 18.2929 18
 15 1 -12 55.5749 22.3991 17
 -15 -1 10 89.1245 61.5302 23
 15 -1 -10 143.055 34.1461 19
 -15 1 10 240.909 74.672 36
 15 -1 -10 138.186 27.6886 18
 15 1 -10 119.222 31.1532 17
 -15 -1 8 27.1127 50.2627 23
 -15 1 8 17.3453 108.326 23
 15 -1 -8 11.5363 11.3329 35
 -15 1 8 132.758 90.8082 36
 15 1 -8 3.77754 24.8428 19
 15 -1 -8 3.65507 23.0334 19
 15 1 -8 -6.03516 19.1708 17
 -15 1 8 36.5915 47.751 15
 -15 -1 6 267.85 59.6369 23
 -15 -1 6 146.929 43.8608 36
 -15 1 6 342.094 105.908 36
 15 1 -6 188.405 44.4685 19
 15 1 -6 267.69 41.5314 17
 -15 1 6 145.809 60.5213 15
 -15 -1 4 24.8787 42.2436 23
 -15 -1 4 54.0645 27.6682 36
 -15 1 4 74.0481 88.6235 36
 15 1 -4 29.3878 26.4843 19
 -15 1 4 -6.68138 47.8845 15
 15 1 -4 30.397 17.8944 17
 -15 1 2 100.305 34.0965 37
 -15 -1 2 80.0288 53.3804 23
 -15 1 2 274.219 128.538 23
 -15 1 2 218.314 92.2761 36
 -15 -1 2 85.5304 31.0823 36
 15 1 -2 89.2384 36.5576 19
 15 1 -2 96.5375 23.3969 17
 -15 1 2 106.288 48.4284 15
 15 1 0 128.771 37.8099 19
 -15 1 0 68.8084 31.2626 37
 -15 1 0 193.468 93.2161 23
 -15 -1 0 78.8649 48.6749 23
 -15 1 0 114.404 70.7075 36
 -15 -1 0 60.4384 30.4967 36
 15 1 0 88.8294 25.199 6
 -15 -1 0 147.699 43.4128 15
 -15 1 0 155.589 51.5292 15
 15 1 2 67.1793 30.8934 19
 -15 1 -2 55.7328 50.0716 15
 -15 -1 -2 44.8769 35.2929 15
 -15 1 -2 7.27665 25.9704 37
 15 1 2 26.7326 19.753 6
 15 -1 2 63.1801 17.4218 7
 -15 1 -2 38.0221 57.033 23
 -15 -1 -2 46.6751 44.405 23
 -15 -1 -2 38.3524 25.9739 36
 -15 1 -2 55.0841 57.8491 36
 -15 1 -4 596.104 113.441 23
 15 1 4 525.1 103.024 19
 15 1 4 612.326 103.118 6
 15 -1 4 754.31 100.809 6
 -15 1 -4 827.96 119.091 36
 15 -1 4 647.394 100.64 7
 -15 -1 -4 600.134 103.593 28
 -15 1 -4 648.968 119.938 15
 -15 -1 -4 624.594 109.128 15
 15 1 6 86.9925 27.2271 6
 15 -1 6 140.806 23.6347 7
 -15 1 -6 39.1015 22.6271 8
 -15 1 -6 68.4478 52.4852 15
 -15 -1 -6 64.2294 39.39 15
 -15 -1 -8 128.358 30.9895 28
 -15 1 -8 59.7671 26.1825 8
 -15 1 -8 189.016 36.2724 37
 15 -1 8 131.229 25.4066 6
 -15 1 -10 -22.4218 41.2864 15
 -15 -1 -10 12.3695 21.6961 28
 -15 1 -10 26.1615 18.2368 8
 15 -1 10 28.119 14.7539 6
 15 1 10 31.3688 20.3445 6
 15 -1 10 30.6372 14.5677 7
 -15 1 -10 40.9398 26.7845 37
 -15 1 -12 25.0674 21.3223 37
 15 -1 12 22.4749 13.6137 6
 15 1 12 23.4121 16.1482 6
 15 -1 12 3.25331 12.1913 7
 -15 -1 -12 27.2398 22.95 23
 -15 -1 -12 -1.80085 15.5304 28
 -15 1 -12 51.7523 38.2949 15
 -15 1 -12 -21.3088 17.6126 8
 -15 1 -14 71.8478 29.7499 15
 -15 -1 -14 44.0561 19.7827 23
 15 -1 14 39.9365 12.0158 6
 15 1 14 39.9257 13.604 6
 -15 2 15 7.91882 62.0873 36
 -15 2 13 -76.8817 91.2459 23
 -15 2 13 -36.2655 56.2688 15
 -15 2 13 -60.4024 69.6652 36
 -15 2 11 35.1123 79.978 23
 -15 2 11 -28.0462 68.9429 36
 -15 2 11 -15.8711 59.4723 15
 -15 2 9 8.22117 60.2968 15
 15 -2 -9 8.60604 9.80031 14
 -15 2 9 140.728 89.2491 23
 15 -2 -9 2.4782 16.4333 19
 -15 2 9 19.6883 65.9795 36
 -15 2 7 18.8923 73.234 36
 -15 2 7 71.7167 74.1351 23
 -15 -2 7 40.6818 30.7131 23
 -15 2 5 32.3835 53.1772 36
 -15 -2 5 3.83695 30.0892 23
 -15 2 5 -84.783 64.6357 23
 -15 -2 5 13.0024 18.4172 28
 -15 -2 3 2.69477 21.9226 28
 -15 2 3 -6.37823 50.2396 36
 15 2 -3 -2.2905 13.9759 6
 -15 -2 1 35.1496 27.0326 28
 -15 2 1 54.0248 40.2041 36
 15 2 -1 2.49837 15.1916 6
 15 2 -1 23.9391 20.1969 13
 -15 -2 -1 5.70877 21.4454 28
 15 2 1 37.8978 18.8085 6
 -15 2 -1 12.6093 50.204 37
 -15 2 -1 -3.81225 30.4339 36
 -15 -2 -3 21.3442 19.4055 28
 15 2 3 -8.87535 19.3543 6
 -15 2 -3 -5.96651 43.0499 37
 -15 2 -3 33.5787 25.8547 36
 -15 -2 -5 22.3318 20.2345 28
 15 2 5 12.7607 19.7004 6
 15 -2 5 20.7902 13.4645 7
 -15 2 -5 26.9901 38.8223 37
 -15 2 -5 61.8728 62.1431 15
 15 2 7 15.8019 22.914 6
 15 -2 7 63.8416 16.4636 7
 -15 -2 -7 31.5002 20.8761 28
 -15 2 -7 123.459 53.2011 15
 -15 2 -7 88.4819 42.6768 37
 -15 2 -9 8.2955 17.3345 8
 -15 2 -9 37.1632 33.6256 15
 -15 -2 -9 -5.48129 21.8446 23
 15 2 9 22.3793 19.2928 6
 15 -2 9 12.3987 10.8538 6
 15 -2 9 7.92414 12.4564 7
 -15 -2 -9 1.90422 15.0755 28
 -15 -2 -9 12.6499 14.5633 40
 -15 2 -9 19.1555 35.4939 37
 -15 2 -11 9.61645 15.9873 8
 -15 -2 -11 50.1064 19.6826 23
 -15 2 -11 -23.6129 27.2464 37
 15 2 11 4.24576 15.8388 6
 15 -2 11 58.3413 12.3049 7
 -15 3 6 72.2427 46.3498 15
 -15 3 4 42.8442 46.0518 15
 -15 3 2 11.5108 45.1737 15
 -15 3 2 16.8398 30.9535 37
 15 3 -2 15.3742 11.0839 6
 -15 3 0 83.7522 43.2915 15
 -15 3 0 62.9665 35.1533 37
 15 3 0 71.0596 16.6719 6
 -15 3 -2 24.2791 30.9677 37
 15 3 2 19.0186 15.0292 13
 15 3 2 34.8535 13.1795 6
 -15 3 -2 72.0888 33.0524 15
 -16 0 16 -54.7595 91.9445 23
 16 0 -16 32.4538 13.8701 17
 -16 0 14 42.5268 41.9518 36
 -16 0 14 80.1639 74.3769 23
 16 0 -14 59.6669 19.1314 17
 -16 0 12 110.256 46.7491 36
 16 0 -12 44.6017 19.0888 17
 16 0 -12 56.4963 28.5262 19
 -16 0 10 63.7028 40.0688 36
 -16 0 8 87.9756 60.6036 23
 16 0 -8 57.0051 28.0915 19
 -16 0 6 329.615 84.1101 23
 16 0 -6 318.924 54.5864 17
 16 0 -6 356.426 60.7642 19
 -16 0 4 338.9 85.4673 23
 -16 0 4 300.656 61.032 36
 16 0 -4 330.001 52.1076 17
 16 0 -4 288.902 58.666 19
 -16 0 2 92.0617 62.1341 23
 -16 0 2 -23.8237 32.1626 36
 -16 0 2 5.21916 37.8533 15
 16 0 -2 -7.69738 26.3026 19
 -16 0 0 330.213 74.8833 23
 -16 0 0 179.719 47.9711 36
 16 0 0 182.776 44.9517 19
 -16 0 0 250.316 56.0368 15
 16 0 2 -21.7592 24.6837 19
 -16 0 -2 -14.4984 34.2956 15
 -16 0 -2 35.0114 48.7732 23
 16 0 4 29.7182 17.476 6
 -16 0 -4 43.859 47.6589 23
 16 0 6 -2.32972 15.8907 6
 16 0 6 34.6102 16.1362 19
 -16 0 -6 27.4405 32.1147 15
 -16 0 -8 14.2238 20.957 28
 16 0 8 26.7352 17.9474 6
 -16 0 -8 48.2793 31.8717 15
 -16 0 -10 49.0781 33.8909 15
 16 0 10 117.675 22.9082 6
 -16 0 -10 87.4255 25.5272 28
 -16 0 -12 13.0764 17.4201 23
 16 0 12 36.9604 13.4902 6
 -16 -1 15 69.9752 38.3299 23
 -16 1 15 74.2861 113.886 23
 -16 1 15 26.562 63.9337 36
 16 1 -15 61.3703 15.5735 17
 16 -1 -15 46.0878 11.9634 35
 16 -1 -13 39.2573 12.6514 35
 16 1 -13 67.846 17.4922 17
 -16 1 13 171.805 74.7242 36
 16 -1 -13 34.2489 19.066 19
 -16 -1 13 33.6803 48.5277 23
 -16 1 13 28.1019 98.0411 23
 16 1 -11 24.1089 18.1831 17
 -16 1 11 -33.6751 63.743 36
 16 -1 -11 -11.1036 19.8112 19
 -16 -1 11 30.3548 48.0558 23
 -16 1 11 27.8844 92.8183 23
 -16 -1 9 17.252 47.2704 23
 -16 1 9 63.4154 51.8032 15
 16 1 -9 37.8389 19.1198 17
 -16 1 7 -12.6967 47.7827 15
 -16 -1 7 50.4532 22.779 28
 16 1 -7 20.7876 22.5902 19
 -16 -1 5 20.0095 39.0261 23
 16 -1 -5 7.64699 12.8142 17
 -16 -1 5 -22.8655 24.5654 28
 16 1 -5 22.3457 24.6284 19
 16 -1 -5 -16.5512 21.5929 19
 -16 -1 3 -19.4555 39.0565 23
 -16 -1 3 24.9127 21.7746 36
 -16 -1 3 49.1783 26.6068 28
 16 1 -3 19.8908 27.6372 19
 -16 -1 1 4.78257 34.5188 23
 -16 -1 1 19.7169 21.817 36
 -16 -1 1 -54.129 29.002 28
 -16 -1 -1 42.2269 36.2462 23
 16 1 1 2.55711 15.3532 6
 -16 -1 -1 -33.487 35.1007 15
 -16 -1 -1 5.66071 21.8659 28
 16 1 3 16.7914 19.1276 19
 16 1 3 5.42801 17.7099 6
 -16 -1 -3 -16.0218 24.1185 28
 -16 1 -3 15.5686 39.0887 23
 -16 -1 -3 4.16374 29.5128 15
 -16 1 -3 -21.2504 49.6835 36
 -16 1 -5 8.79853 33.5908 36
 -16 1 -5 38.6291 21.1781 37
 -16 -1 -5 11.9986 30.0929 15
 -16 1 -5 -11.4062 44.7925 15
 -16 -1 -5 -7.60573 22.0496 28
 16 1 5 36.7689 19.2775 6
 -16 1 -7 48.6124 21.8218 37
 16 -1 7 42.1978 16.0982 6
 16 1 7 69.7429 22.7672 6
 -16 -1 -7 70.1129 21.8108 28
 -16 1 -9 29.8758 40.3275 15
 -16 -1 -9 -1.99507 16.5226 28
 16 -1 9 1.59201 11.0896 6
 16 1 9 7.46355 16.1195 6
 -16 -1 -11 2.49817 20.5942 23
 -16 1 -11 -12.6989 33.1833 15
 16 -1 11 -4.15527 10.27 6
 16 1 11 3.96203 12.7424 6
 -16 2 12 67.4812 53.9162 36
 -16 2 12 71.7578 60.0334 23
 -16 2 10 142.354 64.0208 36
 -16 2 10 156.551 58.7721 15
 -16 2 10 121.733 65.6913 23
 -16 2 8 124.945 56.6442 15
 -16 2 8 154.952 61.7492 36
 -16 2 8 12.9635 54.3066 23
 -16 2 6 29.8986 52.4638 36
 16 -2 -6 13.6299 16.5566 19
 -16 2 6 28.5141 52.0397 15
 -16 2 4 186.012 48.8366 36
 -16 2 4 145.678 42.1571 37
 -16 -2 4 47.2843 19.8236 28
 -16 2 4 168.42 60.3822 15
 -16 2 2 -4.22112 34.1948 36
 -16 2 2 21.2208 33.7566 37
 -16 2 2 52.8213 56.8382 15
 -16 -2 2 -17.7355 19.4471 28
 -16 -2 0 83.372 23.8638 28
 -16 2 0 55.0233 37.9546 37
 -16 2 0 111.895 32.9403 36
 16 2 0 49.283 17.9225 6
 -16 -2 -2 142.494 29.5655 28
 -16 2 -2 171.751 41.9068 37
 -16 2 -2 141.058 35.0627 36
 16 2 2 136.41 27.0549 6
 16 2 2 77.6788 29.4624 13
 -16 -2 -4 244.65 44.4749 28
 16 2 4 247.355 45.064 6
 -16 2 -4 226.944 54.2755 37
 -16 2 -6 159.37 35.0637 37
 16 2 6 88.4755 24.0014 6
 -16 -2 -6 122.74 23.3446 28
 -17 -1 12 -3.7508 34.6935 23
 -17 1 12 34.7215 49.4011 36
 17 1 -12 29.8128 12.2163 17
 17 -1 -12 10.8479 11.5893 17
 -17 -1 10 29.6382 35.806 23
 17 -1 -10 2.22669 16.6935 19
 -17 1 10 17.1845 48.638 36
 17 1 -10 -3.71536 13.3326 17
 17 -1 -10 4.94742 11.4247 17
 -17 -1 8 -4.15531 34.3179 23
 17 -1 -8 52.4476 22.8186 19
 -17 1 8 67.9148 46.7323 36
 17 1 -8 61.0218 16.5393 17
 -17 1 8 51.6498 38.2779 15
 17 -1 -8 35.1038 13.9886 17
 -17 1 6 -22.6555 49.3171 36
 -17 1 6 51.4889 81.6502 23
 -17 -1 6 46.8746 33.9391 23
 17 -1 -6 58.9296 23.5546 19
 -17 -1 6 23.7285 19.832 28
 -17 1 6 24.6618 39.7162 15
 -17 1 4 95.0212 43.5969 36
 -17 1 4 66.4403 75.4794 23
 -17 -1 4 33.3046 33.5069 23
 17 -1 -4 78.916 24.8575 19
 -17 -1 4 7.44471 22.572 28
 -17 1 4 110.54 41.7979 15
 -17 1 2 85.7783 52.055 36
 -17 1 2 15.8076 65.5078 23
 -17 -1 2 14.2852 30.2287 23
 17 -1 -2 23.272 22.2365 19
 -17 -1 2 20.3943 21.6851 28
 -17 1 2 -4.60022 37.7149 15
 -17 1 0 59.6194 42.0092 36
 -17 1 0 72.357 53.9959 23
 -17 -1 0 43.1719 22.2123 28
 -17 1 0 35.7635 35.8665 15
 17 -1 0 60.4834 21.9053 19
 -17 -1 -2 252.652 40.906 28
 17 -1 2 161.319 40.3368 19
 -17 1 -2 207.156 55.2347 15
 17 -1 4 59.6424 17.6518 19
 17 1 4 10.0932 15.3345 6
 -17 1 -4 4.35243 37.4172 15
 -17 -1 -4 43.0522 16.904 28
 17 -1 6 107.165 22.1 19
 -17 -1 -6 93.316 22.6576 28
 17 1 6 82.946 22.2245 6
 17 -2 -5 33.2425 14.3215 19
 -17 2 5 62.2917 32.0153 36
 -17 2 5 15.3568 40.0889 15
 17 -2 -3 -3.84176 14.6917 19
 -17 2 3 8.84505 26.137 36
 -17 2 3 5.21252 40.8614 15
 17 -2 -1 2.01661 13.784 19
 -17 2 1 10.3807 43.525 15
 -18 0 8 195.437 61.3549 23
 18 0 -8 318.975 47.9272 17
 18 0 -6 258.897 38.9481 19
 -18 0 6 179.86 48.2677 23
 -18 0 6 152.02 37.8276 36
 18 0 -4 184.487 34.4644 19
 -18 0 4 88.4588 42.8739 23
 -18 0 4 145.495 31.0327 36
 18 0 -2 88.0151 25.7249 19
 -18 0 2 56.1447 35.9902 23
 -18 0 2 61.8262 22.8785 36
 18 0 0 65.1757 23.0319 19
 -18 0 0 36.848 21.0909 28
 18 0 2 67.3895 21.2164 19
 -18 0 -2 107.367 22.9673 28
 -18 0 -2 116.471 27.8147 15
 -18 -1 5 13.404 21.8091 23
 -18 1 5 -5.05711 40.3987 23
 18 -1 -5 -4.13703 15.7416 19
 -18 1 5 -13.2231 29.9596 36
 18 -1 -3 15.3173 16.3381 19
 -18 1 3 81.4854 38.7784 23
 -18 1 3 59.8133 30.1207 15
 -18 1 3 52.5866 30.8537 36
 -18 1 1 9.74233 26.415 15
 -18 1 1 9.57868 29.3539 36
 18 -1 -1 32.6834 15.7462 19

_iucr_refine_fcf_details
;
data_RCD-HB915-Lively-S2
_computing_structure_refinement   'olex2.refine 1.5-alpha (Bourhis et al., 2015)'
_shelx_refln_list_code            4
loop_
  _space_group_symop_id
  _space_group_symop_operation_xyz
  1  x,y,z
  2  -x+1/2,y,-z
  3  -x,-y,-z
  4  x-1/2,-y,z
  5  x+1/2,y+1/2,z+1/2
  6  -x+1,y+1/2,-z+1/2
  7  -x+1/2,-y+1/2,-z+1/2
  8  x,-y+1/2,z+1/2

_space_group_crystal_system       monoclinic
_space_group_IT_number            15
_space_group_name_H-M_alt         'I 1 2/a 1'
_space_group_name_Hall            '-C 2yc (x+z,y,-x)'
_symmetry_space_group_name_H-M    'I 1 2/a 1'
_symmetry_space_group_name_Hall   '-C 2yc (x+z,y,-x)'
_symmetry_Int_Tables_number       15
_cell_length_a                    15.2691(15)
_cell_length_b                    4.4557(6)
_cell_length_c                    25.399(2)
_cell_angle_alpha                 90
_cell_angle_beta                  95.605(9)
_cell_angle_gamma                 90
_cell_volume                      1719.7(3)
loop_
  _refln_index_h
  _refln_index_k
  _refln_index_l
  _refln_F_squared_calc
  _refln_F_squared_meas
  _refln_F_squared_sigma
  _refln_F_squared_weight
  _refln_observed_status
0 0 -28 146.928 4.710 81.911 211.214 o
0 0 -26 125.563 63.092 101.604 139.569 o
0 0 -24 1555.510 1875.580 193.641 26.873 o
0 0 -22 471.457 408.573 109.509 103.814 o
0 0 -20 1678.960 1632.990 159.848 34.193 o
0 0 -18 3499.730 3048.700 296.591 9.938 o
0 0 -16 12146.000 11627.400 1008.030 0.873 o
0 0 -14 19471.800 19545.900 1072.060 0.506 o
0 0 -12 181.562 247.668 49.848 446.962 o
0 0 -10 2304.120 2381.560 112.778 32.996 o
0 0 -8 5227.500 5080.790 291.129 6.649 o
0 0 -4 5999.340 7627.230 461.548 3.470 o
0 0 -2 21239.000 20662.400 1245.080 0.409 o
0 1 -29 164.386 71.496 77.758 227.771 o
0 1 -27 372.675 257.040 103.379 121.606 o
0 1 -25 25.785 -20.858 84.186 209.382 o
0 1 -23 135.743 148.820 69.410 278.585 o
0 1 -21 584.466 568.713 87.832 133.971 o
0 1 -19 1056.230 1131.560 89.288 88.463 o
0 1 -17 682.225 445.204 109.243 95.925 o
0 1 -15 3628.950 4400.050 297.082 8.778 o
0 1 -13 4844.090 5011.650 224.940 8.451 o
0 1 -11 250.039 218.863 38.620 587.534 o
0 1 -9 10097.100 10465.800 433.050 2.134 o
0 1 -7 14081.900 12869.500 812.133 0.957 o
0 1 -5 4729.010 5476.910 301.750 6.760 o
0 1 -3 948.444 869.823 72.475 122.598 o
0 1 -1 151.127 79.974 51.688 472.433 o
0 2 -26 2214.040 2481.240 167.869 24.875 o
0 2 -24 3652.500 3925.200 267.680 10.084 o
0 2 -22 4095.810 4187.060 219.071 10.701 o
0 2 -20 1610.570 1742.060 127.581 43.607 o
0 2 -18 495.039 814.464 109.580 95.567 o
0 2 -16 175.532 99.190 78.547 221.037 o
0 2 -14 3726.770 3758.820 213.768 12.244 o
0 2 -12 1058.240 1041.190 94.486 85.538 o
0 2 -10 11354.800 10831.600 393.499 1.954 o
0 2 -8 168.661 179.435 37.785 701.542 o
0 2 -6 248.597 224.626 29.106 784.402 o
0 2 -4 8402.100 8396.810 268.078 3.531 o
0 2 -2 405.804 317.375 36.048 468.666 o
0 2 0 167.550 206.213 53.153 419.028 o
0 3 -23 2.577 -12.773 64.294 361.433 o
0 3 -21 271.885 408.021 94.834 142.443 o
0 3 -19 667.164 810.542 89.395 117.810 o
0 3 -17 785.183 620.699 79.985 132.886 o
0 3 -15 226.821 324.948 71.509 238.248 o
0 3 -13 1549.320 1663.870 154.346 36.816 o
0 3 -11 0.189 45.508 64.060 360.049 o
0 3 -9 84.675 10.120 76.037 249.536 o
0 3 -7 441.510 591.802 98.966 119.430 o
0 3 -5 28.461 113.290 110.019 121.574 o
0 3 -3 31.673 21.809 75.048 261.122 o
0 3 -1 446.213 529.633 85.846 150.115 o
0 4 -18 781.042 925.054 127.157 67.812 o
0 4 -16 490.210 728.415 156.307 53.812 o
0 4 -14 369.313 226.624 229.388 27.626 o
0 4 -12 956.828 1119.370 167.302 41.533 o
0 4 -10 980.593 964.845 153.561 47.998 o
0 4 -8 921.565 950.493 194.864 33.226 o
0 4 -6 1870.700 2084.460 220.067 20.733 o
0 4 -4 1994.890 1902.380 179.794 26.467 o
0 4 -2 2230.710 2198.090 213.717 19.781 o
0 4 0 6257.090 7185.510 728.707 1.993 o
0 5 -7 17.902 -175.680 227.012 29.009 o
0 5 -5 0.476 70.491 198.508 37.889 o
0 5 -3 24.599 -387.202 225.695 29.339 o
0 5 -1 96.856 237.790 265.912 20.989 o
1 1 -28 781.671 973.241 101.712 91.115 o
1 1 -26 2100.960 2142.280 232.692 18.320 o
1 1 -24 1283.480 1602.630 125.620 51.166 o
1 1 -22 529.201 595.631 83.327 147.260 o
1 1 -20 395.467 402.373 61.740 255.675 o
1 1 -18 3355.890 3213.420 183.060 15.798 o
1 1 -16 1775.680 1772.440 128.442 40.634 o
1 1 -14 6470.430 6646.220 297.900 4.888 o
1 1 -12 2226.570 2031.210 96.034 39.564 o
1 1 -10 1848.240 1584.430 80.443 56.428 o
1 1 -8 21752.900 20244.200 1111.570 0.443 o
1 1 -6 526.535 491.977 43.245 312.440 o
1 1 -4 57642.300 52179.300 2199.900 0.077 o
1 1 -2 9647.400 8476.370 449.815 2.388 o
1 1 0 2469.330 2728.260 153.163 24.173 o
1 1 2 357.989 299.795 54.567 323.702 o
1 1 4 30933.500 27618.100 1572.360 0.225 o
1 1 6 17278.300 16532.900 1448.860 0.429 o
1 1 8 3564.310 3286.880 163.445 15.995 o
1 1 10 22714.500 22413.900 782.322 0.493 o
1 1 12 13892.900 14214.300 496.171 1.254 o
1 1 14 2438.730 2683.970 166.275 22.966 o
1 1 16 4667.970 6080.720 566.479 3.258 o
1 1 18 307.424 496.554 91.587 146.083 o
1 1 20 1586.480 1543.090 115.776 49.964 o
1 1 22 1300.010 1294.700 101.349 67.096 o
1 1 24 773.723 884.471 89.092 109.754 o
1 1 26 163.295 159.992 129.330 86.070 o
1 1 28 443.277 261.692 104.232 116.878 o
1 2 -27 89.863 177.942 98.950 145.962 o
1 2 -25 396.296 436.352 109.157 106.573 o
1 2 -23 228.077 280.941 75.086 222.428 o
1 2 -21 20.623 -5.878 77.846 245.014 o
1 2 -19 0.191 -40.857 78.357 243.658 o
1 2 -17 446.398 395.715 86.431 153.677 o
1 2 -15 92.413 58.498 73.609 261.733 o
1 2 -13 2727.680 2571.720 217.821 16.780 o
1 2 -11 1419.280 1634.830 86.477 66.162 o
1 2 -9 72.418 77.791 36.736 923.646 o
1 2 -7 40.075 49.223 27.918 1608.170 o
1 2 -5 6111.920 6148.580 209.341 6.332 o
1 2 -3 133.264 156.418 38.677 728.889 o
1 2 -1 0.053 -7.757 37.989 1036.620 o
1 2 1 827.066 951.035 59.397 151.763 o
1 2 3 5341.840 5985.530 247.341 6.760 o
1 2 5 503.745 576.540 46.252 289.790 o
1 2 7 433.420 424.875 46.055 340.493 o
1 2 9 5582.980 5319.250 209.427 7.455 o
1 2 11 143.374 195.416 59.502 357.097 o
1 2 13 58.395 4.793 80.518 225.848 o
1 2 15 404.551 425.124 81.448 170.608 o
1 2 17 72.534 48.072 79.764 226.894 o
1 2 19 28.346 42.540 88.787 187.075 o
1 2 21 499.255 355.367 81.399 165.298 o
1 2 23 146.470 168.641 69.392 275.427 o
1 2 25 593.269 549.661 81.514 148.227 o
1 2 27 67.974 57.751 70.556 287.140 o
1 3 -24 82.635 112.773 54.853 446.033 o
1 3 -22 758.763 855.828 101.476 94.790 o
1 3 -20 506.824 644.199 92.109 127.754 o
1 3 -18 260.596 343.310 77.165 205.310 o
1 3 -16 1665.330 1460.470 144.530 39.501 o
1 3 -14 1397.680 1165.990 105.733 63.539 o
1 3 -12 2940.960 2810.030 187.027 18.004 o
1 3 -10 791.015 910.597 112.644 80.427 o
1 3 -8 3714.560 3759.730 256.121 10.551 o
1 3 -6 2185.070 1933.280 178.554 25.317 o
1 3 -4 4273.480 4152.880 299.279 8.050 o
1 3 -2 3567.560 3442.690 253.184 11.262 o
1 3 0 957.750 870.469 121.188 68.904 o
1 3 2 6441.760 5683.210 323.406 4.971 o
1 3 4 2303.000 2210.330 203.295 20.625 o
1 3 6 5666.530 5608.760 426.879 4.307 o
1 3 8 2648.100 2969.680 214.264 16.647 o
1 3 10 2402.440 2841.840 195.296 19.584 o
1 3 12 3332.450 3478.980 218.338 13.437 o
1 3 14 183.515 185.250 66.887 285.668 o
1 3 16 973.790 1125.690 106.389 76.644 o
1 3 18 3906.080 4360.790 291.823 8.590 o
1 3 20 2943.440 3402.480 263.823 12.079 o
1 3 22 1210.660 1349.830 93.820 74.031 o
1 3 24 589.796 728.986 89.134 125.681 o
1 4 -19 20.297 -12.192 144.947 71.056 o
1 4 -17 0.371 -55.468 101.902 144.067 o
1 4 -15 1044.660 1040.190 190.375 33.482 o
1 4 -13 1800.400 1370.530 225.206 21.746 o
1 4 -11 124.098 247.088 131.073 83.815 o
1 4 -9 24.529 -169.370 201.337 36.857 o
1 4 -7 1.109 88.347 151.988 64.476 o
1 4 -5 133.467 230.765 144.768 69.163 o
1 4 -3 58.971 224.118 144.957 69.753 o
1 4 -1 1.961 144.955 164.018 55.254 o
1 4 1 70.567 216.319 168.217 52.029 o
1 4 3 157.434 196.970 126.788 89.202 o
1 4 5 317.359 318.246 140.441 70.453 o
1 4 7 483.015 512.870 175.373 44.661 o
1 4 9 28.105 169.206 171.781 50.234 o
1 4 11 301.283 443.167 211.341 32.262 o
1 4 13 93.636 84.133 141.506 73.482 o
1 4 15 234.243 164.903 160.044 56.423 o
1 4 17 226.817 258.941 112.160 109.821 o
1 5 -8 922.117 1255.830 287.860 16.409 o
1 5 -6 762.428 610.884 287.851 17.091 o
1 5 -4 847.739 1106.180 248.718 21.699 o
1 5 -2 88.679 173.704 276.446 19.462 o
1 5 0 90.775 276.072 269.406 20.442 o
1 5 2 643.935 514.760 273.983 19.008 o
1 5 4 91.005 83.395 261.540 21.768 o
1 5 6 221.097 -30.651 184.735 43.099 o
1 5 8 470.707 253.422 221.358 29.311 o
2 0 -28 183.053 235.600 68.644 269.139 o
2 0 -26 537.382 605.855 122.292 81.996 o
2 0 -24 1249.470 1463.750 162.783 38.488 o
2 0 -22 537.393 404.198 95.799 125.501 o
2 0 -20 549.162 489.760 85.095 145.597 o
2 0 -18 10644.300 9786.590 1006.190 0.972 o
2 0 -16 6070.880 5544.730 353.285 4.923 o
2 0 -14 164.261 195.647 43.718 569.241 o
2 0 -12 5990.220 5784.260 275.076 5.838 o
2 0 -10 3716.030 3322.590 233.435 11.935 o
2 0 -8 942.496 637.170 104.474 88.337 o
2 0 -6 1367.950 780.380 90.059 81.802 o
2 0 -4 15948.000 18130.100 1101.690 0.588 o
2 0 -2 24892.400 26259.400 1466.640 0.289 o
2 0 2 26397.900 27666.900 1537.800 0.260 o
2 0 4 34534.200 37427.300 1983.650 0.152 o
2 0 6 31457.800 26851.100 1414.060 0.241 o
2 0 8 17702.700 18158.200 1212.510 0.500 o
2 0 10 913.737 900.258 73.173 123.108 o
2 0 12 37056.900 35169.700 1537.740 0.174 o
2 0 14 1054.230 1288.980 134.816 53.809 o
2 0 18 8908.490 9271.510 1014.630 1.044 o
2 0 20 4088.280 4463.740 439.194 5.189 o
2 0 22 5486.600 6086.720 398.387 4.589 o
2 0 24 945.491 1010.000 123.526 65.776 o
2 0 26 1386.600 990.149 207.731 27.441 o
2 0 28 1378.470 1209.880 125.397 53.206 o
2 1 -29 292.510 349.445 74.801 211.642 o
2 1 -27 505.047 560.403 100.425 114.451 o
2 1 -25 953.281 807.755 121.865 69.272 o
2 1 -23 39.925 104.385 84.312 204.148 o
2 1 -21 594.104 581.294 72.801 169.147 o
2 1 -19 137.552 177.013 53.404 433.172 o
2 1 -17 237.462 305.737 72.312 233.799 o
2 1 -15 297.640 173.862 49.989 410.209 o
2 1 -13 1140.150 927.025 65.426 114.562 o
2 1 -11 255.806 276.278 44.310 475.385 o
2 1 -9 6593.330 7817.730 334.817 4.152 o
2 1 -7 7925.140 6501.610 308.273 3.994 o
2 1 -5 877.771 670.675 65.531 150.090 o
2 1 -3 1099.160 1297.000 78.742 91.892 o
2 1 -1 275.345 102.526 50.822 425.105 o
2 1 1 4700.280 3374.820 231.531 9.911 o
2 1 3 3128.030 2939.910 164.636 18.613 o
2 1 5 64317.800 62399.900 3102.200 0.053 o
2 1 7 7231.640 8853.940 321.651 3.680 o
2 1 9 1676.400 1430.000 76.844 65.500 o
2 1 11 280.747 282.988 52.608 368.430 o
2 1 13 1947.050 1772.230 87.989 49.276 o
2 1 15 900.094 896.434 102.147 87.429 o
2 1 17 3314.470 3673.580 360.751 7.647 o
2 1 19 954.775 1077.100 121.504 66.194 o
2 1 21 587.532 417.887 92.475 128.982 o
2 1 23 126.550 53.063 68.980 290.906 o
2 1 25 167.029 35.064 80.420 215.483 o
2 1 27 244.571 166.209 71.909 244.816 o
2 2 -26 2563.230 3117.270 267.513 12.974 o
2 2 -24 2492.660 2548.850 169.071 22.723 o
2 2 -22 1489.260 1820.630 128.142 44.721 o
2 2 -20 5230.180 5715.100 321.804 5.870 o
2 2 -18 1138.780 1175.040 112.058 66.673 o
2 2 -16 1769.040 1849.820 138.579 37.452 o
2 2 -14 3908.670 3728.070 254.195 10.294 o
2 2 -12 4576.640 3900.350 264.797 8.727 o
2 2 -10 9865.070 9159.540 426.877 2.338 o
2 2 -8 17157.300 16975.600 704.221 0.790 o
2 2 -6 9396.810 9550.410 303.001 2.807 o
2 2 -4 391.877 548.399 43.482 351.020 o
2 2 -2 9222.690 8271.600 264.727 3.226 o
2 2 0 1849.580 1867.390 85.998 51.003 o
2 2 2 3657.230 3246.840 156.385 16.087 o
2 2 4 3108.130 2730.800 137.257 21.516 o
2 2 6 5690.980 6498.030 233.218 6.307 o
2 2 8 23638.000 24002.000 912.483 0.427 o
2 2 10 214.065 248.866 49.296 438.878 o
2 2 12 438.389 641.209 101.596 113.617 o
2 2 14 436.191 439.053 76.498 183.063 o
2 2 16 244.073 380.559 76.081 209.854 o
2 2 18 583.051 495.604 100.140 112.781 o
2 2 20 549.044 820.299 125.319 75.969 o
2 2 22 931.577 972.165 97.671 89.255 o
2 2 24 266.250 157.925 115.908 103.625 o
2 2 26 567.696 537.902 66.075 195.928 o
2 3 -23 0.394 27.175 62.993 374.095 o
2 3 -21 400.341 437.779 114.187 98.531 o
2 3 -19 76.180 80.494 80.749 219.878 o
2 3 -17 633.084 644.210 90.623 122.862 o
2 3 -15 5.197 15.017 67.618 325.209 o
2 3 -13 337.320 291.616 71.910 222.943 o
2 3 -11 1144.380 1067.920 106.203 72.197 o
2 3 -9 9.917 98.293 83.144 212.216 o
2 3 -7 166.795 148.343 123.632 93.897 o
2 3 -5 6.958 -17.813 102.595 141.929 o
2 3 -3 1851.430 1695.920 191.255 26.068 o
2 3 -1 1647.020 2141.200 231.143 20.087 o
2 3 1 348.556 322.713 105.029 117.952 o
2 3 3 131.657 210.078 152.090 62.950 o
2 3 5 742.519 941.049 168.793 43.792 o
2 3 7 1.192 43.641 96.378 160.174 o
2 3 9 18.939 100.478 65.447 336.563 o
2 3 11 977.418 1052.150 103.688 80.116 o
2 3 13 1052.130 1069.760 117.728 66.513 o
2 3 15 531.445 583.199 112.021 95.034 o
2 3 17 617.282 526.383 80.156 150.435 o
2 3 19 508.592 563.337 105.206 106.241 o
2 3 21 72.718 171.484 118.910 102.898 o
2 3 23 8.617 38.389 59.101 420.758 o
2 4 -18 367.911 636.138 140.882 67.036 o
2 4 -16 2044.050 2267.030 300.415 12.695 o
2 4 -14 1401.740 1372.450 193.068 29.469 o
2 4 -12 467.565 715.877 156.928 53.751 o
2 4 -10 112.930 240.434 210.634 33.254 o
2 4 -8 225.566 395.473 172.221 48.328 o
2 4 -6 1621.830 2107.580 229.240 20.480 o
2 4 -4 269.589 43.250 157.382 58.481 o
2 4 -2 1316.140 1059.460 226.102 24.077 o
2 4 0 1749.640 1996.080 247.612 18.076 o
2 4 2 4631.300 4475.630 349.741 6.400 o
2 4 4 5726.730 5961.870 474.154 3.752 o
2 4 6 192.137 143.451 139.055 74.585 o
2 4 8 2214.200 2389.460 195.116 21.591 o
2 4 10 828.351 793.066 171.242 42.646 o
2 4 12 1463.600 1204.480 267.148 17.679 o
2 4 14 553.757 540.624 264.909 20.389 o
2 4 16 555.903 476.491 126.997 78.071 o
2 4 18 2789.940 2440.620 378.651 8.086 o
2 5 -7 357.383 825.222 446.706 7.390 o
2 5 -5 359.296 390.353 254.985 22.375 o
2 5 -3 552.335 536.783 250.311 22.724 o
2 5 -1 3.847 289.402 277.378 19.352 o
2 5 1 681.539 795.188 397.943 9.172 o
2 5 3 73.295 -333.623 260.350 22.016 o
2 5 5 272.304 395.822 252.537 22.925 o
2 5 7 16.657 -193.699 327.886 13.911 o
3 1 -28 5158.390 5263.730 368.623 5.403 o
3 1 -26 2605.230 2850.050 264.546 13.357 o
3 1 -24 1073.150 1051.760 116.990 66.716 o
3 1 -22 1985.630 2262.790 150.931 30.241 o
3 1 -20 251.643 206.614 68.463 261.308 o
3 1 -18 2319.230 2283.750 139.747 28.995 o
3 1 -16 1076.130 944.753 99.975 81.765 o
3 1 -14 2374.240 2193.150 129.217 30.579 o
3 1 -12 6566.760 5701.480 268.787 5.460 o
3 1 -10 5878.500 5597.310 214.010 6.844 o
3 1 -8 5646.130 5272.920 215.054 7.316 o
3 1 -6 14544.000 14371.300 681.647 1.013 o
3 1 -4 10175.400 10672.100 919.219 1.092 o
3 1 -2 13436.800 12480.400 610.783 1.240 o
3 1 0 5726.850 5510.480 310.614 5.710 o
3 1 2 588.886 635.963 78.276 152.638 o
3 1 4 25826.600 24347.000 1075.270 0.357 o
3 1 6 184.995 209.369 38.204 659.562 o
3 1 8 2358.120 2116.220 80.862 39.496 o
3 1 10 2152.060 2154.670 96.116 39.755 o
3 1 12 2038.460 1796.070 85.260 47.748 o
3 1 14 7005.350 7125.900 323.058 4.207 o
3 1 16 1131.700 1302.450 175.785 36.214 o
3 1 18 5438.390 6545.650 509.752 3.448 o
3 1 20 1663.710 2005.730 172.099 29.922 o
3 1 22 322.108 367.444 78.223 192.939 o
3 1 24 358.703 294.398 79.640 187.522 o
3 1 26 900.125 761.207 128.397 66.046 o
3 1 28 962.862 818.582 132.833 61.046 o
3 2 -27 39.926 68.693 60.260 393.092 o
3 2 -25 42.011 27.778 93.628 168.186 o
3 2 -23 286.492 290.032 73.502 222.228 o
3 2 -21 418.971 345.314 81.897 171.499 o
3 2 -19 855.222 930.809 95.354 96.158 o
3 2 -17 472.838 321.100 80.733 171.363 o
3 2 -15 1181.870 1087.020 93.716 80.192 o
3 2 -13 195.272 224.671 76.215 224.005 o
3 2 -11 1023.340 985.132 96.071 86.698 o
3 2 -9 548.944 528.102 50.037 265.168 o
3 2 -7 40.311 8.921 34.723 1143.540 o
3 2 -5 1155.710 1414.070 61.844 99.695 o
3 2 -3 353.831 372.564 56.973 297.432 o
3 2 -1 197.518 171.134 51.648 433.132 o
3 2 1 1119.250 1319.660 82.056 87.443 o
3 2 3 416.392 447.204 59.682 257.662 o
3 2 5 51.904 74.907 45.246 661.944 o
3 2 7 5.453 23.125 44.782 732.142 o
3 2 9 8604.270 8814.170 418.746 2.722 o
3 2 11 879.004 872.769 143.075 55.623 o
3 2 13 0.195 -55.346 80.673 229.868 o
3 2 15 1189.760 1183.750 111.832 65.313 o
3 2 17 137.874 291.640 79.512 210.400 o
3 2 19 5.911 75.727 100.651 146.234 o
3 2 21 528.155 429.949 98.707 119.632 o
3 2 23 383.808 385.955 109.795 106.838 o
3 2 25 434.001 389.790 81.652 168.891 o
3 3 -24 1715.710 1899.870 173.851 29.570 o
3 3 -22 389.673 376.633 72.949 205.636 o
3 3 -20 201.565 126.622 91.263 165.222 o
3 3 -18 1020.240 1234.340 119.739 63.898 o
3 3 -16 367.380 565.336 97.188 127.451 o
3 3 -14 2200.970 1993.010 186.362 23.885 o
3 3 -12 388.713 405.008 78.569 182.728 o
3 3 -10 1638.200 1535.940 124.262 45.957 o
3 3 -8 208.775 121.313 97.856 145.014 o
3 3 -6 1782.580 1517.860 165.341 32.442 o
3 3 -4 1048.680 821.957 149.011 50.263 o
3 3 -2 485.681 312.816 243.547 24.299 o
3 3 0 12245.500 11427.500 1000.670 0.880 o
3 3 2 2318.140 2082.050 249.398 16.152 o
3 3 4 5397.030 5606.620 386.057 4.916 o
3 3 6 892.962 825.424 116.479 75.103 o
3 3 8 651.721 796.722 150.494 54.983 o
3 3 10 1190.430 1322.910 118.333 59.657 o
3 3 12 582.281 867.338 102.265 101.082 o
3 3 14 5205.050 5222.200 459.773 4.235 o
3 3 16 3847.720 4309.320 282.914 8.970 o
3 3 18 2563.440 2676.470 202.198 18.575 o
3 3 20 2389.590 2391.730 159.181 25.157 o
3 3 22 785.946 731.750 88.110 115.029 o
3 4 -19 181.180 183.214 77.395 221.899 o
3 4 -17 5.286 -108.717 97.961 155.714 o
3 4 -15 5.910 31.693 135.271 81.544 o
3 4 -13 2.472 3.173 136.228 80.579 o
3 4 -11 1018.070 989.616 183.463 35.912 o
3 4 -9 282.011 141.001 129.051 84.604 o
3 4 -7 15.677 100.435 120.509 101.940 o
3 4 -5 220.086 220.423 168.042 51.258 o
3 4 -3 409.497 226.256 206.296 33.798 o
3 4 -1 23.530 -87.109 203.859 35.954 o
3 4 1 295.497 364.908 137.093 73.654 o
3 4 3 1691.590 1834.640 217.479 22.352 o
3 4 5 1071.730 1203.840 221.560 25.579 o
3 4 7 101.576 17.024 156.136 60.705 o
3 4 9 7.237 -84.213 135.266 81.698 o
3 4 11 2.267 47.284 144.205 71.744 o
3 4 13 4.328 -193.020 214.503 32.509 o
3 4 15 200.856 290.174 140.438 72.177 o
3 4 17 267.009 257.029 99.110 135.854 o
3 5 -6 2392.430 2730.050 420.959 6.982 o
3 5 -4 2316.430 1824.520 457.933 6.284 o
3 5 -2 2512.100 2294.780 394.520 7.832 o
3 5 0 2024.480 1898.200 364.178 9.516 o
3 5 2 309.807 14.656 404.184 9.108 o
3 5 4 89.123 222.560 238.534 26.055 o
3 5 6 148.602 -40.427 368.043 11.015 o
4 0 -28 1101.930 861.784 124.221 63.394 o
4 0 -26 196.623 323.674 93.777 151.963 o
4 0 -24 6067.800 5966.120 404.205 4.268 o
4 0 -22 1165.050 1298.140 141.333 48.757 o
4 0 -20 7120.180 6956.810 531.853 2.794 o
4 0 -18 5943.560 5198.680 469.531 3.854 o
4 0 -16 12724.600 11587.300 783.119 1.105 o
4 0 -14 354.130 410.962 49.162 348.929 o
4 0 -12 11970.300 10241.100 447.253 1.794 o
4 0 -10 1763.000 1957.150 121.379 41.433 o
4 0 -8 4759.290 4558.280 420.533 5.098 o
4 0 -6 5407.690 4474.530 351.401 5.763 o
4 0 -4 1644.600 1593.560 160.166 34.638 o
4 0 -2 3140.040 2642.200 183.609 17.778 o
4 0 0 13969.400 11615.200 718.918 1.101 o
4 0 2 391.173 463.233 83.818 162.837 o
4 0 4 3327.930 3923.130 210.550 13.230 o
4 0 6 24679.400 21556.100 1010.850 0.408 o
4 0 8 4190.980 4289.030 228.917 10.090 o
4 0 10 4066.570 3750.930 224.228 11.047 o
4 0 12 4311.800 4190.750 282.981 8.406 o
4 0 14 1831.440 2016.400 192.273 25.070 o
4 0 16 2043.370 2144.910 217.094 20.271 o
4 0 18 1148.710 1087.200 170.708 38.648 o
4 0 20 2590.490 2178.470 270.672 13.726 o
4 0 22 2863.820 2836.610 479.311 5.409 o
4 0 24 3871.330 3939.640 271.758 9.569 o
4 0 26 2347.130 1918.900 215.405 19.687 o
4 0 28 1379.090 925.405 122.822 57.404 o
4 1 -29 995.242 1151.530 110.126 72.545 o
4 1 -27 152.404 122.114 71.062 266.560 o
4 1 -25 305.001 361.309 84.708 171.460 o
4 1 -23 471.448 428.439 94.141 132.034 o
4 1 -21 1874.220 2150.700 155.357 30.921 o
4 1 -19 161.384 69.087 77.985 226.983 o
4 1 -17 953.222 921.895 93.721 93.634 o
4 1 -15 8127.410 7735.280 554.754 2.383 o
4 1 -13 60.815 -1.189 35.931 1044.470 o
4 1 -11 2013.280 2248.900 107.831 38.729 o
4 1 -9 104.840 171.494 32.434 968.013 o
4 1 -7 6685.920 6207.110 241.055 5.435 o
4 1 -5 5632.770 5241.580 237.041 7.011 o
4 1 -3 21.278 -0.404 50.198 582.684 o
4 1 -1 820.674 1415.550 110.994 73.152 o
4 1 1 314.213 204.596 40.295 516.890 o
4 1 3 277.574 336.670 50.104 383.851 o
4 1 5 3476.660 2856.760 140.476 18.786 o
4 1 7 4352.000 4973.940 184.457 10.350 o
4 1 9 6368.360 6750.350 232.325 5.557 o
4 1 11 2658.870 2741.760 142.828 23.970 o
4 1 13 1.180 16.228 54.961 491.931 o
4 1 15 16.388 30.657 95.312 163.398 o
4 1 17 405.978 516.946 101.229 118.637 o
4 1 19 1064.000 1260.810 154.278 44.806 o
4 1 21 63.605 121.589 105.057 131.905 o
4 1 23 379.388 414.208 81.606 172.912 o
4 1 25 68.814 166.889 80.932 215.812 o
4 1 27 196.078 114.929 58.446 364.451 o
4 2 -26 1180.220 1514.950 151.841 42.765 o
4 2 -24 207.217 260.484 114.380 106.424 o
4 2 -22 719.841 766.317 94.336 108.334 o
4 2 -20 155.136 164.595 75.461 236.279 o
4 2 -18 1423.490 1523.900 112.814 54.831 o
4 2 -16 5916.250 5716.960 305.621 5.544 o
4 2 -14 4283.970 4319.470 228.202 9.907 o
4 2 -12 3528.410 3311.280 213.253 13.389 o
4 2 -10 7816.460 7978.290 352.394 3.442 o
4 2 -8 15804.700 15427.500 609.939 0.963 o
4 2 -6 6152.820 6504.740 230.837 5.878 o
4 2 -4 11164.600 11571.500 384.814 1.938 o
4 2 -2 3602.020 3246.680 140.243 17.216 o
4 2 0 847.363 1024.800 85.193 106.678 o
4 2 2 12086.800 12100.600 433.942 1.663 o
4 2 4 3952.730 4127.520 187.521 12.234 o
4 2 6 5219.110 5301.260 235.370 7.513 o
4 2 8 334.079 493.720 90.420 147.499 o
4 2 10 14441.100 13663.000 739.670 0.986 o
4 2 12 2562.600 2447.160 184.265 20.911 o
4 2 14 1089.860 1333.050 118.590 61.756 o
4 2 16 3574.240 4036.330 272.791 9.937 o
4 2 18 240.879 301.826 84.831 178.708 o
4 2 20 455.492 594.321 95.433 125.510 o
4 2 22 374.594 221.251 91.518 150.757 o
4 2 24 139.797 154.528 62.523 333.731 o
4 2 26 617.874 442.663 54.847 237.753 o
4 3 -23 375.428 363.489 133.673 75.835 o
4 3 -21 1239.070 1284.060 216.990 25.598 o
4 3 -19 113.655 68.385 78.726 227.797 o
4 3 -17 148.161 160.089 80.437 211.355 o
4 3 -15 255.905 236.542 84.288 182.147 o
4 3 -13 125.029 99.350 74.615 248.764 o
4 3 -11 15.800 87.956 70.692 291.284 o
4 3 -9 210.486 164.053 86.889 178.787 o
4 3 -7 1230.590 1261.070 136.201 50.345 o
4 3 -5 78.667 -71.302 133.678 82.861 o
4 3 -3 2166.660 1870.730 178.140 25.705 o
4 3 -1 388.584 329.379 117.935 94.984 o
4 3 1 45.158 105.868 107.461 126.969 o
4 3 3 0.261 -4.115 91.140 180.100 o
4 3 5 2475.810 2968.550 283.473 12.356 o
4 3 7 2493.370 2545.090 212.791 18.131 o
4 3 9 6167.740 5686.110 438.135 3.963 o
4 3 11 403.617 293.390 97.953 130.961 o
4 3 13 2376.300 3003.480 273.265 13.134 o
4 3 15 9.425 77.470 102.493 140.935 o
4 3 17 519.985 560.629 119.708 85.990 o
4 3 19 274.043 151.243 81.200 196.534 o
4 3 21 84.321 168.914 87.295 185.851 o
4 4 -18 1190.080 1296.670 134.258 51.643 o
4 4 -16 484.236 353.824 175.007 45.372 o
4 4 -14 354.278 337.052 241.116 25.000 o
4 4 -12 849.552 1082.970 182.861 36.987 o
4 4 -10 963.600 851.255 158.202 46.717 o
4 4 -8 1727.360 1624.410 243.471 19.173 o
4 4 -6 143.370 184.282 121.101 97.804 o
4 4 -4 1096.340 1072.310 205.470 29.192 o
4 4 -2 185.290 160.486 192.947 39.416 o
4 4 0 870.723 917.701 171.635 41.566 o
4 4 2 223.172 -8.773 166.229 53.007 o
4 4 4 237.385 320.308 149.293 63.703 o
4 4 6 7102.990 7539.000 552.644 2.622 o
4 4 8 1439.140 1276.220 157.852 39.066 o
4 4 10 1929.250 2086.500 317.495 11.932 o
4 4 12 1383.600 1713.550 211.577 24.960 o
4 4 14 1058.250 1038.290 184.052 35.264 o
4 4 16 1178.480 602.982 197.557 31.998 o
4 5 -5 110.787 292.054 279.238 19.017 o
4 5 -3 301.336 578.316 337.204 12.929 o
4 5 -1 183.417 193.139 234.205 26.895 o
4 5 1 1183.510 963.404 658.761 3.375 o
4 5 3 9.729 174.295 418.392 8.535 o
4 5 5 80.302 257.935 213.229 32.513 o
5 1 -28 556.542 321.047 78.964 168.803 o
5 1 -26 192.760 262.215 104.919 125.356 o
5 1 -24 3063.530 3043.670 212.355 15.250 o
5 1 -22 3157.790 3250.670 228.115 13.693 o
5 1 -20 14607.700 15406.900 867.420 0.823 o
5 1 -18 664.210 512.712 69.434 174.433 o
5 1 -16 1296.650 1440.880 114.128 58.057 o
5 1 -14 254.822 218.458 78.941 204.851 o
5 1 -12 374.974 472.119 48.031 338.956 o
5 1 -10 6277.550 6452.240 224.536 5.851 o
5 1 -8 3233.020 3811.830 139.063 17.694 o
5 1 -6 21222.000 23382.300 755.586 0.524 o
5 1 -4 6723.470 6195.990 229.261 5.519 o
5 1 -2 6592.990 5878.340 227.317 5.796 o
5 1 0 7182.040 7744.480 294.838 4.148 o
5 1 2 15884.400 15721.000 565.896 0.982 o
5 1 4 6069.010 6280.630 237.381 5.991 o
5 1 6 1020.900 895.560 57.463 136.790 o
5 1 8 4826.340 4390.530 178.125 10.121 o
5 1 10 849.108 778.927 67.731 143.241 o
5 1 12 3915.030 3596.010 240.165 10.930 o
5 1 14 1569.640 1610.090 168.806 33.076 o
5 1 16 4314.840 4543.990 276.003 8.347 o
5 1 18 3110.250 3360.180 234.617 13.307 o
5 1 20 273.524 191.612 111.768 110.144 o
5 1 22 1489.400 1823.300 164.001 34.042 o
5 1 24 871.562 956.901 184.716 36.659 o
5 1 26 674.237 419.905 68.065 183.019 o
5 2 -27 65.691 78.711 95.960 158.118 o
5 2 -25 103.708 119.751 86.317 190.217 o
5 2 -23 153.927 217.644 101.713 135.214 o
5 2 -21 843.388 1033.000 89.455 101.295 o
5 2 -19 7.308 109.860 81.845 218.620 o
5 2 -17 32.450 14.780 76.842 249.532 o
5 2 -15 272.790 195.086 75.254 221.382 o
5 2 -13 3.932 -1.570 63.270 372.934 o
5 2 -11 1023.590 1109.350 101.159 79.618 o
5 2 -9 638.144 764.067 104.019 98.495 o
5 2 -7 250.044 188.252 43.172 522.558 o
5 2 -5 208.288 265.259 36.442 646.121 o
5 2 -3 1507.770 1600.400 82.005 65.974 o
5 2 -1 32.829 -15.494 41.426 835.542 o
5 2 1 1867.280 2171.940 105.619 42.194 o
5 2 3 1124.970 1199.320 70.977 100.378 o
5 2 5 646.995 593.528 93.246 118.834 o
5 2 7 261.721 273.168 85.597 175.450 o
5 2 9 154.712 66.998 121.651 97.878 o
5 2 11 0.156 36.182 100.189 148.443 o
5 2 13 21.481 193.574 91.235 173.712 o
5 2 15 2581.660 2591.500 228.114 16.394 o
5 2 17 15.764 65.409 95.947 160.575 o
5 2 19 63.382 36.178 85.939 197.420 o
5 2 21 3.042 -81.950 86.948 197.724 o
5 2 23 110.003 -45.342 81.586 216.104 o
5 2 25 8.133 82.968 46.481 657.719 o
5 3 -22 397.338 407.121 108.044 108.942 o
5 3 -20 1627.960 1846.380 166.185 32.163 o
5 3 -18 1239.890 1296.540 126.097 54.736 o
5 3 -16 2544.430 2384.170 174.397 22.285 o
5 3 -14 1376.670 1167.380 110.367 61.468 o
5 3 -12 1995.520 1986.220 157.502 30.154 o
5 3 -10 1751.230 1654.950 118.895 44.814 o
5 3 -8 1190.820 1261.740 166.981 38.693 o
5 3 -6 285.458 414.722 92.921 146.467 o
5 3 -4 174.201 244.975 85.821 182.499 o
5 3 -2 2812.660 2813.890 233.913 14.909 o
5 3 0 855.247 894.336 172.549 41.441 o
5 3 2 8055.390 8281.910 603.707 2.153 o
5 3 4 3614.700 3843.660 410.329 6.154 o
5 3 6 5343.010 6214.490 525.626 3.395 o
5 3 8 766.635 710.386 161.589 48.031 o
5 3 10 1947.020 2094.080 183.143 25.605 o
5 3 12 1728.190 2029.090 254.619 17.352 o
5 3 14 222.754 210.177 108.346 117.991 o
5 3 16 738.692 1133.900 170.484 42.242 o
5 3 18 1677.650 1943.040 304.990 13.220 o
5 3 20 1523.520 1430.070 248.342 19.473 o
5 3 22 2948.670 2793.450 380.858 7.745 o
5 4 -17 154.541 361.304 136.982 75.825 o
5 4 -15 7.422 189.297 150.647 65.218 o
5 4 -13 74.737 238.992 232.212 27.488 o
5 4 -11 291.559 141.917 130.180 83.057 o
5 4 -9 54.919 -63.828 128.752 89.565 o
5 4 -7 9.623 41.216 119.340 104.547 o
5 4 -5 1.384 140.386 195.564 38.948 o
5 4 -3 0.834 265.735 186.500 42.608 o
5 4 -1 4.505 -276.326 152.595 64.224 o
5 4 1 94.475 257.748 163.808 54.550 o
5 4 3 969.903 643.589 176.290 40.082 o
5 4 5 633.937 432.166 152.355 56.334 o
5 4 7 558.033 426.077 148.150 60.184 o
5 4 9 914.320 1117.430 167.870 41.731 o
5 4 11 902.289 1037.420 197.602 32.316 o
5 4 13 478.533 510.343 155.910 55.367 o
5 4 15 117.470 98.207 129.335 87.233 o
5 5 -4 2183.290 2319.670 489.674 5.542 o
5 5 -2 1177.510 1541.740 408.360 8.368 o
5 5 0 205.280 91.178 157.320 58.832 o
5 5 2 1214.680 664.752 247.284 21.546 o
6 0 -26 293.555 538.158 184.523 41.636 o
6 0 -24 17742.700 17746.700 1335.870 0.455 o
6 0 -22 1994.340 2025.670 164.451 28.704 o
6 0 -20 219.312 195.407 75.813 224.965 o
6 0 -18 3206.950 2790.290 194.744 16.389 o
6 0 -16 624.263 548.030 182.320 40.584 o
6 0 -14 9237.010 9899.650 517.043 2.109 o
6 0 -12 4468.640 4088.580 175.100 11.370 o
6 0 -10 38027.700 41332.700 1795.010 0.144 o
6 0 -8 19258.400 20955.900 984.018 0.527 o
6 0 -6 751.407 689.517 52.638 195.930 o
6 0 -4 1392.800 1277.250 83.635 75.222 o
6 0 -2 13724.200 14691.900 790.175 0.949 o
6 0 0 15215.300 15057.600 762.766 0.886 o
6 0 2 1279.770 1427.520 89.361 73.035 o
6 0 4 948.357 862.512 71.562 124.235 o
6 0 6 686.385 473.001 76.161 156.332 o
6 0 8 5313.100 5078.940 235.998 7.524 o
6 0 10 8326.320 8953.250 528.404 2.330 o
6 0 12 696.405 149.048 386.333 9.832 o
6 0 14 303.123 -23.370 165.202 53.155 o
6 0 16 145.666 163.027 111.275 115.196 o
6 0 18 1096.010 1272.580 159.500 42.289 o
6 0 20 122.938 284.310 110.464 115.716 o
6 0 22 362.879 681.368 159.769 53.271 o
6 0 24 7656.040 6757.950 761.809 1.754 o
6 0 26 1177.860 974.089 109.387 70.280 o
6 1 -27 120.713 188.635 65.969 304.120 o
6 1 -25 491.931 436.485 103.935 111.692 o
6 1 -23 253.949 245.400 75.256 220.601 o
6 1 -21 45.745 102.402 67.877 309.123 o
6 1 -19 4936.190 4704.290 263.735 7.711 o
6 1 -17 5230.510 5150.030 268.032 7.011 o
6 1 -15 97.076 132.937 61.825 353.114 o
6 1 -13 183.920 155.799 77.899 220.521 o
6 1 -11 88.967 96.364 42.333 701.632 o
6 1 -9 551.614 460.781 38.856 334.017 o
6 1 -7 1828.730 1816.770 66.059 58.259 o
6 1 -5 3501.920 3525.700 116.129 18.323 o
6 1 -3 19535.100 21608.400 648.310 0.632 o
6 1 -1 3499.120 4396.950 148.337 14.841 o
6 1 1 7242.790 7578.940 260.372 4.394 o
6 1 3 0.400 6.355 37.707 1046.420 o
6 1 5 7639.750 7882.340 259.197 4.083 o
6 1 7 914.092 948.549 64.928 133.511 o
6 1 9 1743.840 1675.830 101.820 50.450 o
6 1 11 578.969 453.360 95.458 122.529 o
6 1 13 10.669 33.232 104.093 137.298 o
6 1 15 668.163 631.639 84.926 131.766 o
6 1 17 33.496 78.443 99.238 149.328 o
6 1 19 2002.050 1830.380 150.482 32.218 o
6 1 21 136.488 119.016 87.347 183.812 o
6 1 23 0.072 37.029 101.687 144.107 o
6 1 25 23.266 -44.032 54.741 490.701 o
6 2 -26 313.608 252.671 81.132 188.292 o
6 2 -24 839.484 867.995 142.274 56.767 o
6 2 -22 373.433 385.142 83.082 169.970 o
6 2 -20 582.844 663.598 114.171 89.290 o
6 2 -18 138.848 82.330 78.115 227.919 o
6 2 -16 2006.080 2177.930 145.618 31.451 o
6 2 -14 5590.650 5783.790 296.231 5.907 o
6 2 -12 1995.370 2059.800 152.944 30.701 o
6 2 -10 3228.340 3548.630 279.344 10.677 o
6 2 -8 3178.260 3282.530 161.173 17.811 o
6 2 -6 2569.340 2446.640 123.239 28.284 o
6 2 -4 5219.120 5264.090 212.725 7.943 o
6 2 -2 13686.800 14483.900 545.232 1.209 o
6 2 0 7596.470 8300.380 365.971 3.389 o
6 2 2 4777.960 4796.030 228.113 8.651 o
6 2 4 4662.260 4692.150 267.910 7.981 o
6 2 6 153.020 193.024 92.269 162.801 o
6 2 8 2319.990 2860.340 265.247 13.941 o
6 2 10 2542.070 3045.250 209.878 17.252 o
6 2 12 6492.870 6574.470 435.633 3.680 o
6 2 14 22607.000 23168.100 1248.680 0.372 o
6 2 16 2054.680 2066.260 181.468 25.277 o
6 2 18 1330.180 1442.190 142.091 44.937 o
6 2 20 204.251 149.631 89.203 171.369 o
6 2 22 227.097 198.559 99.168 138.913 o
6 2 24 98.991 105.615 50.943 502.669 o
6 3 -23 321.935 415.449 80.045 183.671 o
6 3 -21 48.749 144.728 63.406 346.582 o
6 3 -19 133.552 124.366 112.131 114.361 o
6 3 -17 128.292 128.351 91.120 169.973 o
6 3 -15 121.818 185.604 99.115 143.995 o
6 3 -13 15.718 2.631 96.774 159.104 o
6 3 -11 921.127 845.103 97.849 92.256 o
6 3 -9 0.012 -99.090 72.802 282.278 o
6 3 -7 34.336 -75.158 84.690 206.351 o
6 3 -5 1199.250 1166.290 221.068 25.239 o
6 3 -3 31.731 83.349 106.179 130.705 o
6 3 -1 757.467 686.129 144.524 58.031 o
6 3 1 92.929 64.743 144.845 70.280 o
6 3 3 222.251 112.024 154.213 60.936 o
6 3 5 159.484 181.070 164.686 53.818 o
6 3 7 142.951 441.608 203.048 35.370 o
6 3 9 810.077 584.143 154.812 51.819 o
6 3 11 1351.530 1539.860 167.706 35.638 o
6 3 13 931.312 1118.260 145.470 51.633 o
6 3 15 94.997 119.462 115.471 109.023 o
6 3 17 8.683 -31.978 131.644 86.234 o
6 3 19 7.318 58.220 122.371 99.360 o
6 3 21 128.592 -0.890 73.440 262.005 o
6 4 -16 859.386 1277.940 308.945 14.479 o
6 4 -14 897.266 1081.730 206.731 29.848 o
6 4 -12 1927.190 1474.570 416.457 7.720 o
6 4 -10 1810.490 1924.110 248.926 17.863 o
6 4 -8 1198.450 1006.290 223.524 25.095 o
6 4 -6 853.618 705.237 212.510 29.460 o
6 4 -4 503.441 466.518 220.564 29.120 o
6 4 -2 820.082 663.941 155.721 50.727 o
6 4 0 245.288 499.538 159.439 55.390 o
6 4 2 691.946 834.704 189.539 36.599 o
6 4 4 1463.030 1389.360 215.751 24.607 o
6 4 6 234.021 382.429 169.497 49.813 o
6 4 8 715.256 691.354 172.957 43.307 o
6 4 10 239.155 204.595 164.859 53.114 o
6 4 12 942.055 937.568 129.893 62.233 o
6 4 14 311.782 379.642 123.755 88.356 o
7 1 -26 1104.730 1236.760 125.917 58.196 o
7 1 -24 547.308 852.070 133.164 68.602 o
7 1 -22 2707.180 2768.750 196.102 18.327 o
7 1 -20 450.444 474.021 78.082 174.485 o
7 1 -18 4775.700 4831.770 295.998 7.158 o
7 1 -16 2920.090 3052.630 166.862 19.185 o
7 1 -14 3450.530 3694.150 238.773 11.878 o
7 1 -12 6088.490 7884.010 706.315 2.060 o
7 1 -10 174.030 223.494 44.855 532.876 o
7 1 -8 6419.500 7118.380 273.090 4.990 o
7 1 -6 578.134 714.892 42.646 264.123 o
7 1 -4 5155.880 5610.860 186.693 8.232 o
7 1 -2 8549.360 8792.960 282.553 3.322 o
7 1 0 6246.180 6943.690 241.624 5.489 o
7 1 2 2904.210 2657.390 104.791 26.307 o
7 1 4 561.490 476.402 52.590 256.576 o
7 1 6 12943.600 13221.200 537.628 1.345 o
7 1 8 3471.820 3315.660 178.960 15.419 o
7 1 10 9382.130 10422.500 720.471 1.517 o
7 1 12 1300.360 1165.230 153.404 42.851 o
7 1 14 838.745 920.038 106.545 84.749 o
7 1 16 499.733 428.441 95.947 126.601 o
7 1 18 268.080 377.228 102.143 126.106 o
7 1 20 4137.160 4290.540 254.033 9.414 o
7 1 22 1859.630 2180.260 193.761 24.210 o
7 1 24 2553.610 2291.890 141.473 26.671 o
7 2 -25 42.547 118.414 80.337 223.331 o
7 2 -23 149.064 -23.754 170.350 50.901 o
7 2 -21 313.183 398.549 118.166 95.739 o
7 2 -19 0.028 -16.620 74.375 270.459 o
7 2 -17 0.005 8.209 91.681 177.801 o
7 2 -15 3870.740 3926.420 240.333 10.681 o
7 2 -13 542.427 525.738 75.537 169.975 o
7 2 -11 563.469 576.980 80.276 152.652 o
7 2 -9 44.395 -10.146 85.837 200.289 o
7 2 -7 1548.720 1670.800 150.831 37.781 o
7 2 -5 76.809 40.364 53.473 483.862 o
7 2 -3 892.372 1088.660 72.926 117.865 o
7 2 -1 1302.450 1366.770 106.709 62.843 o
7 2 1 7051.270 7682.860 496.223 2.920 o
7 2 3 47.394 102.966 103.852 135.729 o
7 2 5 619.805 672.063 156.931 52.319 o
7 2 7 258.592 394.414 126.399 85.965 o
7 2 9 46.901 90.828 80.355 224.055 o
7 2 11 1284.650 1232.600 138.892 48.495 o
7 2 13 1496.340 1713.870 190.851 28.278 o
7 2 15 1262.820 1167.460 122.413 57.523 o
7 2 17 256.926 90.874 90.083 166.845 o
7 2 19 491.644 578.302 93.831 127.143 o
7 2 21 9.416 -27.499 72.500 283.510 o
7 2 23 126.170 207.963 62.258 333.161 o
7 3 -22 689.514 547.012 155.372 53.142 o
7 3 -20 645.858 728.866 94.494 113.033 o
7 3 -18 2983.420 2642.380 253.660 13.401 o
7 3 -16 4671.650 5144.830 334.485 6.368 o
7 3 -14 3300.090 3460.540 223.437 13.281 o
7 3 -12 6913.950 7183.660 452.251 3.303 o
7 3 -10 183.409 220.347 78.698 213.258 o
7 3 -8 134.904 136.621 70.513 271.844 o
7 3 -6 1177.230 1313.550 137.831 50.038 o
7 3 -4 1215.630 1307.130 134.971 50.780 o
7 3 -2 1502.410 1226.160 167.258 35.821 o
7 3 0 2460.410 2823.850 277.896 12.858 o
7 3 2 2826.660 3053.350 309.484 10.386 o
7 3 4 2595.360 2722.440 326.076 10.178 o
7 3 6 396.751 700.530 183.551 41.018 o
7 3 8 1278.810 1155.550 216.481 25.801 o
7 3 10 4373.340 4197.710 380.694 6.115 o
7 3 12 242.087 131.165 121.992 94.976 o
7 3 14 458.410 438.801 122.824 85.418 o
7 3 16 102.113 247.883 109.996 117.796 o
7 3 18 88.802 155.134 134.041 81.356 o
7 3 20 402.459 275.222 98.325 130.645 o
7 4 -15 1.813 349.976 254.889 22.869 o
7 4 -13 81.693 -217.333 345.794 12.492 o
7 4 -11 2.406 -173.124 350.992 12.144 o
7 4 -9 10.568 79.985 186.929 42.674 o
7 4 -7 78.832 245.878 217.315 31.330 o
7 4 -5 74.522 85.001 202.917 36.085 o
7 4 -3 61.440 -260.349 214.492 32.419 o
7 4 -1 218.424 79.436 149.975 64.496 o
7 4 1 994.239 1092.710 164.005 42.584 o
7 4 3 610.827 551.930 139.241 65.204 o
7 4 5 41.511 50.053 167.016 53.338 o
7 4 7 80.944 185.261 146.491 68.306 o
7 4 9 51.340 -239.285 222.667 30.104 o
7 4 11 338.374 395.741 125.714 85.146 o
7 4 13 6.478 5.463 154.298 62.787 o
8 0 -26 3344.040 2493.790 406.139 6.861 o
8 0 -24 136.905 240.743 112.091 112.780 o
8 0 -22 1718.070 1549.140 153.572 35.833 o
8 0 -20 1165.170 1215.570 138.445 50.741 o
8 0 -18 428.583 289.968 94.571 137.541 o
8 0 -16 6235.240 6877.980 610.864 2.555 o
8 0 -14 1567.430 1549.870 133.548 43.759 o
8 0 -12 24584.800 25609.600 1556.770 0.279 o
8 0 -10 5559.260 5353.280 288.862 6.233 o
8 0 -8 4360.040 4383.460 248.972 9.121 o
8 0 -6 20229.900 20821.100 1253.220 0.421 o
8 0 -4 3205.280 3491.310 212.561 14.099 o
8 0 -2 3444.100 3318.410 161.198 16.554 o
8 0 0 1216.260 1069.930 67.494 101.987 o
8 0 2 6530.200 6724.150 301.984 4.784 o
8 0 4 6412.620 7250.540 409.603 3.782 o
8 0 6 24937.400 26288.300 1334.540 0.310 o
8 0 8 6541.950 5854.840 401.730 4.096 o
8 0 10 2484.750 2608.400 594.769 3.823 o
8 0 12 1581.370 1130.470 153.099 39.822 o
8 0 14 1517.050 1594.410 248.137 19.280 o
8 0 16 387.808 400.477 123.877 86.253 o
8 0 18 666.917 539.081 139.622 64.086 o
8 0 20 5811.630 5607.960 402.722 4.497 o
8 0 22 5451.430 4998.600 796.562 1.916 o
8 0 24 1120.210 887.341 190.362 33.491 o
8 1 -25 546.367 422.005 114.487 93.829 o
8 1 -23 62.090 82.556 97.416 153.618 o
8 1 -21 397.959 572.776 94.612 131.081 o
8 1 -19 1330.080 1516.110 108.094 59.416 o
8 1 -17 55.010 133.327 71.436 277.004 o
8 1 -15 619.547 651.929 82.747 139.137 o
8 1 -13 719.456 644.122 88.615 121.053 o
8 1 -11 13.756 13.904 102.471 141.854 o
8 1 -9 0.487 49.306 49.384 599.549 o
8 1 -7 16.278 19.008 45.231 711.104 o
8 1 -5 164.598 127.008 33.895 851.488 o
8 1 -3 237.558 306.412 34.862 626.757 o
8 1 -1 1091.080 1120.510 63.372 113.200 o
8 1 1 260.866 179.628 37.256 620.585 o
8 1 3 6790.260 6981.880 269.453 4.811 o
8 1 5 525.859 788.080 70.163 172.467 o
8 1 7 1124.850 836.250 100.702 81.326 o
8 1 9 946.962 719.057 161.717 46.017 o
8 1 11 166.936 77.104 78.945 220.969 o
8 1 13 213.534 114.350 84.633 189.187 o
8 1 15 1829.910 1931.230 153.951 32.662 o
8 1 17 302.010 262.699 93.413 148.674 o
8 1 19 2351.750 2570.440 169.068 23.528 o
8 1 21 116.762 -20.397 131.494 85.125 o
8 1 23 7.707 38.604 73.448 274.237 o
8 2 -24 857.261 985.028 131.733 62.226 o
8 2 -22 479.228 565.126 152.673 57.169 o
8 2 -20 2442.760 3023.840 259.007 13.890 o
8 2 -18 771.123 638.276 109.348 89.145 o
8 2 -16 4045.520 4014.870 258.293 9.663 o
8 2 -14 753.171 765.096 109.639 87.221 o
8 2 -12 1222.680 1341.770 119.042 58.311 o
8 2 -10 447.407 402.234 68.640 213.816 o
8 2 -8 239.320 374.720 78.987 198.171 o
8 2 -6 3222.660 3194.190 334.394 8.809 o
8 2 -4 3192.060 3946.350 345.188 8.088 o
8 2 -2 13834.900 14853.800 1283.570 0.572 o
8 2 0 1296.350 1260.210 228.965 23.289 o
8 2 2 930.479 773.557 204.492 31.002 o
8 2 4 247.126 202.409 123.037 92.625 o
8 2 6 224.200 257.654 153.299 60.986 o
8 2 8 894.603 899.636 146.790 53.062 o
8 2 10 3013.000 3195.000 232.195 13.924 o
8 2 12 1670.540 1671.530 148.999 36.906 o
8 2 14 793.615 818.417 111.359 83.112 o
8 2 16 7919.410 8520.990 475.089 2.694 o
8 2 18 3880.330 4082.570 252.546 10.082 o
8 2 20 1890.730 1879.850 332.454 11.240 o
8 2 22 819.496 625.285 86.608 118.655 o
8 3 -21 48.283 3.370 56.366 454.440 o
8 3 -19 12.253 68.730 53.753 499.296 o
8 3 -17 603.129 477.589 117.189 87.836 o
8 3 -15 280.492 358.032 104.708 120.596 o
8 3 -13 788.376 1082.430 147.787 52.725 o
8 3 -11 4447.310 4599.080 312.294 7.288 o
8 3 -9 112.309 230.179 103.287 132.701 o
8 3 -7 177.347 -17.753 79.416 221.272 o
8 3 -5 467.992 357.173 194.728 37.221 o
8 3 -3 454.160 576.852 156.843 54.683 o
8 3 -1 67.535 129.039 148.191 67.130 o
8 3 1 424.679 466.644 205.092 33.700 o
8 3 3 11.573 85.605 179.117 46.451 o
8 3 5 0.859 5.979 166.991 53.635 o
8 3 7 842.569 822.464 197.243 33.341 o
8 3 9 7.996 -108.918 150.798 65.741 o
8 3 11 338.091 395.503 136.944 72.913 o
8 3 13 0.256 -32.083 114.599 113.915 o
8 3 15 5.101 65.969 104.089 136.990 o
8 3 17 5.636 121.424 96.905 156.732 o
8 3 19 70.275 110.564 80.496 220.403 o
8 4 -14 606.754 382.845 228.446 27.082 o
8 4 -12 795.577 1389.490 528.170 5.217 o
8 4 -10 1334.560 914.392 236.600 22.506 o
8 4 -6 6912.810 5447.960 655.513 2.336 o
8 4 -4 1914.950 2173.350 343.237 10.476 o
8 4 -2 175.303 274.059 210.196 33.196 o
8 4 0 1391.380 1543.080 211.654 25.312 o
8 4 2 456.489 342.512 163.341 51.829 o
8 4 4 835.496 748.227 139.945 59.291 o
8 4 6 667.543 752.701 190.996 36.489 o
8 4 8 533.757 461.419 146.679 61.341 o
8 4 10 650.198 828.598 142.146 60.178 o
8 4 12 339.164 508.356 145.611 64.413 o
9 1 -26 718.994 562.066 111.017 90.307 o
9 1 -24 848.093 804.734 141.042 57.907 o
9 1 -22 141.673 331.424 94.615 152.333 o
9 1 -20 2836.020 2767.320 186.345 18.618 o
9 1 -18 1576.630 1382.210 114.621 52.264 o
9 1 -16 1104.020 1119.010 100.616 76.986 o
9 1 -14 3816.220 4176.430 248.752 10.245 o
9 1 -12 1044.360 1090.430 89.533 89.737 o
9 1 -10 5184.090 5791.490 399.841 4.812 o
9 1 -8 530.318 569.034 94.356 124.141 o
9 1 -6 3440.810 3959.660 216.148 12.612 o
9 1 -4 3491.400 3725.770 200.541 13.537 o
9 1 -2 1047.080 1061.930 61.382 121.400 o
9 1 0 1650.220 1546.630 89.622 59.006 o
9 1 2 1687.050 1716.160 116.231 46.271 o
9 1 4 6117.420 6668.540 326.863 4.826 o
9 1 6 723.000 626.370 98.055 106.206 o
9 1 8 2620.040 2503.440 180.219 20.896 o
9 1 10 394.565 338.599 82.803 171.057 o
9 1 12 3002.960 3153.580 221.068 14.702 o
9 1 14 2886.170 2924.090 245.392 13.804 o
9 1 16 1801.610 1899.870 164.625 30.777 o
9 1 18 4199.980 4656.560 288.719 8.099 o
9 1 20 97.228 44.229 103.578 135.762 o
9 1 22 172.175 116.046 61.447 340.762 o
9 2 -23 14.188 34.713 88.896 187.624 o
9 2 -21 47.732 46.415 125.723 93.667 o
9 2 -19 0.825 31.767 117.028 108.943 o
9 2 -17 644.795 653.541 88.777 125.236 o
9 2 -15 1173.850 1084.770 108.878 69.124 o
9 2 -13 125.596 137.069 75.352 242.005 o
9 2 -11 36.244 96.307 103.981 135.857 o
9 2 -9 310.569 376.443 94.392 142.277 o
9 2 -7 0.785 -42.957 63.401 372.035 o
9 2 -5 1219.040 1204.500 169.644 37.820 o
9 2 -3 361.665 389.629 129.558 80.255 o
9 2 -1 305.213 308.394 160.011 55.318 o
9 2 1 4.803 121.760 145.465 70.196 o
9 2 3 768.508 762.392 151.179 53.274 o
9 2 5 212.787 268.987 81.962 193.591 o
9 2 7 477.214 648.500 146.879 60.698 o
9 2 9 578.954 490.832 121.554 83.224 o
9 2 11 10.941 106.792 120.483 102.010 o
9 2 13 146.628 103.066 106.553 126.044 o
9 2 15 25.079 23.254 96.500 159.233 o
9 2 17 98.440 44.437 112.552 115.411 o
9 2 19 87.317 125.528 83.271 204.658 o
9 2 21 14.577 119.107 55.660 457.191 o
9 3 -20 184.122 187.916 65.000 299.534 o
9 3 -18 342.844 314.528 136.687 73.720 o
9 3 -16 957.937 1077.060 151.486 48.555 o
9 3 -14 6430.290 7069.530 508.226 3.098 o
9 3 -12 491.799 580.171 142.819 64.029 o
9 3 -10 5761.310 6480.860 508.990 3.367 o
9 3 -8 3971.650 4317.320 327.099 7.587 o
9 3 -6 739.564 647.117 171.069 44.118 o
9 3 -4 1509.060 1491.850 214.904 24.317 o
9 3 -2 122.913 476.879 178.963 45.214 o
9 3 0 2022.350 1741.240 324.530 11.618 o
9 3 2 481.472 769.124 193.501 36.598 o
9 3 4 1195.020 1291.800 290.970 15.644 o
9 3 6 4665.840 4938.970 401.520 5.327 o
9 3 8 3110.950 3420.450 288.116 10.606 o
9 3 10 1932.480 2132.160 271.156 15.192 o
9 3 12 1520.810 1685.180 196.184 27.157 o
9 3 14 685.826 727.437 144.707 58.675 o
9 3 16 207.753 339.808 80.668 196.091 o
9 4 -13 214.740 23.434 90.581 169.858 o
9 4 -11 3.063 -41.045 284.043 18.542 o
9 4 -9 676.935 336.795 104.358 105.288 o
9 4 -5 338.965 104.378 99.972 133.969 o
9 4 -3 352.369 305.747 169.062 49.515 o
9 4 -1 682.590 399.168 152.172 56.063 o
9 4 1 492.582 114.122 171.959 47.653 o
9 4 3 216.354 58.433 146.669 67.467 o
9 4 5 5.401 75.423 108.590 125.825 o
9 4 7 66.919 -26.741 93.856 166.878 o
9 4 9 17.794 47.692 110.463 121.663 o
10 0 -26 719.065 464.116 115.937 86.076 o
10 0 -24 331.541 265.507 96.371 139.182 o
10 0 -22 319.487 480.060 187.470 40.418 o
10 0 -20 124.236 104.817 123.027 95.978 o
10 0 -18 1775.290 2031.910 274.184 15.388 o
10 0 -16 638.765 697.947 162.001 49.198 o
10 0 -14 423.615 642.274 133.660 72.499 o
10 0 -12 6343.210 6208.890 490.760 3.371 o
10 0 -10 5207.170 5517.670 440.282 4.389 o
10 0 -8 4190.600 5062.730 786.945 2.060 o
10 0 -6 2586.100 2845.120 475.358 5.591 o
10 0 -4 7382.260 8498.330 913.921 1.316 o
10 0 -2 1648.170 1594.490 127.044 44.357 o
10 0 0 4776.460 4708.370 408.737 5.221 o
10 0 2 4365.520 4307.710 463.680 4.733 o
10 0 4 11388.900 10001.900 1602.900 0.474 o
10 0 6 6394.850 5904.500 505.876 3.289 o
10 0 8 4360.720 3589.480 363.630 6.706 o
10 0 10 4173.190 3369.390 287.876 9.023 o
10 0 12 1460.050 1483.420 180.902 31.519 o
10 0 14 1384.340 1035.910 163.379 39.098 o
10 0 16 320.047 326.952 117.272 97.823 o
10 0 18 1817.480 1907.100 203.007 23.754 o
10 0 20 105.511 -27.124 143.606 71.661 o
10 0 22 214.202 257.876 84.146 185.253 o
10 1 -25 351.030 465.288 104.300 116.352 o
10 1 -23 97.184 121.032 204.088 35.580 o
10 1 -21 18.150 -80.448 70.231 300.847 o
10 1 -19 48.431 117.297 59.259 396.773 o
10 1 -17 526.250 470.677 64.337 213.749 o
10 1 -15 12.688 -41.656 61.688 390.256 o
10 1 -13 140.295 270.214 58.650 356.151 o
10 1 -11 598.828 600.277 70.489 174.033 o
10 1 -9 247.608 191.897 58.189 341.342 o
10 1 -7 3822.060 4271.620 257.538 9.850 o
10 1 -5 392.405 367.948 92.728 141.878 o
10 1 -3 366.427 331.993 86.432 162.252 o
10 1 -1 2750.620 3095.030 233.452 14.716 o
10 1 1 105.087 119.245 55.743 424.408 o
10 1 3 362.315 264.727 132.024 78.666 o
10 1 5 420.030 268.666 112.333 103.422 o
10 1 7 1304.250 1270.690 123.957 54.776 o
10 1 9 554.910 646.134 105.875 101.670 o
10 1 11 138.202 124.027 90.049 173.335 o
10 1 13 723.126 577.064 94.708 112.615 o
10 1 15 183.794 98.218 74.532 242.157 o
10 1 17 42.662 96.362 78.405 235.083 o
10 1 19 231.738 218.788 103.777 127.242 o
10 1 21 898.088 888.164 150.561 51.062 o
10 2 -22 3600.030 3674.510 335.541 8.091 o
10 2 -20 3478.310 4045.980 392.912 6.554 o
10 2 -18 5555.170 5743.800 376.026 4.907 o
10 2 -16 865.795 844.218 129.399 65.149 o
10 2 -14 2687.640 3399.830 245.571 13.694 o
10 2 -12 135.589 225.528 85.588 187.066 o
10 2 -10 2569.310 3161.360 256.073 13.618 o
10 2 -8 2317.650 2672.640 240.032 16.103 o
10 2 -6 1184.330 1198.730 110.487 66.120 o
10 2 -4 3515.800 3589.540 227.439 12.366 o
10 2 -2 2832.990 2804.730 220.030 15.857 o
10 2 0 927.259 725.328 119.557 72.878 o
10 2 2 3463.880 3441.710 260.753 11.142 o
10 2 4 146.102 261.316 98.355 143.317 o
10 2 6 148.872 211.731 130.786 84.060 o
10 2 8 230.640 108.196 132.989 80.967 o
10 2 10 648.144 651.239 162.418 49.120 o
10 2 12 420.450 346.096 115.573 97.262 o
10 2 14 1466.540 1463.870 141.411 43.114 o
10 2 16 194.172 93.927 107.690 122.166 o
10 2 18 286.043 261.559 78.339 201.930 o
10 2 20 1438.870 1398.990 213.432 25.105 o
10 3 -19 249.424 153.141 79.328 207.010 o
10 3 -17 865.025 850.238 89.644 104.821 o
10 3 -15 1219.870 928.148 204.007 29.270 o
10 3 -13 68.962 95.573 127.389 90.604 o
10 3 -11 1679.550 1658.580 201.280 25.408 o
10 3 -9 37.103 -5.185 117.081 108.473 o
10 3 -7 1039.450 943.068 144.026 52.076 o
10 3 -5 528.531 476.697 127.747 77.892 o
10 3 -3 425.907 375.780 113.206 100.171 o
10 3 -1 708.566 806.158 131.967 66.838 o
10 3 1 46.918 285.346 172.420 49.509 o
10 3 3 1775.650 1970.470 222.118 21.080 o
10 3 5 285.845 90.562 168.994 50.696 o
10 3 7 48.648 73.118 134.453 81.844 o
10 3 9 49.516 -149.274 139.612 76.310 o
10 3 11 6.253 -183.826 165.457 54.623 o
10 3 13 114.019 282.327 100.962 137.412 o
10 3 15 9.230 129.983 67.792 313.624 o
10 4 -10 373.483 321.371 95.980 136.380 o
10 4 -8 1452.120 908.138 152.148 43.040 o
10 4 -6 638.776 261.760 108.587 101.816 o
10 4 -4 1050.940 506.394 166.307 44.004 o
10 4 -2 2899.760 2522.740 268.227 12.848 o
10 4 0 1939.780 1800.930 181.560 26.869 o
10 4 2 2186.230 1872.770 233.329 18.421 o
10 4 4 804.231 428.319 170.513 44.750 o
10 4 6 2473.750 2261.280 177.024 22.741 o
10 4 8 505.061 550.505 120.996 85.005 o
11 1 -24 531.820 366.499 184.671 40.743 o
11 1 -22 1623.240 1478.100 190.941 28.203 o
11 1 -20 1605.610 1719.390 160.083 34.426 o
11 1 -18 179.038 221.108 70.682 257.750 o
11 1 -16 1349.860 1320.930 103.068 64.219 o
11 1 -14 447.565 508.446 72.199 192.736 o
11 1 -12 2354.810 2486.410 151.151 26.160 o
11 1 -10 3197.300 3408.920 207.908 14.517 o
11 1 -8 4227.240 4305.020 271.394 8.761 o
11 1 -6 8158.430 8881.920 448.604 2.705 o
11 1 -4 223.902 248.167 70.590 249.518 o
11 1 -2 1155.530 1218.650 102.550 72.072 o
11 1 0 943.016 1014.150 112.092 74.625 o
11 1 2 1470.800 1735.340 142.705 40.795 o
11 1 4 3017.400 3364.290 195.703 15.963 o
11 1 6 910.640 947.467 115.801 73.452 o
11 1 8 1188.870 1129.590 141.119 49.785 o
11 1 10 1368.510 1401.680 141.468 44.917 o
11 1 12 473.285 705.907 116.328 89.352 o
11 1 14 1005.490 1020.920 129.969 60.038 o
11 1 16 1738.350 1975.210 173.381 29.205 o
11 1 18 798.464 697.384 368.484 10.611 o
11 1 20 1257.160 1251.750 138.469 48.963 o
11 2 -21 0.548 139.235 110.099 121.770 o
11 2 -19 0.157 -137.629 167.464 53.347 o
11 2 -17 0.261 -49.411 68.909 315.040 o
11 2 -15 639.868 694.550 87.415 126.758 o
11 2 -13 438.275 548.018 87.253 146.443 o
11 2 -11 235.043 252.648 87.862 170.369 o
11 2 -9 2368.320 2616.710 274.410 13.480 o
11 2 -7 1685.410 1929.910 182.852 27.909 o
11 2 -5 122.928 188.479 79.435 217.329 o
11 2 -3 238.375 231.642 77.686 211.595 o
11 2 -1 353.694 317.260 101.892 124.207 o
11 2 1 8.183 -55.123 105.658 133.799 o
11 2 3 362.170 236.341 96.831 137.203 o
11 2 5 64.734 213.921 85.327 193.828 o
11 2 7 416.076 212.580 158.122 56.015 o
11 2 9 26.866 128.432 149.227 66.535 o
11 2 11 6.605 110.463 145.483 70.210 o
11 2 13 53.968 136.858 106.152 129.329 o
11 2 15 249.553 375.673 116.077 100.904 o
11 2 17 104.568 82.077 72.948 263.165 o
11 3 -18 524.529 450.538 75.198 177.004 o
11 3 -16 342.256 357.292 67.237 240.490 o
11 3 -14 946.744 435.875 306.810 15.042 o
11 3 -12 2313.090 2847.220 319.260 10.790 o
11 3 -10 1300.970 1113.930 361.764 10.535 o
11 3 -8 2736.590 2355.980 272.810 13.087 o
11 3 -6 4225.630 4636.730 456.889 4.817 o
11 3 -4 1001.510 928.992 130.120 60.955 o
11 3 -2 2189.330 2831.510 280.629 13.215 o
11 3 0 254.847 88.550 100.436 136.901 o
11 3 2 278.147 350.773 148.525 63.725 o
11 3 4 716.852 684.849 161.664 48.643 o
11 3 6 741.145 589.861 141.332 61.200 o
11 3 8 3285.120 4058.930 563.491 3.867 o
11 3 10 1482.510 845.854 192.663 30.706 o
11 3 12 2275.990 2043.160 158.891 27.351 o
11 3 14 1055.490 906.292 114.065 71.322 o
11 4 -7 0.626 -43.579 150.992 65.619 o
11 4 -5 34.637 -1.002 127.500 91.589 o
11 4 -3 364.633 248.339 85.734 167.841 o
11 4 -1 151.988 21.391 61.344 358.338 o
11 4 1 8.135 -110.184 108.727 126.365 o
11 4 3 25.539 45.328 100.505 146.505 o
12 0 -24 1198.170 799.186 117.486 66.405 o
12 0 -22 211.687 178.673 83.096 192.987 o
12 0 -20 235.375 550.213 198.071 36.591 o
12 0 -18 267.088 62.312 135.977 77.407 o
12 0 -16 553.328 711.679 169.952 45.933 o
12 0 -14 6123.590 4762.050 459.013 3.968 o
12 0 -12 872.327 801.342 139.631 58.427 o
12 0 -10 3415.160 3492.170 315.175 9.064 o
12 0 -8 321.405 366.407 97.070 135.359 o
12 0 -6 247.387 261.595 101.265 131.483 o
12 0 -4 397.562 388.928 106.801 111.444 o
12 0 -2 2225.720 2492.150 247.850 15.971 o
12 0 0 17722.000 18203.400 1092.960 0.550 o
12 0 2 5726.530 5285.940 351.691 5.248 o
12 0 4 1774.340 1468.210 181.488 29.163 o
12 0 6 2948.390 2632.180 238.729 14.455 o
12 0 8 1695.690 1439.760 182.697 29.565 o
12 0 10 2411.540 2629.310 282.368 12.867 o
[truncated: 17,020 more chars]
