# Supplementary material for: Investigating the Effect of Trace Levels of Manganese Ions During Solvothermal Synthesis of Massey University Framework-16 on CO2 Uptake Capacity
Source: Chem Mater. 2024 May 17;36(11):5378–87. doi: 10.1021/acs.chemmater.4c00137 (PMC11170933; doi:10.1021/acs.chemmater.4c00137)
Supplement: Supplementary file 3 — cm4c00137_si_003.xlsx [file cm4c00137_si_003.xlsx]

## Sheet: R1
Dry weight of sample	0.1062 g
Absolute Pressure (kPa)	Quantity Adsorbed (mmol/g)
0.775917	0.0436358
1.18461	0.0655566
1.34596	0.0737978
1.93546	0.103575
2.35752	0.123504
2.76393	0.142865
3.1924	0.161248
3.3381	0.168112
4.01372	0.195566
6.48209	0.281587
10.0171	0.380156
13.3711	0.454491
26.4464	0.641438
53.3526	0.828914
74.9983	0.918156
99.8874	0.988462
87.4628	0.965738
66.3918	0.90593
55.6136	0.865771
46.7535	0.818616
41.4193	0.788237
35.9536	0.75
25.4483	0.658566
4.03112	0.213152

## Sheet: R2
Dry weight of sample	0.0721 g
Absolute Pressure (kPa)	Quantity Adsorbed (mmol/g)
1.07381	0.0789505
1.24335	0.0906662
1.34926	0.0973399
1.88804	0.133623
2.36524	0.163174
2.76241	0.187884
3.18668	0.213177
3.34439	0.222639
4.01503	0.259859
6.50598	0.373998
9.98167	0.504559
13.3159	0.602298
26.5652	0.857078
53.3991	1.10469
75.0484	1.21788
99.8988	1.3055
87.4617	1.27926
66.2894	1.20336
55.6055	1.1499
46.7344	1.09214
41.2691	1.04894
35.9561	1.00151
25.4489	0.877943
3.98598	0.284881

## Sheet: R3
Dry weight of sample	0.1108 g
Absolute Pressure (kPa)	Quantity Adsorbed (mmol/g)
1.55518	0.0915267
2.10476	0.119795
2.34209	0.131048
2.76123	0.15118
3.18792	0.17032
3.34073	0.17688
4.00516	0.2053
6.45404	0.296816
10.0821	0.402839
13.2774	0.477122
26.4159	0.676915
53.3753	0.872503
75.0023	0.962513
99.8449	1.03068
87.4966	1.00782
66.3355	0.946476
55.6381	0.902428
46.5752	0.856586
41.3747	0.824981
35.952	0.785248
25.4784	0.686626
3.88659	0.219403

## Sheet: R4
Dry weight of sample	0.0722 g
Absolute Pressure (kPa)	Quantity Adsorbed (mmol/g)
0.791874	0.0187602
1.24838	0.0291299
1.3836	0.0323626
1.94551	0.0447389
2.35434	0.0536841
2.76762	0.0628906
3.18584	0.0722286
3.34703	0.0756537
4.0073	0.0904034
6.61219	0.132808
9.97265	0.176614
13.3283	0.21213
26.562	0.304429
53.3745	0.403706
75.2302	0.456496
99.992	0.510548
87.411	0.50483
66.146	0.475224
55.4613	0.449719
46.8023	0.428138
41.4566	0.411786
35.9289	0.391455
25.3655	0.342492
4.00209	0.122774

## Sheet: T1
Dry weight of sample	0.0941 g
Absolute Pressure (kPa)	Quantity Adsorbed (mmol/g)
0.570123	0.0552072
0.732238	0.0696767
1.10174	0.103224
1.34795	0.125643
1.94	0.177008
2.35995	0.209041
2.74769	0.240904
3.20434	0.273651
3.33975	0.283772
4.02528	0.330491
6.40041	0.473822
10.0571	0.647494
13.275	0.768697
26.4275	1.09036
53.3825	1.40412
74.8679	1.54391
99.7614	1.65097
87.5276	1.61426
66.4305	1.5161
55.7457	1.4473
46.5884	1.37104
41.4212	1.31942
35.9457	1.25815
25.5444	1.10077
3.97457	0.346505

## Sheet: T2
Dry weight of sample	0.1010 g
Absolute Pressure (kPa)	Quantity Adsorbed (mmol/g)
1.80516	0.0617165
2.18383	0.0727439
2.34826	0.0774832
2.76738	0.0901351
3.18842	0.101838
3.34296	0.105894
4.01273	0.122459
6.55109	0.177191
10.0181	0.237171
13.2995	0.283794
26.558	0.398417
53.2833	0.510453
75.2051	0.566181
99.986	0.605807
87.4475	0.592085
66.1902	0.559378
55.4796	0.536041
46.7916	0.507735
41.357	0.488929
35.9467	0.466966
25.4201	0.408019
3.91217	0.131265

## Sheet: S1
Dry weight of sample	0.0977 g
Absolute Pressure (kPa)	Quantity Adsorbed (mmol/g)
0.520888	0.0617874
0.705651	0.0825209
1.10364	0.126914
1.34886	0.152699
1.92732	0.213261
2.3601	0.255475
2.76458	0.292288
3.17964	0.32807
3.34407	0.341144
3.99141	0.39442
6.79556	0.592496
9.97319	0.770756
13.2898	0.916622
26.3235	1.29736
53.4569	1.67148
74.7227	1.83942
99.7529	1.97003
87.556	1.92614
66.5149	1.81003
55.7433	1.72588
46.723	1.64259
41.2575	1.58268
35.9451	1.51093
25.6249	1.32289
4.15504	0.439965

## Sheet: S2(I)
Dry weight of sample	0.0829 g
Absolute Pressure (kPa)	Quantity Adsorbed (mmol/g)
0.848474	0.0282751
1.23488	0.0409482
1.36008	0.0454778
1.94301	0.063779
2.34556	0.0766696
2.77215	0.0890852
3.18076	0.100545
3.34579	0.10531
4.00765	0.124115
6.58051	0.181557
9.98436	0.242019
13.3035	0.29202
26.6079	0.417934
53.3537	0.539412
75.1706	0.60187
99.9585	0.657064
87.4051	0.646368
66.1731	0.609779
55.5305	0.584157
46.7403	0.556866
41.4477	0.534916
35.9103	0.510459
25.4087	0.448486
3.862	0.150725

## Sheet: S2(II)
Dry weight of sample	0.0695 g
Absolute Pressure (kPa)	Quantity Adsorbed (mmol/g)
0.446565	0.0536537
0.701024	0.084069
1.11382	0.131343
1.38145	0.159655
1.9295	0.216729
2.34966	0.260904
2.77892	0.301282
3.16927	0.339683
3.35185	0.356392
4.00302	0.414517
6.4145	0.593618
10.001	0.80524
13.2953	0.959208
26.3627	1.36818
53.494	1.76629
74.8795	1.9494
99.8105	2.0933
87.4971	2.05098
66.3994	1.93113
55.6455	1.84213
46.7288	1.75323
41.2694	1.68453
35.9245	1.60606
25.5126	1.40984
3.75363	0.4508

## Sheet: S3
Dry weight of sample	0.0918 g
Absolute Pressure (kPa)	Quantity Adsorbed (mmol/g)
0.608461	0.049489
0.754863	0.0576471
1.0628	0.0814927
1.36527	0.105107
1.91193	0.148832
2.36039	0.183074
2.76633	0.213143
3.18342	0.242524
3.34459	0.252332
3.9842	0.29355
6.33436	0.446431
10.1122	0.646157
13.2726	0.781234
26.447	1.15858
53.5158	1.52393
74.7404	1.6976
99.8443	1.82793
87.5395	1.79139
66.4892	1.67701
55.7476	1.60124
46.7765	1.51986
41.2787	1.45228
35.9136	1.37739
25.5648	1.19639
4.00139	0.296908

[truncated: 11 more sheets: M3_3.0, M3_0.7, M3_0.4, M3_0.2, M2_4.9, M2_2.4, M2_1.6, M2_0.9, M2_0.5, MUF16(Mn), MUF16(Co_Mn)]
