# Supplementary material for: Investigating the Effect of Trace Levels of Manganese Ions During Solvothermal Synthesis of Massey University Framework-16 on CO2 Uptake Capacity
Source: Chem Mater. 2024 May 17;36(11):5378–87. doi: 10.1021/acs.chemmater.4c00137 (PMC11170933; doi:10.1021/acs.chemmater.4c00137)
Supplement: Supplementary file 4 — cm4c00137_si_004.xlsx [file cm4c00137_si_004.xlsx]

## Sheet: M3_3.0
Dry weight of sample	0.0759 g
Analysis gas	N2			Analysis gas	CH4
Absolute Pressure (kPa)	Quantity Adsorbed (mmol/g)			Absolute Pressure (kPa)	Quantity Adsorbed (mmol/g)
9.9952	0.000448385			11.4556	0.00766087
13.3956	0.00372615			13.3268	0.0128538
26.5876	0.0145503			26.6706	0.0364747
53.4566	0.0280278			53.2424	0.0675854
73.3781	0.0393503			73.2633	0.0888975
100.027	0.0525829			100.073	0.11014
87.4066	0.0484047			87.4305	0.106505
66.0824	0.0360086			66.1703	0.089803
55.5054	0.0297123			55.4511	0.0801441
46.763	0.0235691			46.7724	0.0675081
35.9344	0.0161201			36.1352	0.0591067
25.3092	0.00790601			25.3413	0.0455853

## Sheet: M2_4.9
Dry weight of sample	0.1099 g
Analysis gas	N2			Analysis gas	CH4
Absolute Pressure (kPa)	Quantity Adsorbed (mmol/g)			Absolute Pressure (kPa)	Quantity Adsorbed (mmol/g)
26.7049	0.00846996			9.98938	0.000350232
53.4077	0.0223583			13.3099	0.0026949
73.372	0.0327281			26.8537	0.0101965
100.023	0.0452214			53.3961	0.0184853
87.4005	0.0415373			75.3356	0.0313317
66.13	0.0314097			100.027	0.0512029
55.4769	0.0260519			87.426	0.0496314
46.7368	0.0192875			66.1111	0.0379191
35.9107	0.0135772			55.43	0.0328255
25.3278	0.0062631			46.8071	0.0268094
				36.0464	0.022039
				25.2962	0.0147083
